# Supplementary material for: Chromatin enrichment for proteomics in plants (ChEP-P) implicates the histone reader ALFIN-LIKE 6 in jasmonate signalling
Source: BMC Genomics. 2021 Nov 22;22:845. doi: 10.1186/s12864-021-08160-6 (PMC8609783; doi:10.1186/s12864-021-08160-6)
Supplement: Supplementary file 4 — Additional file 4: Supplemental Dataset S1. [file 12864_2021_8160_MOESM4_ESM.xls]

## Sheet: Dataset S1
Dataset S1. Proteins identified by at least two distinct peptides with an FDR < 0.05.

## Sheet: Col-0_ES (2-3)
Protein ID	Description	Col-0 ES_R1	Col-0 ES_R2	Col-0 ES_R3	N: Peptides	N: Razor + unique peptides	N: Unique peptides	N: Sequence coverage [%]	N: Unique + razor sequence coverage [%]	N: Unique sequence coverage [%]	N: Mol. weight [kDa]	N: Q-value	N: Score	N: Intensity	N: MS/MS count
AT2G29550	tubulin beta-7 chain	0	90321000	42028000	22	3	2	52.3	9.8	6	135.93	0	25.187	185680000	15
AT2G10940	Bifunctional inhibitor/lipid-transfer protein/seed storage 2S albumin superfamily protein	0	227620000	428490000	3	3	3	11	11	11	41.497	0	13.489	136180000	14
AT4G27170	seed storage albumin 4	0	55458000	738270000	7	7	5	33.7	33.7	29.5	123.24	0	20.393	168940000	16
AT2G45640	SIN3 associated polypeptide P18	4881600	26584000	29079000	4	4	4	30.3	30.3	30.3	24.929	0	3.3849	146990000	10
AT1G63610	unknown protein;FUNCTIONS IN: molecular_function unknown;INVOLVED IN: biological_process unknown;LOCATED IN: chloroplast;EXPRESSED IN: 22 plant structures;EXPRESSED DURING: 13 growth stages;BEST Arabidopsis thaliana protein match is: unknown protein	8723300	20730000	0	4	4	4	15.8	15.8	15.8	116.17	0	9.5501	198520000	8
AT5G25265	unknown protein;FUNCTIONS IN: molecular_function unknown;INVOLVED IN: biological_process unknown;LOCATED IN: plasma membrane, membrane;EXPRESSED IN: cultured cell, leaf;BEST Arabidopsis thaliana protein match is: unknown protein (TAIR:AT2G25260.1);H	10866000	15393000	0	3	3	3	13.4	13.4	13.4	54.195	0	14.833	216610000	18
AT3G46100	Histidyl-tRNA synthetase 1;Class II aaRS and biotin synthetases superfamily protein	15735000	28248000	0	2	2	2	4.9	4.9	4.9	22.097	0	191.56	226510000	31
AT4G38600	HEAT repeat;HECT-domain (ubiquitin-transferase)	17902000	22117000	35686000	7	7	7	6.9	6.9	6.9	21.533	0	5.6305	256970000	14
AT2G03440	nodulin-related protein 1	18039000	58359000	0	3	3	3	22.5	22.5	22.5	53.78	0	23.172	346090000	17
AT1G75780	tubulin beta-1 chain	18276000	63102000	0	18	2	2	39.1	5.4	5.4	22.99	0	323.31	136540000	34
AT3G02880	Leucine-rich repeat protein kinase family protein	18930000	33101000	0	7	5	5	14.8	12.1	12.1	134.9	0	20.392	276400000	18
AT4G00620	Amino acid dehydrogenase family protein	20469000	19441000	0	5	5	5	21.1	21.1	21.1	86.032	0	15.937	282710000	11
AT3G10650	BEST Arabidopsis thaliana protein match is: nucleoporin-related (TAIR:AT5G20200.1);Has 61042 Blast hits to 31782 proteins in 2093 species: Archae - 202;Bacteria - 16480;Metazoa - 16017;Fungi - 12552;Plants - 1653;Viruses - 629;Other Eukaryotes - 13	20597000	22688000	21438000	6	6	6	6.5	6.5	6.5	43.358	0	83.691	415540000	28
AT4G05160	AMP-dependent synthetase and ligase family protein	20634000	36935000	0	7	7	7	20	20	20	18.411	0	28.018	385970000	13
AT4G24550	Clathrin adaptor complexes medium subunit family protein	21083000	6728300	0	3	3	3	8.2	8.2	8.2	23.164	0	23.86	215950000	15
AT1G75990	PAM domain (PCI/PINT associated module) protein	23658000	24669000	0	13	3	3	29.2	7	7	116.18	0	21.813	351980000	20
AT5G55480	SHV3-like 1	24219000	27721000	0	8	8	8	13.8	13.8	13.8	37.712	0	12.102	239780000	11
AT1G79990	structural molecules	25795000	27422000	24464000	12	5	5	13.8	5.8	5.8	14.527	0	7.4179	123050000	8
AT2G37270	ribosomal protein 5B	26410000	3446400	31364000	10	2	2	34.3	11.1	11.1	61.053	0	34.612	320050000	21
AT2G44350	Citrate synthase family protein	26666000	107440000	36980000	8	8	8	19.2	19.2	19.2	32.98	0	14.853	310620000	20
AT3G56460	GroES-like zinc-binding alcohol dehydrogenase family protein	26717000	66890000	52745000	6	6	6	22.4	22.4	22.4	46.977	0	25.838	239840000	9
AT4G19006	Proteasome component (PCI) domain protein	27237000	15725000	0	3	2	2	7.3	5.2	5.2	71.386	0	29.618	271780000	20
AT2G44310	Calcium-binding EF-hand family protein	27668000	42348000	0	3	3	3	25.4	25.4	25.4	29.728	0	134.29	308410000	24
AT3G25660	Amidase family protein	28288000	52843000	0	6	6	6	14.3	14.3	14.3	17.602	0	13.663	301010000	13
AT1G55020	lipoxygenase 1	28532000	51746000	0	11	11	10	16.9	16.9	15.7	53.159	0	53.123	457030000	20
AT4G17170	RAB GTPase homolog B1C	29461000	32955000	0	3	3	3	18.5	18.5	18.5	91.749	0	11.868	234940000	12
AT2G47970	Nuclear pore localisation protein NPL4	29980000	22658000	0	5	5	5	18.2	18.2	18.2	104.27	0	19.199	279660000	19
AT5G16620	hydroxyproline-rich glycoprotein family protein	30132000	66647000	0	10	10	10	34	34	34	49.657	0	34.166	787280000	33
AT3G20390	endoribonuclease L-PSP family protein	30907000	27307000	0	3	3	3	17.6	17.6	17.6	43.509	0	52.108	287300000	17
AT3G12390	Nascent polypeptide-associated complex (NAC), alpha subunit family protein	30934000	84133000	0	6	6	4	42.4	42.4	30	41.143	0	57.415	304460000	17
AT1G54100	aldehyde dehydrogenase 7B4	31376000	52104000	0	4	4	4	9.6	9.6	9.6	34.032	0	27.776	269620000	21
AT1G07670	endomembrane-type CA-ATPase 4	31522000	67402000	45942000	10	10	1	12.1	12.1	1.1	73.198	0	22.706	331880000	19
AT1G77180	chromatin protein family	31918000	25174000	25380000	3	3	3	5.7	5.7	5.7	31.223	0	16.077	260770000	15
AT2G45140	plant VAP homolog 12	32116000	21093000	26129000	5	5	5	32.2	32.2	32.2	42.793	0	29.585	311750000	17
AT1G51680	4-coumarate:CoA ligase 1	33423000	38973000	28491000	6	6	6	15.9	15.9	15.9	60.907	0	10.632	225090000	8
AT5G49460	ATP citrate lyase subunit B 2	33506000	21869000	0	21	5	5	42.8	13	13	72.322	0	56.078	296700000	27
AT3G56070	rotamase cyclophilin 2	34378000	62166000	45255000	7	6	6	42.6	38.6	38.6	64.278	0	29.548	487010000	21
AT3G48890	membrane-associated progesterone binding protein 3	34537000	39460000	0	3	3	3	20.2	20.2	20.2	55.594	0	66.641	383740000	22
AT2G02740	ssDNA-binding transcriptional regulator	34623000	27542000	28053000	8	8	8	34	34	34	15.084	0	41.499	415010000	14
AT5G66470	RNA binding;GTP binding	35706000	30312000	20651000	7	7	7	17.3	17.3	17.3	30.453	0	12.568	276000000	17
AT2G31390	pfkB-like carbohydrate kinase family protein;pfkB-like carbohydrate kinase family protein	35766000	54233000	50696000	7	7	6	22.8	22.8	20	43.158	0	60.764	402320000	15
AT2G30620	winged-helix DNA-binding transcription factor family protein	35859000	61803000	175600000	10	10	8	31.5	31.5	27.8	13.104	0	16.166	232610000	6
AT3G06720	importin alpha isoform 1	36161000	52437000	0	6	4	3	18	13	10.2	10.865	0	23.155	271280000	16
AT3G55360	3-oxo-5-alpha-steroid 4-dehydrogenase family protein	36417000	56792000	0	2	2	2	7.1	7.1	7.1	36.538	0	17.232	286320000	15
AT5G59420	OSBP(oxysterol binding protein)-related protein 3C	36486000	51601000	32796000	7	7	6	20.4	20.4	17.5	26.202	0	40.745	382730000	29
AT2G20990	synaptotagmin A	36595000	27203000	34585000	7	7	7	15.4	15.4	15.4	160.01	0	55.661	424640000	24
AT3G29185	Domain of unknown function (DUF3598)	36820000	42544000	42724000	7	7	7	17.8	17.8	17.8	38.528	0	33.815	308980000	18
AT5G63840	Glycosyl hydrolases family 31 protein	36821000	32701000	0	11	11	11	14.5	14.5	14.5	90.566	0	41.088	489350000	35
AT2G04780	FASCICLIN-like arabinoogalactan 7	37560000	42356000	0	3	3	3	11.4	11.4	11.4	44.849	0	30.205	438710000	23
AT1G32500	non-intrinsic ABC protein 6	37658000	43965000	23362000	7	7	7	15.4	15.4	15.4	58.467	0	19.452	278780000	16
AT1G06430	FTSH protease 8	37870000	61444000	53890000	22	5	4	37.1	10.7	8.9	85.667	0	11.599	332080000	10
AT2G01470	SEC12P-like 2 protein	38354000	37010000	30665000	8	8	8	30.8	30.8	30.8	39.714	0	18.183	227900000	8
AT5G58070	temperature-induced lipocalin	38397000	142880000	0	8	8	8	47.3	47.3	47.3	58.826	0	32.306	346990000	17
AT5G63510	gamma carbonic anhydrase like 1	39297000	35156000	0	5	5	2	23.7	23.7	10.8	53.449	0	36.533	514260000	35
AT4G32520	serine hydroxymethyltransferase 3	39333000	67280000	40242000	14	14	14	29.9	29.9	29.9	17.471	0	23.988	382160000	15
AT3G18130	receptor for activated C kinase 1C	39726000	23538000	13783000	7	3	1	23.9	14.4	7.4	37.467	0	16.752	455650000	22
AT1G69830	alpha-amylase-like 3	39999000	62226000	0	9	9	9	11.8	11.8	11.8	47.215	0	66.969	473880000	36
AT5G62810	peroxin 14	40178000	55676000	44213000	8	8	8	25.6	25.6	25.6	50.322	0	11.916	286880000	18
AT3G62910	Peptide chain release factor 1	40814000	23892000	0	5	5	5	22	22	22	27.926	0	21.917	259230000	13
AT2G44100	guanosine nucleotide diphosphate dissociation inhibitor 1	41391000	28197000	51517000	9	5	5	24.9	18.4	18.4	42.323	0	27.176	284820000	11
AT2G43820	UDP-glucosyltransferase 74F2	41419000	31864000	0	4	4	4	12.9	12.9	12.9	88.373	0	12.191	360150000	20
AT5G54430	Adenine nucleotide alpha hydrolases-like superfamily protein	41644000	35358000	0	2	2	2	16.1	16.1	16.1	81.972	0	80.341	423120000	26
AT5G25100	Endomembrane protein 70 protein family	41655000	89047000	0	12	12	6	14.6	14.6	9.4	10.976	0	21.73	458040000	14
AT5G19620	outer envelope protein of 80 kDa	41700000	29159000	0	7	7	7	13.1	13.1	13.1	34.686	0	54.536	449040000	24
AT3G07770	HEAT SHOCK PROTEIN 89.1	42206000	83223000	31663000	18	12	12	26	18.9	18.9	35.744	0	26.666	571860000	24
AT3G43300	HOPM interactor 7	42315000	88320000	0	18	18	18	12.6	12.6	12.6	42.357	0	41.984	384630000	24
AT4G35830	aconitase 1	42711000	137030000	0	23	14	14	31.2	18.5	18.5	44.957	0	36.679	443670000	11
AT5G23890	LOCATED IN: mitochondrion, chloroplast thylakoid membrane, chloroplast, plastid, chloroplast envelope;EXPRESSED IN: 24 plant structures;EXPRESSED DURING: 14 growth stages;CONTAINS InterPro DOMAIN/s: S-layer homology domain (InterPro:IPR001119);BEST Ar	43193000	70746000	47960000	10	10	10	14.9	14.9	14.9	187.92	0	45.029	346890000	21
AT3G13870	Root hair defective 3 GTP-binding protein (RHD3)	43753000	68879000	49004000	11	11	11	19.3	19.3	19.3	25.512	0	13.705	238940000	12
AT1G15750	Transducin family protein / WD-40 repeat family protein	43877000	83606000	93041000	11	11	7	12	12	9.4	31.313	0	18	352010000	13
AT3G63130	RAN GTPase activating protein 1	44299000	34040000	44037000	7	7	7	21.5	21.5	21.5	48.156	0	72.032	458220000	18
AT1G79870	D-isomer specific 2-hydroxyacid dehydrogenase family protein	44488000	93483000	76977000	10	10	10	39.6	39.6	39.6	49.543	0	54.618	422550000	22
AT3G55410	2-oxoglutarate dehydrogenase, E1 component	44819000	42903000	0	17	9	9	22.4	12.5	12.5	31.83	0	83.948	407920000	21
AT2G06850	xyloglucan endotransglucosylase/hydrolase 4	45584000	35265000	0	4	4	4	16.9	16.9	16.9	46.846	0	35.409	629710000	35
AT4G16830	Hyaluronan / mRNA binding family	45792000	78976000	41268000	10	8	8	31.3	27.9	27.9	81.486	0	50.929	621950000	31
ATCG00170	DNA-directed RNA polymerase family protein	46036000	44847000	47309000	11	11	11	12.2	12.2	12.2	50.606	0	50.564	980700000	44
AT1G20220	Alba DNA/RNA-binding protein	46116000	80295000	55863000	5	5	5	19	19	19	20.136	0	11.132	384720000	12
AT5G36230	ARM repeat superfamily protein	46357000	77393000	48870000	10	10	8	36.3	36.3	31.6	27.761	0	67.396	466810000	37
AT5G63890	histidinol dehydrogenase	46377000	45111000	0	3	3	3	9.4	9.4	9.4	68.134	0	147.23	4026200000	15
AT3G07390	auxin-responsive family protein	47146000	22953000	0	1	1	1	4	4	4	47.556	0	64.336	634980000	39
ATMG00510	NADH dehydrogenase subunit 7	47356000	58754000	68326000	6	6	6	13.7	13.7	13.7	71.097	0	39.141	292900000	13
AT4G13780	methionine--tRNA ligase, putative / methionyl-tRNA synthetase, putative / MetRS, putative	48397000	34963000	56197000	15	15	15	20.2	20.2	20.2	65.157	0	16.365	466590000	18
AT1G16880	uridylyltransferase-related	48682000	38062000	0	7	7	7	25.9	25.9	25.9	31.862	0	95.178	672340000	36
AT3G06810	acyl-CoA dehydrogenase-related	48784000	27009000	0	10	10	10	16.1	16.1	16.1	103.94	0	54.137	846540000	42
AT3G60240	eukaryotic translation initiation factor 4G	48806000	41522000	22236000	12	12	12	9.7	9.7	9.7	67.089	0	87.979	927010000	39
AT5G59880	actin depolymerizing factor 3	49212000	247630000	195800000	6	6	5	54.7	54.7	54.7	55.741	0	21.257	431720000	23
AT5G60980	Nuclear transport factor 2 (NTF2) family protein with RNA binding (RRM-RBD-RNP motifs) domain	50492000	68081000	0	4	4	4	11.3	11.3	11.3	30.663	0	51.831	364400000	28
AT3G02760	Class II aaRS and biotin synthetases superfamily protein	51302000	42036000	34332000	11	11	11	14.8	14.8	14.8	17.122	0	5.5936	297570000	7
AT4G04910	AAA-type ATPase family protein	51411000	103870000	30488000	13	13	13	22.9	22.9	22.9	46.749	0	28.884	984160000	37
AT2G45790	phosphomannomutase	52172000	43791000	33869000	9	9	9	34.6	34.6	34.6	64.369	0	13.175	279670000	11
AT4G19210	RNAse l inhibitor protein 2	52529000	39738000	44553000	8	8	8	17.7	17.7	17.7	86.321	0	63.474	301910000	25
AT3G57410	villin 3	52892000	65005000	34949000	19	17	16	28.4	25.6	24.5	109.75	0	88.149	442110000	32
AT4G16143	importin alpha isoform 2	52934000	67744000	74825000	11	11	9	27.1	27.1	22.1	23.59	0	12.096	443940000	15
AT3G51840	acyl-CoA oxidase 4	53064000	98944000	58030000	10	10	10	30.3	30.3	30.3	55.383	0	42.717	657870000	26
AT5G24690	Protein of unknown function (DUF3411)	53932000	85773000	0	7	7	7	18.4	18.4	18.4	25.006	0	23.535	529340000	25
AT5G25757	RNA polymerase I-associated factor PAF67;RNA polymerase I-associated factor PAF67	53950000	56472000	60968000	9	9	9	18.5	18.5	18.5	24.123	0	12.196	438410000	20
AT5G17380	Thiamine pyrophosphate dependent pyruvate decarboxylase family protein	54140000	69901000	44628000	13	13	13	31.3	31.3	31.3	50.925	0	27.371	602980000	26
AT2G39990	eukaryotic translation initiation factor 2	54426000	22864000	0	10	10	10	54.6	54.6	54.6	65.795	0	29.622	521820000	23
AT1G80410	tetratricopeptide repeat (TPR)-containing protein	54451000	131640000	0	15	15	15	17.8	17.8	17.8	58.053	0	46.743	402080000	13
AT4G16155	dihydrolipoyl dehydrogenases	54860000	128690000	72755000	14	14	7	25.1	25.1	16.3	41.178	0	22.7	545680000	26
AT4G24510	HXXXD-type acyl-transferase family protein	55589000	137650000	62234000	9	9	9	24.9	24.9	24.9	28.532	0	57.772	530550000	27
AT1G10510	RNI-like superfamily protein	56175000	57707000	0	8	8	8	15	15	15	39.255	0	62.439	864860000	43
AT4G25210	DNA-binding storekeeper protein-related transcriptional regulator	56313000	49775000	32146000	2	2	2	9.8	9.8	9.8	27.408	0	38.529	736400000	25
AT1G29150	non-ATPase subunit 9	56334000	200010000	74252000	10	10	10	26.7	26.7	26.7	37.225	0	5.3966	296480000	12
AT3G04260	plastid transcriptionally active 3	57269000	52573000	0	9	9	9	17.6	17.6	17.6	47.359	0	66.573	612230000	46
AT4G09020	isoamylase 3	57394000	30196000	0	5	5	5	8.6	8.6	8.6	31.437	0	48.394	411150000	15
AT3G55610	delta 1-pyrroline-5-carboxylate synthase 2	57493000	39168000	42453000	4	4	1	7.3	7.3	1.9	56.473	0	84.814	401750000	19
AT5G22800	Alanyl-tRNA synthetase, class IIc	57695000	86031000	35970000	15	15	15	16.8	16.8	16.8	37.846	0	116.23	508650000	25
AT1G17220	Translation initiation factor 2, small GTP-binding protein	57709000	64225000	0	13	13	13	15	15	15	21.309	0	9.2597	368050000	10
AT4G10840	Tetratricopeptide repeat (TPR)-like superfamily protein	58072000	88755000	65551000	14	14	14	32.5	32.5	32.5	68.048	0	27.382	522180000	25
AT5G05010	clathrin adaptor complexes medium subunit family protein	58169000	74252000	104960000	10	10	10	26.2	26.2	26.2	57.949	0	33.466	723470000	25
AT1G27090	glycine-rich protein	58520000	48990000	0	6	6	6	20.5	20.5	20.5	32.602	0	29.627	299940000	22
AT1G22410	Class-II DAHP synthetase family protein	59047000	62756000	0	9	6	6	20.1	15.4	15.4	10.576	0	5.6074	467930000	12
AT3G06350	dehydroquinate dehydratase, putative / shikimate dehydrogenase, putative	59482000	59355000	37584000	8	8	8	19.9	19.9	19.9	27.324	0	28.533	722010000	30
AT2G25970	KH domain-containing protein	59723000	69397000	58170000	11	11	11	23.7	23.7	23.7	33.216	0	44.688	577690000	24
AT1G77120	alcohol dehydrogenase 1	60580000	155210000	45705000	9	9	9	23.7	23.7	23.7	71.992	0	45.111	484910000	29
AT5G60790	ABC transporter family protein	60980000	53666000	0	9	9	9	15.5	15.5	15.5	20.312	0	128.35	419600000	23
AT3G49720	unknown protein;FUNCTIONS IN: molecular_function unknown;INVOLVED IN: biological_process unknown;LOCATED IN: chloroplast thylakoid membrane, Golgi apparatus, plasma membrane, membrane;EXPRESSED IN: 25 plant structures;EXPRESSED DURING: 15 growth stag	61466000	34604000	47798000	7	7	6	37.2	37.2	33	54.36	0	15.158	460780000	22
AT1G66430	pfkB-like carbohydrate kinase family protein	61940000	82208000	0	9	9	8	29.2	29.2	29.2	76.603	0	50.72	593510000	38
AT5G12140	cystatin-1	61996000	172590000	0	5	5	5	73.3	73.3	73.3	73.628	0	298.27	391940000	23
AT3G04870	zeta-carotene desaturase	62199000	52895000	0	9	9	9	23.7	23.7	23.7	57.695	0	68.41	627430000	28
AT5G51970	GroES-like zinc-binding alcohol dehydrogenase family protein	62247000	140390000	0	12	12	12	37.9	37.9	37.9	108.66	0	42.337	492370000	12
AT2G39310	jacalin-related lectin 22	62316000	107020000	0	18	18	18	50.4	50.4	50.4	52.667	0	51.941	947150000	35
AT1G67230	little nuclei1	62655000	118940000	152320000	18	18	18	19.3	19.3	19.3	32.925	0	12.655	442380000	16
AT1G68010	hydroxypyruvate reductase	62701000	72022000	96510000	11	11	11	34.1	34.1	34.1	62.917	0	185.07	643830000	62
AT2G20760	Clathrin light chain protein	62787000	70256000	0	4	4	4	17.5	17.5	17.5	32.662	0	12.958	469780000	16
AT4G35630	phosphoserine aminotransferase	62918000	69189000	0	9	9	6	26.3	26.3	18.1	36.565	0	11.018	263160000	11
AT5G03300	adenosine kinase 2	64013000	0	43322000	20	8	8	59.4	32.5	32.5	56.148	0	19.318	598740000	20
AT3G14600	Ribosomal protein L18ae/LX family protein	64014000	0	47530000	3	2	2	12.4	7.9	7.9	36.203	0	61.829	1210600000	55
AT3G46970	alpha-glucan phosphorylase 2	64228000	55485000	0	15	14	14	30.4	28.5	28.5	46.945	0	25.693	740730000	35
AT1G67700	unknown protein;FUNCTIONS IN: molecular_function unknown;INVOLVED IN: biological_process unknown;LOCATED IN: chloroplast, chloroplast envelope;EXPRESSED IN: 22 plant structures;EXPRESSED DURING: 13 growth stages;Has 49 Blast hits to 49 proteins in 2	64734000	58608000	32541000	5	5	5	27.3	27.3	27.3	33.795	0	43.864	733230000	45
AT1G30630	Coatomer epsilon subunit	64752000	21314000	0	6	6	6	32.5	32.5	32.5	33.597	0	63.914	689380000	36
AT1G51510	RNA-binding (RRM/RBD/RNP motifs) family protein	64805000	42220000	0	3	3	3	13.9	13.9	13.9	26.904	0	26.152	723600000	28
AT4G39210	Glucose-1-phosphate adenylyltransferase family protein	64998000	47322000	59586000	8	7	7	22.3	20.3	20.3	46.097	0	118.25	369390000	14
AT1G12230	Aldolase superfamily protein	65617000	161210000	68152000	9	9	9	21.1	21.1	21.1	40.45	0	40.388	497610000	19
AT5G66140	proteasome alpha subunit D2;20S proteasome alpha subunit PAD1	65664000	127850000	0	6	6	6	27.2	27.2	27.2	66.64	0	41.42	493290000	24
AT5G01410	Aldolase-type TIM barrel family protein	65756000	51399000	51725000	11	7	7	39.8	25.9	25.9	20.837	0	12.899	1055900000	12
AT3G01500	carbonic anhydrase 1	65997000	213420000	111940000	19	9	9	50.4	22.5	22.5	43.526	0	185.29	996530000	59
AT5G09900	26S proteasome regulatory subunit, putative (RPN5)	66638000	129170000	107080000	14	14	9	37.7	37.7	26.6	26.05	0	14.068	505480000	23
AT4G31180	Class II aminoacyl-tRNA and biotin synthetases superfamily protein	66797000	85820000	26120000	18	18	17	34.1	34.1	32.4	24.712	0	60.629	1241600000	43
AT5G66570	PS II oxygen-evolving complex 1;photosystem II subunit O-2	66883000	46255000	0	8	8	8	31.3	31.3	31.3	38.984	0	28.272	613770000	30
AT5G22470	NAD+ ADP-ribosyltransferases;NAD+ ADP-ribosyltransferases	67008000	54609000	116530000	13	13	13	23.7	23.7	23.7	54.051	0	81.106	1143100000	38
AT1G35720	annexin 1	67370000	167640000	46985000	15	15	15	53	53	53	72.557	0	32.9	675370000	37
AT1G09430	ATP-citrate lyase A-3	67594000	127330000	88132000	9	9	5	22.6	22.6	13.2	19.447	0	61.708	507260000	38
AT5G46070	Guanylate-binding family protein	67800000	78067000	45635000	16	16	16	20.7	20.7	20.7	60.94	0	64.667	693270000	36
AT4G25080	magnesium-protoporphyrin IX methyltransferase	67919000	139570000	52234000	14	14	14	42.6	42.6	42.6	29.155	0	179.37	489040000	13
AT1G63000	nucleotide-rhamnose synthase/epimerase-reductase	67933000	100130000	0	13	11	11	48.2	43.5	43.5	36.151	0	138.21	667980000	27
AT2G45290	Transketolase	68111000	84315000	57281000	22	11	11	37.5	26	26	44.529	0	47.134	572390000	29
AT1G47420	succinate dehydrogenase 5	69108000	51473000	0	5	5	5	25.7	25.7	25.7	61.978	0	125.78	1274500000	56
AT4G21280	photosystem II subunit QA	69549000	84917000	0	9	9	8	31.7	31.7	27.2	142.11	0	69.664	570690000	45
AT5G39570	FUNCTIONS IN: molecular_function unknown;INVOLVED IN: biological_process unknown;LOCATED IN: cytosol, nucleus;EXPRESSED IN: 25 plant structures;EXPRESSED DURING: 14 growth stages;BEST Arabidopsis thaliana protein match is: glycine-rich protein (TAIR:	70327000	211670000	55883000	11	11	11	48.6	48.6	48.6	22.577	0	124.51	643290000	8
AT3G08943	ARM repeat superfamily protein;ARM repeat superfamily protein	70379000	67255000	0	7	7	7	12.5	12.5	12.5	17.749	0	11.32	650180000	14
AT4G26970	aconitase 2	70387000	99989000	83009000	16	14	14	21.4	19.9	19.9	45.02	0	26.236	507500000	20
AT1G67730	beta-ketoacyl reductase 1	70615000	68643000	0	11	11	11	39	39	39	77.435	0	43.981	660590000	38
AT4G24820	26S proteasome, regulatory subunit Rpn7;Proteasome component (PCI) domain	71221000	211000000	72568000	13	13	13	38.5	38.5	38.5	27.35	0	30.506	980520000	29
AT4G20260	plasma-membrane associated cation-binding protein 1	71446000	297440000	46454000	10	10	10	51.8	51.8	51.8	57.585	0	27.096	421490000	23
AT3G53580	diaminopimelate epimerase family protein	71938000	69197000	62329000	8	8	8	24	24	24	23.897	0	18.826	575050000	19
AT3G52140	tetratricopeptide repeat (TPR)-containing protein	72063000	51176000	46204000	13	13	13	11.1	11.1	11.1	54.976	0	39.172	844030000	40
AT5G42980	thioredoxin 3	72664000	243100000	82473000	11	11	11	73.7	73.7	73.7	82.446	0	29.402	612330000	30
AT1G70730	Phosphoglucomutase/phosphomannomutase family protein	72797000	82063000	0	21	13	13	37	21	21	12.06	0	5.8014	504390000	17
AT1G06680	photosystem II subunit P-1	72850000	36543000	35692000	7	7	7	40.3	40.3	40.3	61.717	0	31.271	647800000	30
AT4G25740	RNA binding Plectin/S10 domain-containing protein	73113000	43196000	0	6	6	1	37.3	37.3	9.6	82.707	0	63.559	536020000	36
AT1G48520	GLU-ADT subunit B	73779000	100920000	0	16	16	16	32.2	32.2	32.2	15.735	0	30.608	743210000	36
AT4G38220	Peptidase M20/M25/M40 family protein	74448000	72743000	0	7	7	7	25.6	25.6	25.6	31.923	0	9.1035	467460000	16
AT1G06190	Rho termination factor	74751000	86758000	52227000	8	8	8	25.4	25.4	25.4	39.445	0	36.413	576070000	15
AT3G24170	glutathione-disulfide reductase	75491000	62147000	0	7	7	7	20.8	20.8	20.8	74.667	0	132.55	943850000	45
AT2G33210	heat shock protein 60-2	75939000	267140000	0	26	14	14	46.3	30.6	30.6	50.284	0	150.37	744820000	32
AT1G48620	high mobility group A5	76049000	46821000	84402000	7	7	7	25.9	25.9	25.9	32.607	0	59.024	561350000	42
AT5G23740	ribosomal protein S11-beta	76521000	71316000	100350000	9	5	5	54.1	25.2	25.2	53.695	0	35.728	554190000	20
AT4G24800	MA3 domain-containing protein	77169000	33437000	0	15	15	13	25.5	25.5	22.5	16.459	0	178.55	727900000	18
AT5G08570	Pyruvate kinase family protein	77558000	111970000	108270000	11	11	4	27.6	27.6	14.9	123.01	0	25.059	518400000	15
AT3G20330	PYRIMIDINE B	77707000	73835000	43899000	10	10	10	22.8	22.8	22.8	28.836	0	34.614	843180000	24
AT3G18890	NAD(P)-binding Rossmann-fold superfamily protein	77839000	59894000	0	8	8	8	21.8	21.8	21.8	67.118	0	58.195	971690000	54
AT3G48500	Nucleic acid-binding, OB-fold-like protein	77954000	48644000	0	11	11	11	16.9	16.9	16.9	60.27	0	37.79	664640000	19
AT5G42740	Sugar isomerase (SIS) family protein	77964000	43573000	0	8	8	8	17.9	17.9	17.9	22.687	0	32.533	630170000	27
AT1G48600	S-adenosyl-L-methionine-dependent methyltransferases superfamily protein	78551000	38144000	56069000	11	11	7	26.9	26.9	18.5	14.231	0	10.432	391700000	14
AT5G53480	ARM repeat superfamily protein	78990000	93512000	158470000	12	12	12	21.4	21.4	21.4	24.104	0	65.182	727710000	38
AT4G21150	ribophorin II (RPN2) family protein	79972000	144930000	68701000	12	12	12	24.6	24.6	24.6	66.356	0	111.62	692000000	49
AT1G79230	mercaptopyruvate sulfurtransferase 1	80041000	26627000	0	8	8	8	23.2	23.2	23.2	62.963	0	37.821	488060000	24
AT1G54780	thylakoid lumen 18.3 kDa protein	80204000	41882000	50148000	7	7	7	21.4	21.4	21.4	41.285	0	90.496	456430000	20
AT3G02780	isopentenyl pyrophosphate:dimethylallyl pyrophosphate isomerase 2	80305000	79757000	0	7	7	6	26.8	26.8	23.6	13.693	0	7.0366	478110000	13
AT2G47780	Rubber elongation factor protein (REF)	80502000	51104000	0	7	7	7	42.6	42.6	42.6	18.482	0	33.898	613810000	12
AT4G08870	Arginase/deacetylase superfamily protein	81045000	27888000	0	5	5	3	20.6	20.6	16	18.956	0	38.285	611230000	29
AT1G10840	translation initiation factor 3 subunit H1	81382000	75477000	70794000	7	7	7	20.5	20.5	20.5	71.101	0	83.558	1116800000	46
AT1G20950	Phosphofructokinase family protein	81554000	130190000	69147000	15	15	15	31.6	31.6	31.6	66.864	0	65.192	703130000	42
ATMG00070	NADH dehydrogenase subunit 9	82472000	72904000	55789000	5	5	5	26.3	26.3	26.3	60.466	0	97.17	654720000	46
AT2G47940	DEGP protease 2	82526000	49041000	0	9	9	9	21.4	21.4	21.4	16.163	0	41.408	628730000	21
AT4G34740	GLN phosphoribosyl pyrophosphate amidotransferase 2	82588000	47782000	41925000	8	8	3	14.8	14.8	7.1	27.475	0	80.979	684600000	37
AT1G62020	Coatomer, alpha subunit	84353000	83190000	61317000	31	12	12	26.4	10.4	10.4	31.727	0	104.99	669930000	36
AT5G60640	PDI-like 1-4	84539000	89961000	51144000	13	13	13	25.6	25.6	25.6	42.997	0	57.877	753300000	34
AT4G14210	phytoene desaturase 3	84546000	41623000	0	7	7	7	15.7	15.7	15.7	35.72	0	22.799	745970000	35
AT5G10450	G-box regulating factor 6	84625000	188290000	0	10	5	5	34.1	23.1	23.1	77.352	0	30.749	599010000	22
AT1G06220	Ribosomal protein S5/Elongation factor G/III/V family protein;Ribosomal protein S5/Elongation factor G/III/V family protein	84816000	62760000	52516000	11	11	11	16.5	16.5	16.5	45.475	0	27.092	809670000	21
AT5G37600	glutamine synthase clone R1	85190000	65742000	0	8	4	2	30.9	18.3	7.9	44.972	0	39.559	576790000	23
AT1G74910	ADP-glucose pyrophosphorylase family protein	85229000	61535000	26827000	8	8	8	23.4	23.4	23.4	40.757	0	67.04	612550000	32
AT1G15500	TLC ATP/ADP transporter	85273000	210790000	75459000	11	11	7	24.3	24.3	15.5	37.382	0	52.276	808110000	32
AT5G14910	Heavy metal transport/detoxification superfamily protein	85388000	74624000	0	4	4	4	27.5	27.5	27.5	28.514	0	23.758	741330000	27
AT3G12580	heat shock protein 70	86403000	237390000	79618000	29	10	9	40.3	16.3	16.3	67.988	0	28.324	693050000	38
AT5G55070	Dihydrolipoamide succinyltransferase	86512000	223460000	294680000	11	11	7	25.4	25.4	15.1	61.459	0	155.11	1030100000	56
AT1G70770	Protein of unknown function DUF2359, transmembrane	86613000	73570000	40327000	12	12	12	20.5	20.5	20.5	53.985	0	79.427	1160600000	38
AT3G13860	heat shock protein 60-3A	86775000	102860000	0	16	16	16	35.7	35.7	35.7	24.02	0	26.237	901350000	26
AT1G48860	RNA 3-terminal phosphate cyclase/enolpyruvate transferase, alpha/beta	87981000	84987000	66436000	13	13	4	27.6	27.6	11.3	74.413	0	40.086	395590000	19
AT1G71500	Rieske (2Fe-2S) domain-containing protein	88759000	65482000	57278000	7	7	7	31.4	31.4	31.4	40.066	0	4.5301	518350000	15
AT4G26110	nucleosome assembly protein1;1	88893000	102760000	45773000	9	8	8	31.2	29	29	22.761	0	4.7761	531450000	13
AT4G38630	regulatory particle non-ATPase 10	90058000	66688000	55797000	8	8	8	20.7	20.7	20.7	37.924	0	38.156	860150000	40
AT3G10370	FAD-dependent oxidoreductase family protein	90205000	88877000	78093000	11	11	11	16.7	16.7	16.7	107.84	0	157.48	1082900000	78
AT5G51820	phosphoglucomutase	90599000	109430000	32655000	13	13	13	23.9	23.9	23.9	17.829	0	23.873	620530000	19
AT1G12000	Phosphofructokinase family protein	90657000	186280000	90687000	11	11	10	22.3	22.3	20.1	53.301	0	74.226	1316800000	50
AT3G17240	lipoamide dehydrogenase 2	91253000	190780000	88637000	19	12	12	42	31.6	31.6	43.929	0	34.708	934630000	36
AT1G48610	AT hook motif-containing protein	92312000	83110000	140690000	11	11	11	64.2	64.2	64.2	41.411	0	99.729	674150000	38
AT5G38470	Rad23 UV excision repair protein family	92578000	27407000	0	4	3	3	14.8	12.4	12.4	60.895	0	67.772	632930000	33
ATCG01130	Ycf1 protein	93441000	70371000	79963000	20	20	20	11.8	11.8	11.8	21.445	0	81.477	1112200000	48
AT1G79280	nuclear pore anchor	93713000	105900000	102930000	22	22	22	11.6	11.6	11.6	28.343	0	86.883	1137400000	70
AT1G52360	Coatomer, beta subunit	93802000	217700000	139980000	16	16	6	19.1	19.1	6.6	49.537	0	5.2722	580600000	18
AT1G14610	valyl-tRNA synthetase / valine--tRNA ligase (VALRS)	94221000	123830000	88845000	18	18	18	21.3	21.3	21.3	36.099	0	113.59	721660000	30
AT1G60710	NAD(P)-linked oxidoreductase superfamily protein	94229000	109710000	0	15	15	13	43.5	43.5	35.7	83.126	0	73.579	841130000	31
AT2G41740	villin 2	94500000	176860000	62689000	25	25	23	36.4	36.4	33.6	50.421	0	65.304	735840000	40
AT1G23310	glutamate:glyoxylate aminotransferase	94990000	189750000	0	17	17	17	39.7	39.7	39.7	42.627	0	43.408	562280000	31
AT3G63140	chloroplast stem-loop binding protein of 41 kDa	95544000	184260000	0	10	10	10	38.4	38.4	38.4	12.699	0	37.522	1013600000	30
AT5G57870	MIF4G domain-containing protein / MA3 domain-containing protein	95984000	200000000	87292000	23	23	23	32.3	32.3	32.3	53.481	0	59.282	660900000	30
AT5G48230	acetoacetyl-CoA thiolase 2	96673000	51238000	72466000	10	10	10	46.9	46.9	46.9	51.628	0	88.869	746760000	47
AT2G44640	FUNCTIONS IN: molecular_function unknown;INVOLVED IN: biological_process unknown;LOCATED IN: mitochondrion, chloroplast, plasma membrane, plastid, chloroplast envelope;EXPRESSED IN: 23 plant structures;EXPRESSED DURING: 13 growth stages;CONTAINS Inte	96762000	45945000	0	12	12	12	35.3	35.3	35.3	23.485	0	20.344	688560000	13
AT2G34640	plastid transcriptionally active 12	97142000	28516000	0	9	9	9	19.9	19.9	19.9	73.125	0	50.223	789300000	32
AT2G33340	MOS4-associated complex 3B	97169000	91982000	95338000	14	14	12	36.2	36.2	32.2	42.396	0	26.193	925670000	28
AT3G06050	peroxiredoxin IIF	98064000	152100000	151200000	12	12	12	52.2	52.2	52.2	42.299	0	28.657	690050000	32
AT4G01310	Ribosomal L5P family protein	98720000	215430000	92091000	14	14	14	50.8	50.8	50.8	59.002	0	155.45	1012600000	54
AT3G48700	carboxyesterase 13	99607000	71516000	0	5	5	4	23.4	23.4	19.5	40.505	0	63.658	1075800000	44
AT1G32200	phospholipid/glycerol acyltransferase family protein	100020000	59830000	61291000	12	12	12	31.6	31.6	31.6	36.392	0	122.16	1015900000	42
AT1G72150	PATELLIN 1	100260000	609130000	43939000	28	28	26	46.4	46.4	42.9	13.998	0	22.402	879460000	33
AT3G16640	translationally controlled tumor protein	100570000	355960000	94177000	7	7	7	26.2	26.2	26.2	53.377	0	93.151	920240000	39
AT5G56630	phosphofructokinase 7;phosphofructokinase 3	101020000	72457000	0	14	14	10	32.8	32.8	26	69.258	0	31.117	807210000	30
ATCG00500	acetyl-CoA carboxylase carboxyl transferase subunit beta	101530000	88308000	42660000	12	12	12	30.3	30.3	30.3	18.373	0	70.326	2919200000	80
AT3G12080	GTP-binding family protein	102220000	74547000	68143000	11	11	11	16.3	16.3	16.3	63.026	0	103.98	830820000	47
AT5G41970	Metal-dependent protein hydrolase	102570000	76551000	49989000	13	13	13	37.8	37.8	37.8	81.842	0	91.586	973380000	57
AT3G05060	NOP56-like pre RNA processing ribonucleoprotein	103060000	81194000	185630000	15	15	12	37.1	37.1	29.6	36.701	0	109.59	774480000	37
AT3G52180	dual specificity protein phosphatase (DsPTP1) family protein	103130000	126620000	89366000	11	11	11	21.1	21.1	21.1	32.022	0	130.28	1430600000	63
AT5G48180	nitrile specifier protein 5	103190000	245760000	65897000	10	10	10	37.4	37.4	37.4	251.38	0	89.978	863250000	51
AT2G35490	Plastid-lipid associated protein PAP / fibrillin family protein	103550000	60835000	0	10	10	10	30.9	30.9	30.9	15.189	0	127.09	1066500000	34
AT1G76180	Dehydrin family protein	104370000	375380000	0	10	10	9	55.7	55.7	51.4	24.644	0	95.249	791340000	39
AT1G65260	plastid transcriptionally active 4	104470000	144050000	84138000	14	14	14	48.5	48.5	48.5	60.746	0	128.09	804570000	32
AT4G29350	profilin 2	104520000	37837000	53329000	4	4	4	51.1	51.1	51.1	247.1	0	144.39	1271400000	72
AT1G64190	6-phosphogluconate dehydrogenase family protein	104670000	140630000	68102000	21	11	10	54.6	27.7	23.6	45.483	0	50.936	710340000	43
AT5G45390	CLP protease P4	105350000	90128000	0	9	9	9	40.8	40.8	40.8	44.135	0	56.812	931480000	49
AT4G38740	rotamase CYP 1	105580000	457320000	334390000	9	9	4	51.7	51.7	34.3	62.911	0	58.38	1258900000	48
AT4G34110	poly(A) binding protein 2	105620000	42944000	0	17	16	15	37.7	36.6	32.4	77.479	0	45.264	994600000	45
AT3G53750	actin 3;actin 1	105720000	162700000	199940000	22	9	5	59.4	29.2	17.2	15.419	0	68.844	593120000	10
AT3G57150	homologue of NAP57	105960000	79391000	203690000	12	12	12	28	28	28	19.153	0	29.969	745570000	22
AT2G27680	NAD(P)-linked oxidoreductase superfamily protein	105980000	61469000	0	11	11	11	46.6	46.6	46.6	64.519	0	72.579	932470000	39
AT1G33790	jacalin lectin family protein	106090000	73223000	73364000	18	17	17	34.8	33.8	33.8	28.167	0	52.129	724320000	18
AT2G38550	Transmembrane proteins 14C	106380000	56157000	60021000	6	6	6	23.3	23.3	23.3	59.82	0	79.441	1089800000	36
AT3G16450	Mannose-binding lectin superfamily protein	106500000	147860000	45524000	15	15	15	46	46	46	33.785	0	28.405	880620000	22
AT1G36160	acetyl-CoA carboxylase 1	106530000	98842000	82001000	22	22	22	12.2	12.2	12.2	52.097	0	6.4086	667180000	10
AT2G20260	photosystem I subunit E-2	106570000	112630000	123000000	4	4	3	43.4	43.4	34.5	30.688	0	42.986	936120000	29
AT3G60820	N-terminal nucleophile aminohydrolases (Ntn hydrolases) superfamily protein	106610000	100790000	72478000	7	7	7	27.8	27.8	27.8	53.719	0	27.061	799680000	42
AT5G52520	Class II aaRS and biotin synthetases superfamily protein	106830000	89274000	0	15	15	15	31.7	31.7	31.7	36.291	0	42.182	918940000	28
AT1G20960	U5 small nuclear ribonucleoprotein helicase, putative	107140000	107220000	141990000	34	34	34	18.1	18.1	18.1	43.059	0	82.111	971250000	46
AT1G79340	metacaspase 4	107220000	36904000	0	11	11	11	43.3	43.3	43.3	50.199	0	58.979	1269400000	45
AT5G65110	acyl-CoA oxidase 2	107880000	106320000	122350000	15	15	15	22.7	22.7	22.7	22.196	0	46.953	726500000	30
AT1G62740	stress-inducible protein, putative	107960000	126640000	118360000	14	14	11	31	31	28.5	31.796	0	28.786	824710000	27
AT1G17290	alanine aminotransferas	108390000	164730000	71352000	9	9	6	19.2	19.2	10.9	80.935	0	47.047	957950000	46
AT5G57655	xylose isomerase family protein	109550000	56394000	0	10	10	10	22.6	22.6	22.6	17.791	0	213.34	876350000	39
AT3G23940	dehydratase family	111290000	170240000	83106000	12	12	12	16.6	16.6	16.6	48.031	0	14.496	640560000	12
AT2G42590	general regulatory factor 9	111350000	164700000	58540000	12	11	10	34.1	30.4	27.5	119.77	0	87.36	965840000	50
AT5G05780	RP non-ATPase subunit 8A;Mov34/MPN/PAD-1 family protein	111540000	67953000	81827000	6	6	6	21.8	21.8	21.8	81.064	0	54.763	836830000	43
AT3G12800	short-chain dehydrogenase-reductase B	112290000	58435000	59487000	6	6	6	22.1	22.1	22.1	100.25	0	34.608	779330000	36
AT5G26830	Threonyl-tRNA synthetase	112350000	91787000	108320000	15	15	15	19.5	19.5	19.5	58.562	0	107.49	908900000	44
AT4G01050	thylakoid rhodanese-like	112530000	150540000	67656000	7	7	7	12.4	12.4	12.4	39.64	0	47.193	849630000	34
AT3G26450	Polyketide cyclase/dehydrase and lipid transport superfamily protein	113260000	60346000	0	10	9	6	62.5	57.9	38.8	108.58	0	6.8764	691910000	10
AT1G05510	Protein of unknown function (DUF1264)	113830000	128690000	68592000	7	7	7	32.8	32.8	32.8	12.279	0	23.817	1170900000	35
AT4G19710	aspartate kinase-homoserine dehydrogenase ii	114930000	77138000	213000000	16	13	13	17.8	14.5	14.5	40.624	0	69.862	894760000	43
AT5G11420	Protein of unknown function, DUF642	115680000	63985000	0	8	8	3	20.8	20.8	7.4	40.833	0	35.269	666010000	28
AT4G14030	selenium-binding protein 1	116110000	19108000	0	14	14	11	31.4	31.4	27.3	199.11	0	63.947	565420000	26
AT3G59970	methylenetetrahydrofolate reductase 1	116820000	97124000	43561000	18	18	14	41.9	41.9	35.3	12.785	0	29.696	653330000	11
AT1G74030	enolase 1	117280000	57886000	91367000	13	13	13	34.6	34.6	34.6	21.976	0	74.316	1188100000	42
AT3G10920	manganese superoxide dismutase 1	118060000	89156000	50788000	6	6	6	39	39	39	42.497	0	192.11	2586800000	84
AT5G03290	isocitrate dehydrogenase V	118960000	121550000	0	13	13	9	29.9	29.9	23.8	39.862	0	73.407	1121900000	36
AT4G26500	chloroplast sulfur E	119010000	78469000	0	10	10	10	31	31	31	67.048	0	199.33	1163700000	54
AT2G26250	3-ketoacyl-CoA synthase 10	120490000	202580000	126520000	16	16	16	28.5	28.5	28.5	58.673	0	50.523	786120000	42
AT2G36880	methionine adenosyltransferase 3	120510000	532240000	54748000	19	14	13	63.1	51	46.4	66.025	0	84.806	1321100000	44
AT1G11910	aspartic proteinase A1	120680000	46873000	65039000	6	6	5	17.2	17.2	14.8	51.749	0	78.094	987380000	36
AT3G20820	Leucine-rich repeat (LRR) family protein	120950000	114050000	43069000	11	11	11	26.8	26.8	26.8	49.487	0	113.41	972080000	54
AT4G24620	phosphoglucose isomerase 1	121440000	154310000	76524000	13	13	13	29.7	29.7	29.7	54.431	0	73.083	751800000	47
AT5G17310	UDP-glucose pyrophosphorylase 2	121460000	99700000	37726000	25	11	11	56	25.1	25.1	116.4	0	107.64	1038000000	50
AT1G18500	methylthioalkylmalate synthase-like 4	121800000	123690000	45514000	19	19	7	39.5	39.5	13.2	29.612	0	40.746	893790000	26
AT2G33040	gamma subunit of Mt ATP synthase	121820000	209640000	65452000	10	10	10	32.6	32.6	32.6	57.978	0	33.715	904010000	30
AT1G56110	homolog of nucleolar protein NOP56	121860000	61446000	142090000	11	11	11	30.5	30.5	30.5	102.4	0	189.6	1289300000	77
AT3G58510	DEA(D/H)-box RNA helicase family protein	121880000	122240000	0	16	16	9	33.8	33.8	20.8	49.538	0	23.043	1129400000	33
AT3G57290	eukaryotic translation initiation factor 3E	121920000	100500000	0	15	15	15	42.9	42.9	42.9	19.733	0	42.4	1113100000	35
AT1G80480	plastid transcriptionally active 17	122120000	68783000	81755000	13	13	11	32	32	26.4	33.65	0	20.06	631410000	23
AT4G39980	3-deoxy-D-arabino-heptulosonate 7-phosphate synthase 1	122650000	42973000	55665000	11	11	8	23.8	23.8	19.6	55.013	0	73.121	930580000	26
AT1G68560	alpha-xylosidase 1	122790000	54569000	103520000	15	15	15	21.1	21.1	21.1	44.103	0	151.93	791370000	34
AT5G41520	RNA binding Plectin/S10 domain-containing protein	123240000	79523000	124810000	6	6	6	35	35	35	20.967	0	85.122	2256700000	49
AT5G65430	general regulatory factor 8	123450000	196380000	40738000	12	10	7	41.9	35	30.4	8.1216	0	61.549	1008800000	26
AT1G35160	GF14 protein phi chain	123480000	261250000	121420000	15	6	6	49.5	25.1	25.1	25.733	0	50.389	887720000	38
AT5G19770	tubulin alpha-3;tubulin alpha-5	123570000	80901000	44496000	22	6	6	45.3	16.2	16.2	56.364	0	77.737	1019700000	62
AT5G23120	photosystem II stability/assembly factor, chloroplast (HCF136)	124240000	55799000	70125000	12	12	12	35.5	35.5	35.5	18.211	0	5.4182	701660000	11
AT5G27850	Ribosomal protein L18e/L15 superfamily protein	124870000	149530000	261900000	11	11	5	50.3	50.3	31	110.28	0	119.1	1183400000	45
AT1G79210	N-terminal nucleophile aminohydrolases (Ntn hydrolases) superfamily protein;proteasome subunit PAB1	127310000	78611000	0	8	8	8	51.1	51.1	51.1	37.934	0	57.999	890820000	37
AT3G22890	ATP sulfurylase 1	127530000	156570000	0	14	14	9	45.4	45.4	34.3	69.622	0	66.115	863910000	43
AT5G03650	starch branching enzyme 2.2	128240000	65424000	101510000	16	16	15	28.1	28.1	26.1	109.78	0	70.129	1049300000	50
AT2G22780	peroxisomal NAD-malate dehydrogenase 1	128880000	143330000	108960000	16	16	15	60.5	60.5	60.5	63.521	0	135.09	1606900000	65
AT1G26850	S-adenosyl-L-methionine-dependent methyltransferases superfamily protein	129130000	141770000	75334000	13	13	13	22.2	22.2	22.2	37.781	0	92.764	1002500000	55
AT2G34040	Apoptosis inhibitory protein 5 (API5)	129250000	179440000	198080000	13	13	13	25.5	25.5	25.5	107.74	0	245.72	1358500000	67
AT1G09780	Phosphoglycerate mutase, 2,3-bisphosphoglycerate-independent	129370000	95423000	55944000	25	14	14	56	34.8	34.8	33.44	0	44.46	1119100000	36
AT2G40840	disproportionating enzyme 2	129560000	95291000	69823000	17	17	17	20.5	20.5	20.5	72.386	0	50.28	1161000000	45
AT1G07320	ribosomal protein L4	129650000	132010000	0	12	12	12	44.7	44.7	44.7	48.122	0	19.722	599580000	11
AT5G52920	plastidic pyruvate kinase beta subunit 1	129660000	273980000	97219000	16	16	14	42.8	42.8	39.2	81.816	0	217.04	1205300000	39
AT1G17650	glyoxylate reductase 2	129840000	77809000	0	11	11	11	39.7	39.7	39.7	32.356	0	30.496	1313200000	20
AT5G61780	TUDOR-SN protein 2	130450000	218600000	68341000	33	22	22	38.7	29.2	29.2	61.132	0	100.46	1552400000	50
AT4G26300	Arginyl-tRNA synthetase, class Ic	131280000	134910000	69366000	16	16	12	35	35	27.7	123.45	0	96.852	1199600000	65
AT3G14067	Subtilase family protein	132200000	69640000	77070000	12	12	12	24.5	24.5	24.5	29.058	0	41	1080100000	39
AT5G26000	thioglucoside glucohydrolase 1	132750000	136130000	164620000	11	11	10	26.1	26.1	24	10.439	0	7.1013	712650000	20
AT1G09620	ATP binding;leucine-tRNA ligases;aminoacyl-tRNA ligases;nucleotide binding;ATP binding;aminoacyl-tRNA ligases	133180000	186850000	106260000	22	22	22	25.4	25.4	25.4	26.932	0	91.666	872660000	50
AT3G58730	vacuolar ATP synthase subunit D (VATD) / V-ATPase D subunit / vacuolar proton pump D subunit (VATPD)	133960000	124990000	69976000	11	11	11	42.1	42.1	42.1	54.228	0	221.45	966480000	46
AT1G08880	Histone superfamily protein;gamma histone variant H2AX;histone H2A 13	134280000	0	302400000	3	3	1	18.3	18.3	8.5	40.407	0	45.672	1146700000	40
AT4G30010	unknown protein;FUNCTIONS IN: molecular_function unknown;INVOLVED IN: biological_process unknown;LOCATED IN: mitochondrion, plastid;EXPRESSED IN: 26 plant structures;EXPRESSED DURING: 15 growth stages;Has 39 Blast hits to 39 proteins in 18 species:	134370000	68124000	38635000	3	3	3	21.1	21.1	21.1	49.68	0	88.328	874980000	28
AT5G63400	adenylate kinase 1	135010000	79808000	0	14	14	13	55.7	55.7	52	100.55	0	104.68	1559500000	74
AT5G62790	1-deoxy-D-xylulose 5-phosphate reductoisomerase	135160000	113710000	44556000	9	9	9	26.4	26.4	26.4	11.863	0	190.42	1029900000	38
AT2G40660	Nucleic acid-binding, OB-fold-like protein	136030000	96934000	100560000	6	6	6	21.1	21.1	21.1	57.792	0	90.722	798530000	40
AT5G63420	RNA-metabolising metallo-beta-lactamase family protein	136290000	280230000	101060000	23	23	23	29.4	29.4	29.4	77.857	0	38.722	1122400000	40
AT1G04170	eukaryotic translation initiation factor 2 gamma subunit	137660000	56720000	0	12	12	12	34.4	34.4	34.4	28.865	0	47.184	1045500000	36
AT2G24020	Uncharacterised BCR, YbaB family COG0718	137880000	123710000	34069000	9	9	7	56	56	50	17.947	0	53.781	975210000	28
AT2G30490	cinnamate-4-hydroxylase	137900000	77858000	56135000	13	13	13	24.6	24.6	24.6	38.056	0	224.23	1582200000	56
AT4G29010	Enoyl-CoA hydratase/isomerase family	138070000	112750000	102240000	17	17	17	28.7	28.7	28.7	20.607	0	83.564	1498100000	77
AT3G13300	Transducin/WD40 repeat-like superfamily protein	139220000	146060000	111400000	20	20	14	20.8	20.8	15.6	19.096	0	36.633	1166500000	53
AT4G35450	ankyrin repeat-containing protein 2	140450000	213830000	125360000	17	17	14	70.3	70.3	62	131.32	0	84.057	1146800000	53
AT3G62290	ADP-ribosylation factor A1E;Ras-related small GTP-binding family protein;Ras-related small GTP-binding family protein;ADP-ribosylation factor 1;ADP-ribosylation factor A1F;ADP-ribosylation factor A1B	142070000	197280000	0	10	10	10	61.3	61.3	61.3	100.23	0	156.43	1220300000	74
AT5G14320	Ribosomal protein S13/S18 family	142480000	93070000	117730000	10	10	10	42	42	42	92.832	0	158.83	1231300000	53
AT5G66190	ferredoxin-NADP(+)-oxidoreductase 1	143160000	185600000	67364000	13	13	13	39.7	39.7	39.7	38.738	0	285.72	1004200000	57
AT5G26570	catalytics;carbohydrate kinases;phosphoglucan, water dikinases	143440000	123630000	58983000	23	23	23	23.6	23.6	23.6	49.251	0	55.781	1099000000	45
AT1G59610	dynamin-like 3	143980000	163820000	71310000	22	22	10	33.5	33.5	20.5	60.339	0	90.203	1355400000	71
AT4G39080	vacuolar proton ATPase A3	144130000	180040000	78986000	17	17	12	20.5	20.5	13.2	57.495	0	117.45	1312200000	75
AT5G09660	peroxisomal NAD-malate dehydrogenase 2	144180000	66469000	0	9	8	8	36.4	33.1	33.1	30.182	0	112.97	1609200000	65
AT3G58140	phenylalanyl-tRNA synthetase class IIc family protein	145120000	97760000	90288000	11	11	11	35.7	35.7	35.7	21.275	0	57.153	839500000	24
AT3G52990	Pyruvate kinase family protein	146260000	239020000	0	19	19	6	41.9	41.9	15.9	53.845	0	81.975	1031900000	49
AT5G16050	general regulatory factor 5	146380000	185760000	139710000	16	8	5	48.9	37.7	25	65.13	0	122.61	1147800000	80
AT3G22200	Pyridoxal phosphate (PLP)-dependent transferases superfamily protein	147500000	264020000	147960000	9	9	9	23.4	23.4	23.4	25.734	0	27.71	1495100000	45
AT4G24830	arginosuccinate synthase family	148350000	101570000	0	12	12	12	25.7	25.7	25.7	17.697	0	128.84	1276900000	32
AT3G22960	Pyruvate kinase family protein	148580000	140630000	141760000	14	14	14	31.7	31.7	31.7	23.641	0	30.406	1298500000	44
AT3G55280	ribosomal protein L23AB;ribosomal protein L23AA	150430000	228200000	45724000	10	10	10	42.2	42.2	42.2	38.933	0	223.83	2076100000	86
AT4G11010	nucleoside diphosphate kinase 3;Nucleoside diphosphate kinase family protein	151000000	191050000	90690000	8	8	8	24.4	24.4	24.4	105.14	0	87.916	1356100000	81
AT4G01150	unknown protein;FUNCTIONS IN: molecular_function unknown;INVOLVED IN: biological_process unknown;LOCATED IN: thylakoid, chloroplast thylakoid membrane, chloroplast, plastoglobule, chloroplast envelope;EXPRESSED IN: 23 plant structures;EXPRESSED DURIN	151480000	25210000	208280000	6	6	6	20.7	20.7	20.7	81.147	0	62.907	862230000	42
AT1G19570	dehydroascorbate reductase	151640000	118550000	72398000	9	9	9	47.4	47.4	47.4	37.14	0	69.611	966940000	31
AT4G39330	cinnamyl alcohol dehydrogenase 9	152230000	213270000	159540000	13	13	13	33.3	33.3	33.3	12.053	0	60.051	1727800000	50
AT4G15530	pyruvate orthophosphate dikinase	153540000	119950000	0	20	20	20	31.6	31.6	31.6	30.065	0	80.276	1443900000	48
AT3G23790	AMP-dependent synthetase and ligase family protein	153740000	57603000	68681000	16	16	14	28.7	28.7	24	57.673	0	52.205	911660000	29
AT4G39200	Ribosomal protein S25 family protein	154050000	154420000	208440000	8	8	4	44.4	44.4	35.2	27.377	0	113.39	1305800000	46
AT1G47260	gamma carbonic anhydrase 2	154140000	144250000	56750000	11	11	10	50	50	47.1	18.726	0	38.526	1547900000	32
AT1G14980	chaperonin 10	156390000	196410000	53927000	8	8	8	80.6	80.6	80.6	28.818	0	53.087	877200000	34
AT2G27020	20S proteasome alpha subunit G1	156480000	151850000	88097000	8	8	8	36.1	36.1	36.1	40.089	0	32.28	1176700000	59
AT1G48350	Ribosomal L18p/L5e family protein	156690000	141770000	95452000	5	5	5	25.9	25.9	25.9	73.074	0	303.73	1483000000	70
AT4G16210	enoyl-CoA hydratase/isomerase A	156990000	36083000	28991000	10	10	10	44.5	44.5	44.5	16.033	0	44.753	1187900000	36
AT5G14040	phosphate transporter 3;1	157110000	187920000	111750000	11	11	11	30.1	30.1	30.1	28.644	0	47.991	1149500000	39
AT4G37910	mitochondrial heat shock protein 70-1	157150000	147620000	147480000	24	18	18	44.1	38.9	38.9	34.353	0	68.43	1301100000	62
AT1G75350	Ribosomal protein L31	157380000	139160000	0	6	6	6	33.3	33.3	33.3	40.919	0	65.366	1529100000	60
AT4G25130	peptide met sulfoxide reductase 4	157770000	94785000	92417000	6	6	6	26.7	26.7	26.7	30.476	0	177.86	1054200000	37
AT5G23540	Mov34/MPN/PAD-1 family protein	158710000	183240000	71152000	9	9	9	46.1	46.1	46.1	13.568	0	38.898	1419000000	64
AT1G09130	ATP-dependent caseinolytic (Clp) protease/crotonase family protein	158920000	92918000	92336000	9	9	9	23	23	23	67.159	0	186.49	1218300000	44
AT5G42790	proteasome alpha subunit F1;20S proteasome alpha subunit F2	159670000	50150000	64371000	9	9	9	47.8	47.8	47.8	17.428	0	176.19	1462500000	47
AT5G13110	glucose-6-phosphate dehydrogenase 2	160010000	133950000	111250000	15	15	7	30.5	30.5	17.3	50.531	0.018681	1.0237	1318700000	7
AT3G62530	ARM repeat superfamily protein	160530000	77417000	109250000	16	16	16	66.1	66.1	66.1	22.458	0	41.061	1282100000	32
AT2G38750	annexin 4	160650000	134790000	143980000	9	9	9	32	32	32	59.132	0.0016545	2.4415	1013300000	20
AT3G14290	20S proteasome alpha subunit E2	161690000	149300000	19453000	10	10	1	42.2	42.2	14.8	15.902	0	85.084	972220000	36
AT5G46110	Glucose-6-phosphate/phosphate translocator-related	162560000	77478000	128230000	3	3	3	5.3	5.3	5.3	17.129	0	100.47	2019400000	69
AT1G20200	PAM domain (PCI/PINT associated module) protein	165390000	161130000	102840000	19	19	9	47.5	47.5	25.4	48.527	0	91.189	1054100000	39
AT3G54470	uridine 5-monophosphate synthase / UMP synthase (PYRE-F) (UMPS)	165580000	96327000	87230000	8	8	8	23.1	23.1	23.1	24.201	0	84.267	4849800000	100
AT1G56340	calreticulin 1a	166030000	38669000	0	11	11	9	26.4	26.4	20.5	39.618	0	82.967	1288400000	69
AT5G45690	Protein of unknown function (DUF1264)	166570000	255110000	0	13	13	13	47.8	47.8	47.8	35.356	0	53.69	1737200000	57
AT5G19510	Translation elongation factor EF1B/ribosomal protein S6 family protein	166620000	1202900000	83859000	10	10	7	47.3	47.3	42.9	7.3705	0	40.122	1168500000	45
AT5G54160	O-methyltransferase 1	167060000	238290000	66888000	19	19	19	59	59	59	17.054	0	20.432	882950000	38
ATCG00540	photosynthetic electron transfer A	167570000	206620000	0	14	14	14	54.1	54.1	54.1	81.943	0	110.32	1636500000	74
AT1G24020	MLP-like protein 423	168160000	107610000	0	8	8	8	52.9	52.9	52.9	36.183	0	205.56	1892100000	89
AT1G29880	glycyl-tRNA synthetase / glycine--tRNA ligase	168560000	264460000	0	23	23	23	38.8	38.8	38.8	106.26	0	68.089	1325400000	70
AT3G53420	plasma membrane intrinsic protein 2A	169880000	74518000	113020000	6	6	4	18.1	18.1	11.5	36.036	0	41.832	1736400000	58
AT2G47390	Prolyl oligopeptidase family protein	170790000	164260000	0	19	19	19	27.1	27.1	27.1	45.844	0	49.414	1378500000	37
AT2G44060	Late embryogenesis abundant protein, group 2	170830000	293560000	87417000	11	11	11	37.8	37.8	37.8	25.65	0	18.675	1206300000	52
AT1G78570	rhamnose biosynthesis 1	171160000	280690000	87581000	24	24	12	40.4	40.4	24.5	23.171	0	148.35	1687500000	60
AT1G78380	glutathione S-transferase TAU 19	171920000	34097000	93326000	9	9	9	35.2	35.2	35.2	32.829	0	26.404	1439000000	38
AT4G10480	Nascent polypeptide-associated complex (NAC), alpha subunit family protein	172770000	142580000	45129000	6	6	5	36.3	36.3	36.3	21.943	0	9.8371	587220000	9
AT3G09440	Heat shock protein 70 (Hsp 70) family protein	172950000	184680000	71170000	32	13	12	47.6	22.3	18.3	40.934	0	49.332	1490000000	52
AT5G52470	fibrillarin 1;fibrillarin 2	173140000	97557000	297640000	10	10	10	37.3	37.3	37.3	37.926	0	97.162	1317300000	42
AT3G14415	Aldolase-type TIM barrel family protein	174650000	110710000	132410000	21	9	9	60.6	18	18	39.559	0	183.63	2438900000	90
AT3G63410	S-adenosyl-L-methionine-dependent methyltransferases superfamily protein	174900000	87245000	124580000	7	7	7	23.4	23.4	23.4	61.232	0	129.58	1423700000	60
AT1G75330	ornithine carbamoyltransferase	174990000	39086000	53253000	5	5	5	15.2	15.2	15.2	60.77	0	167.56	2380400000	94
AT1G71695	Peroxidase superfamily protein	175310000	230060000	243310000	10	10	10	28.2	28.2	28.2	82.256	0	227.37	1354400000	85
AT5G03940	chloroplast signal recognition particle 54 kDa subunit	176720000	113240000	0	22	22	22	39.9	39.9	39.9	10.718	0	36.277	948380000	23
AT5G35360	acetyl Co-enzyme a carboxylase biotin carboxylase subunit	177260000	186050000	155670000	19	19	19	41.8	41.8	41.8	49.369	0	73.419	1743400000	69
AT5G60600	4-hydroxy-3-methylbut-2-enyl diphosphate synthase	177520000	210970000	90422000	27	27	27	38.5	38.5	38.5	32.862	0	68.081	1921100000	69
AT4G29040	regulatory particle AAA-ATPase 2A;AAA-type ATPase family protein	178280000	201920000	165790000	18	18	18	40	40	40	52.594	0	323.31	19156000000	229
AT2G38230	pyridoxine biosynthesis 1.1;putative PDX1-like protein 4	179270000	100530000	30507000	11	11	7	36.6	36.6	22.7	42.619	0	185.35	1864500000	93
AT5G19940	Plastid-lipid associated protein PAP / fibrillin family protein	180340000	203380000	137690000	7	7	7	32.2	32.2	32.2	46.444	0	53.03	1306200000	62
AT5G44120	RmlC-like cupins superfamily protein	180370000	254610000	681040000	29	29	28	53.4	53.4	53.4	50.721	0	174.84	1245900000	68
AT1G09340	chloroplast RNA binding	180490000	266010000	99828000	17	17	17	42.9	42.9	42.9	48.337	0	78.416	2361100000	67
AT3G44110	DNAJ homologue 3	180540000	228000000	133290000	11	11	4	32.4	32.4	14.5	75.675	0	283.1	1821700000	125
AT2G36250	Tubulin/FtsZ family protein	181020000	58890000	82422000	13	13	6	36.2	36.2	17.8	16.833	0	275.78	2016000000	54
AT5G11170	DEAD/DEAH box RNA helicase family protein;DEAD/DEAH box RNA helicase family protein	181070000	347320000	287900000	19	19	19	56.9	56.9	56.9	50.733	0	155.49	3007400000	124
AT5G21274	calmodulin 6;calmodulin 3;calmodulin 7;calmodulin 5;calmodulin 2	181520000	213260000	98667000	8	8	3	52.3	52.3	20.1	57.285	0	172.56	1566800000	79
AT5G62700	tubulin beta chain 3;tubulin beta chain 2	181910000	399440000	322910000	24	9	5	58.4	32.2	17.8	50.369	0	120.84	1872400000	60
AT4G31300	N-terminal nucleophile aminohydrolases (Ntn hydrolases) superfamily protein	182080000	107310000	0	7	7	7	32.9	32.9	32.9	23.806	0	66.99	1885200000	65
AT5G20890	TCP-1/cpn60 chaperonin family protein	182090000	90746000	56506000	21	21	21	59	59	59	61.306	0	102.1	1044200000	50
AT5G63570	glutamate-1-semialdehyde-2,1-aminomutase	182580000	232090000	121540000	18	8	8	43	14.8	14.8	19.361	0	105.16	14279000000	60
AT3G26060	Thioredoxin superfamily protein	182600000	246680000	112630000	10	10	10	41.9	41.9	41.9	19.179	0	48.785	1348200000	50
AT4G30920	Cytosol aminopeptidase family protein	183790000	54918000	0	17	11	7	37.9	24.4	17.7	50.999	0	21.493	1416000000	19
AT4G27150	seed storage albumin 2	183850000	88263000	552700000	5	3	0	26.5	15.3	0	72.779	0	134.83	1485100000	59
AT5G52840	NADH-ubiquinone oxidoreductase-related	184450000	126610000	0	10	10	10	49.1	49.1	49.1	16.455	0	5.8277	912580000	12
AT2G22250	aspartate aminotransferase	185290000	217130000	96883000	9	9	9	23.6	23.6	23.6	63.782	0	45.016	1495700000	53
AT1G49760	poly(A) binding protein 8	186170000	137710000	117000000	15	13	13	34.9	30	30	43.847	0	52	1313200000	43
AT5G56680	Class II aminoacyl-tRNA and biotin synthetases superfamily protein	186930000	159820000	117760000	17	17	16	33.7	33.7	32.5	49.938	0	110.62	1564200000	49
AT1G56190	Phosphoglycerate kinase family protein	188660000	147260000	158450000	24	11	11	51.9	24.1	24.1	46.621	0	208.56	1441300000	70
AT4G22670	HSP70-interacting protein 1	190080000	182420000	48182000	11	11	11	37.4	37.4	37.4	60.485	0	145.16	1901000000	68
AT1G65930	cytosolic NADP+-dependent isocitrate dehydrogenase	190690000	962280000	65691000	23	23	19	52.4	52.4	44.9	24.146	0	22.369	1931600000	44
AT5G61790	calnexin 1	190770000	312030000	165780000	17	17	17	29.2	29.2	29.2	30.008	0	33.554	819920000	17
AT2G30860	glutathione S-transferase PHI 9	191500000	109330000	62602000	9	9	8	31.6	31.6	31.6	16.282	0	67.523	1865000000	54
AT1G79850	ribosomal protein S17	192150000	102960000	152320000	9	9	9	46.3	46.3	46.3	48.744	0	181.53	1251900000	67
AT3G18190	TCP-1/cpn60 chaperonin family protein	193520000	225630000	160010000	22	22	22	49.8	49.8	49.8	71.652	0	73.645	1407700000	51
AT5G66680	dolichyl-diphosphooligosaccharide-protein glycosyltransferase 48kDa subunit family protein	195310000	124020000	85617000	11	11	11	27	27	27	29.21	0	93.816	1700600000	65
AT2G23350	poly(A) binding protein 4	195580000	142830000	103930000	18	18	17	32.8	32.8	31.7	41.522	0	35.062	1610000000	64
AT5G15090	voltage dependent anion channel 3	196400000	110440000	138100000	13	9	9	43.1	38.3	38.3	70.887	0	179.15	1428200000	51
AT2G30200	catalytics;transferases;[acyl-carrier-protein] S-malonyltransferases;binding	196920000	170850000	107840000	12	12	12	33.8	33.8	33.8	52.964	0	124.78	1399000000	56
AT3G57610	adenylosuccinate synthase	200050000	91272000	40940000	17	17	17	38	38	38	42.93	0	51.618	1526200000	40
AT3G52150	RNA-binding (RRM/RBD/RNP motifs) family protein	201090000	203890000	57751000	14	14	14	48.2	48.2	48.2	26.321	0	63.944	1528500000	47
AT2G21330	fructose-bisphosphate aldolase 1	202280000	159110000	120000000	14	6	6	38.6	24.6	24.6	19.377	0	155.89	1826900000	65
AT5G65220	Ribosomal L29 family protein	205250000	65895000	80883000	9	9	9	29.5	29.5	29.5	21.826	0	135.88	1734100000	50
AT1G50200	Alanyl-tRNA synthetase	205360000	299360000	180880000	26	26	26	29.5	29.5	29.5	30.399	0	202.7	1422400000	68
AT3G15190	chloroplast 30S ribosomal protein S20, putative	205600000	150350000	111380000	11	11	11	31.7	31.7	31.7	9.1131	0	111.13	999200000	26
AT5G40770	prohibitin 3	205610000	131580000	117040000	8	8	3	37.5	37.5	18.8	59.776	0	143.84	2248100000	110
AT3G11830	TCP-1/cpn60 chaperonin family protein	206760000	238130000	160660000	24	24	24	43.8	43.8	43.8	53.117	0	177.63	2469200000	81
AT5G04430	binding to TOMV RNA 1L (long form)	208450000	90898000	55332000	16	16	16	55.1	55.1	55.1	54.163	0	74.991	1531100000	59
AT5G15490	UDP-glucose 6-dehydrogenase family protein	208550000	196190000	185250000	15	15	2	29	29	4.8	99.565	0	66.056	1419800000	71
AT5G11880	Pyridoxal-dependent decarboxylase family protein	209290000	170300000	119090000	13	13	4	28	28	8.6	33.795	0	102.02	1844500000	50
AT3G03710	polyribonucleotide nucleotidyltransferase, putative	209930000	212160000	31757000	18	18	18	22	22	22	106.14	0	201.36	2061200000	83
AT2G20890	photosystem II reaction center PSB29 protein	210020000	233370000	0	12	12	12	31.7	31.7	31.7	28.776	0	69.455	2620600000	55
AT1G30230	Glutathione S-transferase, C-terminal-like;Translation elongation factor EF1B/ribosomal protein S6	210070000	218810000	161800000	10	8	5	37.7	33.8	25	86.856	0	69.185	1157300000	39
AT1G43670	Inositol monophosphatase family protein	211910000	52227000	58732000	10	10	10	36.1	36.1	36.1	40.986	0	63.772	1360600000	55
AT1G79690	nudix hydrolase homolog 3	212370000	238940000	161200000	17	17	17	22.4	22.4	22.4	26.06	0	101.57	2532200000	99
AT1G23740	Oxidoreductase, zinc-binding dehydrogenase family protein	213990000	73464000	41022000	14	14	14	41.5	41.5	41.5	113.95	0	193.23	2070700000	89
AT4G11150	vacuolar ATP synthase subunit E1	214020000	454210000	83525000	23	23	23	80.9	80.9	80.9	21.922	0	91.179	1752500000	58
AT1G63770	Peptidase M1 family protein	214960000	213640000	89721000	25	25	25	28.5	28.5	28.5	30.422	0	170.81	1419600000	46
AT1G48830	Ribosomal protein S7e family protein	215710000	58098000	42345000	11	11	11	40.3	40.3	40.3	43.79	0	76.064	1534600000	87
AT3G63190	ribosome recycling factor, chloroplast precursor	215990000	104490000	0	10	10	10	36.7	36.7	36.7	129.96	0	113.39	2082200000	86
AT1G08200	UDP-D-apiose/UDP-D-xylose synthase 2	216410000	148950000	89766000	14	14	2	40.6	40.6	7.7	18.378	0	246.59	2898100000	116
AT1G29900	carbamoyl phosphate synthetase B	217480000	147050000	60608000	28	28	28	27.5	27.5	27.5	45.345	0	151.16	2627100000	99
AT4G34870	rotamase cyclophilin 5	217830000	190870000	321600000	10	7	7	61	51.7	51.7	44.83	0	103.48	1381500000	62
AT2G20420	ATP citrate lyase (ACL) family protein	217900000	412390000	165020000	19	19	19	53.2	53.2	53.2	50.342	0	153.6	2603100000	83
AT1G79530	glyceraldehyde-3-phosphate dehydrogenase of plastid 1;glyceraldehyde-3-phosphate dehydrogenase of plastid 2	218890000	80308000	123320000	14	13	13	49.5	46.9	46.9	36.388	0	88.845	1530300000	64
AT1G20010	tubulin beta-5 chain	219370000	422320000	219670000	22	10	6	50.1	25.6	17.8	47.479	0	242.33	1662000000	71
AT2G46280	TGF-beta receptor interacting protein 1	221160000	190680000	91135000	19	19	19	68.9	68.9	68.9	42.619	0	201.12	1364300000	68
AT5G03630	Pyridine nucleotide-disulphide oxidoreductase family protein	221550000	143650000	120910000	15	15	15	46.2	46.2	46.2	7.2563	0	74.952	1067500000	80
AT1G12840	vacuolar ATP synthase subunit C (VATC) / V-ATPase C subunit / vacuolar proton pump C subunit (DET3)	221790000	202260000	58101000	15	15	15	45.3	45.3	45.3	57.776	0	56.986	1840700000	72
AT4G29840	Pyridoxal-5-phosphate-dependent enzyme family protein	222220000	244680000	87260000	17	17	15	37.5	37.5	32.1	65.393	0	108.18	1614000000	66
AT5G09650	pyrophosphorylase 6	224530000	152830000	0	13	13	13	42.7	42.7	42.7	10.386	0	70.104	1746900000	49
AT3G19820	cell elongation protein / DWARF1 / DIMINUTO (DIM)	225150000	171330000	86725000	11	11	11	17.8	17.8	17.8	39.086	0	254.55	4191100000	127
AT1G31812	acyl-CoA-binding protein 6	225680000	320900000	50225000	6	6	6	69.6	69.6	69.6	81.525	0	304.42	2219500000	85
AT5G50700	hydroxysteroid dehydrogenase 1;hydroxysteroid dehydrogenase 1	226440000	178830000	359220000	19	19	19	60.5	60.5	60.5	108.98	0	64.43	1697000000	78
AT5G37510	NADH-ubiquinone dehydrogenase, mitochondrial, putative	227040000	249350000	107130000	21	21	21	35	35	35	120.25	0	184.93	2017300000	87
AT2G32730	26S proteasome regulatory complex, non-ATPase subcomplex, Rpn2/Psmd1 subunit	227610000	177620000	121350000	18	18	10	20.8	20.8	11.2	58.949	0	112.79	1920100000	86
AT2G30110	ubiquitin-activating enzyme 1	228620000	232860000	141670000	29	29	26	30.5	30.5	28.2	74.301	0	138.95	3377600000	134
AT3G02530	TCP-1/cpn60 chaperonin family protein	229600000	110590000	106720000	22	22	3	43.4	43.4	7.5	48.316	0	106.37	1536800000	57
AT4G16760	acyl-CoA oxidase 1	230190000	575960000	321530000	20	20	19	35.7	35.7	35.7	47.247	0	111.17	1411600000	68
AT5G58330	lactate/malate dehydrogenase family protein	231620000	64642000	65172000	12	12	12	31.4	31.4	31.4	42.846	0	65.576	1399600000	34
AT5G19990	regulatory particle triple-A ATPase 6A;AAA-type ATPase family protein	232130000	46016000	53735000	21	20	20	58.2	55.4	55.4	64.255	0	113.39	1798200000	50
AT1G12900	glyceraldehyde 3-phosphate dehydrogenase A subunit 2	232460000	54201000	113070000	20	5	5	45.6	17	17	48.236	0	151.63	2008000000	69
AT3G14310	pectin methylesterase 3	232680000	168130000	121960000	9	9	9	17.4	17.4	17.4	18.492	0	323.31	3257100000	108
AT5G28500	unknown protein;FUNCTIONS IN: molecular_function unknown;INVOLVED IN: biological_process unknown;LOCATED IN: chloroplast stroma, chloroplast;EXPRESSED IN: 23 plant structures;EXPRESSED DURING: 13 growth stages;BEST Arabidopsis thaliana protein match	232970000	104740000	148600000	10	10	10	30.4	30.4	30.4	67.801	0	147.83	2158300000	103
AT2G16600	rotamase CYP 3	233290000	279250000	553180000	10	10	7	60.7	60.7	51.4	47.173	0	66.391	1845200000	74
AT1G50480	10-formyltetrahydrofolate synthetase	234630000	251050000	180290000	23	23	23	39.6	39.6	39.6	43.579	0	98.449	2077900000	81
AT1G01090	pyruvate dehydrogenase E1 alpha	235270000	206580000	41662000	22	22	22	46.3	46.3	46.3	15.91	0	100.9	1280700000	34
AT2G40490	Uroporphyrinogen decarboxylase	235390000	128730000	100630000	16	16	16	44.7	44.7	44.7	24.705	0	71.642	2420600000	46
AT2G19480	nucleosome assembly protein 1;2	236690000	217570000	0	12	12	11	38.3	38.3	38.3	31.208	0	84.51	1674400000	51
AT1G12410	CLP protease proteolytic subunit 2	237600000	86571000	153130000	9	9	9	28.3	28.3	28.3	50.585	0	39.534	1411600000	31
AT5G12250	beta-6 tubulin	240460000	127850000	0	20	4	4	47.9	11.4	11.4	25.471	0	155.9	2240700000	61
AT4G02450	HSP20-like chaperones superfamily protein	241220000	422250000	0	9	9	9	39.4	39.4	39.4	29.305	0	124.85	1832000000	55
AT3G04790	Ribose 5-phosphate isomerase, type A protein	241630000	38735000	0	9	9	9	47.8	47.8	47.8	58.467	0	137.27	2346300000	76
AT3G13930	Dihydrolipoamide acetyltransferase, long form protein	242440000	439910000	206680000	15	15	13	27.5	27.5	20.8	85.305	0	180.72	2132500000	101
AT2G38040	acetyl Co-enzyme a carboxylase carboxyltransferase alpha subunit	242900000	258690000	183730000	30	30	30	37.6	37.6	37.6	15.023	0	30.178	1490900000	25
AT5G27640	translation initiation factor 3B1;eukaryotic translation initiation factor 3B-2	245880000	150520000	0	22	22	22	32.7	32.7	32.7	84.913	0	107.21	1409100000	63
AT3G20050	T-complex protein 1 alpha subunit	245880000	348570000	33175000	24	24	24	50.8	50.8	50.8	42.043	0	106.38	2170500000	87
AT5G43940	GroES-like zinc-binding dehydrogenase family protein	246070000	296290000	135330000	13	13	13	32.5	32.5	32.5	23.459	0	54.849	1975400000	52
AT4G02080	secretion-associated RAS super family 2;Ras-related small GTP-binding family protein;secretion-associated RAS 1B;secretion-associated RAS super family 1	249510000	71676000	92398000	7	7	7	42.5	42.5	42.5	47.698	0	236.73	1917600000	78
AT5G13420	Aldolase-type TIM barrel family protein	250720000	235540000	180080000	15	15	15	32.6	32.6	32.6	160.82	0	211.92	2060500000	102
AT4G02510	translocon at the outer envelope membrane of chloroplasts 159	252390000	246620000	71067000	29	29	29	27.2	27.2	27.2	43.796	0	180.02	3442800000	99
AT1G03475	Coproporphyrinogen III oxidase	253120000	384760000	418110000	19	19	19	56	56	56	43.255	0	309.24	2416600000	73
AT4G01850	S-adenosylmethionine synthetase 2	253330000	120260000	259630000	18	11	9	58.3	38.4	27.5	42.327	0	136.77	2113200000	76
AT2G01140	Aldolase superfamily protein	253440000	33594000	225780000	11	10	10	27.9	25.6	25.6	119.87	0	106.97	1925400000	92
AT3G63460	transducin family protein / WD-40 repeat family protein	253610000	253840000	118360000	21	21	21	22.8	22.8	22.8	198.77	0	121.02	1738300000	73
AT1G01320	Tetratricopeptide repeat (TPR)-like superfamily protein	254030000	133690000	127690000	30	30	25	21.4	21.4	18.2	25.468	0	90.476	1586500000	30
AT4G20850	tripeptidyl peptidase ii	254970000	252230000	60809000	29	29	29	23	23	23	58.773	0	323.31	4024200000	152
AT1G48920	nucleolin like 1	255060000	656210000	594890000	24	24	24	33	33	33	30.454	0	53.685	1983700000	53
AT3G23400	Plastid-lipid associated protein PAP / fibrillin family protein	255260000	162090000	111060000	10	10	10	44.4	44.4	44.4	34.879	0	206.87	2444900000	71
AT2G37660	NAD(P)-binding Rossmann-fold superfamily protein	257390000	349830000	94194000	12	12	12	36.3	36.3	36.3	102.95	0	71.216	1732200000	67
AT4G33090	aminopeptidase M1	258410000	184040000	57033000	19	19	19	17.6	17.6	17.6	29.803	0	225.92	1598700000	40
AT4G34670	Ribosomal protein S3Ae	258750000	75202000	122640000	17	9	9	46.6	27.1	27.1	88.756	0	105.45	1879900000	80
AT5G65620	Zincin-like metalloproteases family protein	258900000	145990000	121810000	22	22	13	31.5	31.5	18	53.577	0	148.37	1753500000	62
AT3G02360	6-phosphogluconate dehydrogenase family protein	259380000	173970000	99128000	18	15	15	43.4	37.4	37.4	58.939	0	152.36	2488000000	117
AT3G03960	TCP-1/cpn60 chaperonin family protein	261380000	284140000	263500000	19	19	19	48.6	48.6	48.6	45.161	0	129.06	2071600000	53
AT3G54050	high cyclic electron flow 1	262110000	135360000	160520000	7	7	7	20.6	20.6	20.6	123.82	0	73.469	2083400000	80
AT5G19820	ARM repeat superfamily protein	262610000	265170000	140440000	19	19	19	23.3	23.3	23.3	58.588	0	99.634	2482400000	100
AT3G48000	aldehyde dehydrogenase 2B4	262920000	355900000	227190000	19	19	17	32.2	32.2	30.7	26.228	0	57.349	1567600000	47
AT3G08740	elongation factor P (EF-P) family protein	263090000	179980000	89787000	9	9	9	30.9	30.9	30.9	32.905	0	49.285	1573800000	40
AT3G26520	tonoplast intrinsic protein 2	263590000	84007000	111890000	1	1	1	7.1	7.1	7.1	29.161	0	203.43	2907900000	96
AT1G78300	general regulatory factor 2	263870000	302670000	257510000	21	15	14	74.5	70.7	66.4	105.74	0	144.81	2472300000	79
AT3G48870	Clp ATPase	263920000	188090000	139880000	53	22	22	56.7	27.5	27.5	54.358	0	172.01	1901000000	94
AT3G46780	plastid transcriptionally active 16	264390000	159160000	124220000	20	20	20	39.4	39.4	39.4	47.48	0	107.28	2310000000	78
AT3G05530	regulatory particle triple-A ATPase 5A;26S proteasome AAA-ATPase subunit RPT5B	264980000	221080000	181370000	17	16	16	52.8	50	50	47.803	0	140.27	2424400000	82
AT1G53750	regulatory particle triple-A 1A	265770000	362490000	172550000	21	21	21	49.1	49.1	49.1	23.917	0	118.72	2837000000	83
AT4G32260	ATPase, F0 complex, subunit B/B, bacterial/chloroplast	266840000	439690000	220050000	7	7	7	28.3	28.3	28.3	16.617	0	125.4	2365200000	71
AT5G18380	Ribosomal protein S5 domain 2-like superfamily protein;Ribosomal protein S5 domain 2-like superfamily protein	267120000	201900000	273590000	10	10	2	55.5	55.5	8.2	14.628	0	123.33	2721900000	70
AT3G56340	Ribosomal protein S26e family protein	268140000	234550000	370960000	7	7	3	40	40	18.5	40.745	0	199.73	2018900000	79
AT1G14810	semialdehyde dehydrogenase family protein	268210000	185330000	66418000	11	11	11	32.8	32.8	32.8	28.915	0	122.36	2833800000	78
AT2G42600	phosphoenolpyruvate carboxylase 2	268760000	329660000	178180000	36	36	24	44.3	44.3	31.4	44.471	0	70.662	2491300000	79
AT1G30580	GTP binding	268850000	246670000	164250000	18	18	18	53	53	53	76.996	0	131.1	2010400000	59
AT5G49910	chloroplast heat shock protein 70-2	268860000	129800000	86979000	44	11	11	48.3	18.7	18.7	27.597	0	240.15	3215200000	96
AT2G21870	copper ion binding;cobalt ion binding;zinc ion binding	269250000	326010000	131060000	17	17	17	52.5	52.5	52.5	71.949	0	156.29	2300600000	78
AT5G04590	sulfite reductase	269560000	229830000	111210000	18	18	18	31.6	31.6	31.6	21.307	0	208.73	1936100000	66
AT2G34480	Ribosomal protein L18ae/LX family protein;Ribosomal protein L18ae/LX family protein;60S ribosomal protein L18A-1	270800000	141720000	249870000	9	9	8	52.2	52.2	47.8	114.3	0	120.35	2268300000	113
AT4G11420	eukaryotic translation initiation factor 3A	271880000	261120000	160190000	31	31	31	35.2	35.2	35.2	68.171	0	132.36	1849100000	94
AT5G42080	dynamin-like protein	273330000	147330000	76192000	26	26	24	46.9	46.9	44.3	38.905	0	123.6	1146400000	58
AT4G17520	Hyaluronan / mRNA binding family	273760000	130500000	132570000	15	12	12	46.7	42.5	42.5	40.629	0	126.36	2301600000	68
AT3G02230	reversibly glycosylated polypeptide 1	275790000	174270000	58466000	14	14	6	51	51	25.2	31.655	0	78.369	2120800000	67
AT2G41530	S-formylglutathione hydrolase	276090000	280910000	170070000	6	6	6	24.6	24.6	24.6	44.816	0	119.19	2212100000	86
AT5G43010	regulatory particle triple-A ATPase 4A	276370000	230200000	118340000	20	19	2	56.1	53.1	4.8	14.285	0	44.35	2172300000	44
AT3G09500	Ribosomal L29 family protein	277710000	125600000	104570000	10	10	5	42.3	42.3	26.8	25.668	0	113.41	2213200000	60
AT4G09650	ATP synthase delta-subunit gene	281290000	314920000	112830000	11	11	11	41.5	41.5	41.5	44.266	0	87.217	2962100000	114
AT5G19550	aspartate aminotransferase 2	281410000	392270000	294330000	21	21	16	58.5	58.5	47.7	46.762	0	60.44	1854600000	80
AT1G54270	eif4a-2	282930000	149600000	140690000	27	7	6	59.2	15.8	11.7	15.049	0	105.63	1838000000	40
AT2G44650	chloroplast chaperonin 10	283170000	53930000	103970000	6	6	5	43.2	43.2	43.2	17.812	0	323.31	5591500000	265
AT2G47110	ubiquitin 6;Ribosomal protein S27a / Ubiquitin family protein;ubiquitin extension protein 1;Ubiquitin supergroup;Ribosomal protein L40e;ubiquitin 7;related to ubiquitin 1;ubiquitin 11;ubiquitin 12;Ubiquitin family protein;polyubiquitin 3	283410000	1495200000	609620000	15	15	1	68.8	68.8	8.9	59.084	0	208.38	2100400000	62
AT4G36700	RmlC-like cupins superfamily protein	284370000	106270000	198680000	7	7	7	14.9	14.9	14.9	15.479	0	21.688	2221700000	36
AT4G15000	Ribosomal L27e protein family	286630000	282110000	0	5	5	2	28.1	28.1	14.1	69.656	0	133.55	2288200000	86
AT5G66760	succinate dehydrogenase 1-1	291360000	264330000	175210000	15	15	15	29.2	29.2	29.2	50.08	0	127.05	2337200000	102
AT3G25860	2-oxoacid dehydrogenases acyltransferase family protein	291740000	128250000	70069000	14	14	12	40.6	40.6	35.4	15.828	0	96.06	2685100000	64
AT3G51800	metallopeptidase M24 family protein	295780000	327720000	106990000	19	19	19	42.4	42.4	42.4	59.384	0	79.881	2072400000	100
AT1G24510	TCP-1/cpn60 chaperonin family protein	296660000	234640000	53398000	21	21	21	39.6	39.6	39.6	30.771	0	192.84	1924700000	35
AT1G59359	Ribosomal protein S5 family protein;Ribosomal protein S5 family protein;Ribosomal protein S5 family protein;Ribosomal protein S5 family protein	297410000	47879000	162030000	10	4	4	34.5	15.1	15.1	108.58	0	234.11	2364900000	111
AT3G29320	Glycosyl transferase, family 35	299800000	251990000	200750000	29	29	28	41.7	41.7	41.7	51.717	0	241.56	2623400000	102
AT4G13930	serine hydroxymethyltransferase 4	300390000	328720000	120620000	16	16	16	40.8	40.8	40.8	42.758	0	142.39	2592800000	76
AT5G28840	GDP-D-mannose 3,5-epimerase	305810000	251190000	36025000	16	16	16	42.4	42.4	42.4	21.737	0	34.408	2200500000	28
AT5G40950	ribosomal protein large subunit 27	305840000	66703000	0	6	6	6	24.2	24.2	24.2	65.813	0	308.47	2785900000	130
AT3G06650	ATP-citrate lyase B-1	306310000	340140000	220450000	21	21	5	42.1	42.1	12.3	29.707	0	142.24	4447200000	102
AT3G25920	ribosomal protein L15	306710000	430670000	338910000	13	13	13	41.9	41.9	41.9	14.018	0	51.726	3255900000	50
AT5G11520	aspartate aminotransferase 3	307260000	459950000	393510000	19	14	14	46.5	36.7	36.7	19.586	0	142.08	2597300000	90
AT3G52300	ATP synthase D chain, mitochondrial	307580000	472660000	136850000	19	19	19	77.4	77.4	77.4	20.129	0	25.089	1308100000	32
AT2G22170	Lipase/lipooxygenase, PLAT/LH2 family protein	310100000	142400000	0	6	6	5	30.1	30.1	30.1	83.283	0	104.37	2214000000	73
AT1G08520	ALBINA 1	310410000	242070000	154780000	27	27	27	34.3	34.3	34.3	31.912	0	122.28	2243300000	79
AT5G19760	Mitochondrial substrate carrier family protein	313190000	237430000	191640000	9	9	9	28.5	28.5	28.5	156.58	0	140.03	2363200000	95
AT1G10760	Pyruvate phosphate dikinase, PEP/pyruvate binding domain	314550000	214360000	131640000	27	27	27	24.6	24.6	24.6	23.594	0	110.75	1678900000	45
AT3G07110	Ribosomal protein L13 family protein	315800000	128800000	53620000	9	9	5	37.2	37.2	24.6	30.836	0	282.82	3480300000	114
AT1G70410	beta carbonic anhydrase 4	316180000	673510000	287220000	20	20	20	73.9	73.9	73.9	17.957	0	61.767	2273700000	52
AT3G48930	Nucleic acid-binding, OB-fold-like protein;Nucleic acid-binding, OB-fold-like protein	317210000	213840000	225210000	10	10	6	58.8	58.8	36.2	23.481	0	56.617	2257900000	40
AT5G14780	formate dehydrogenase	324640000	476810000	192300000	18	18	18	44.5	44.5	44.5	24.038	0	85.153	2233600000	36
AT1G35680	Ribosomal protein L21	326200000	115910000	98573000	9	9	9	58.6	58.6	58.6	53.849	0	279.23	2673700000	154
AT2G24270	aldehyde dehydrogenase 11A3	330380000	154850000	241170000	21	21	21	54.1	54.1	54.1	108.94	0	190.45	1929300000	117
AT2G01250	Ribosomal protein L30/L7 family protein	332110000	38599000	127250000	14	8	8	44.6	30.6	30.6	39.927	0	139.09	3572000000	101
AT3G61440	cysteine synthase C1	338060000	795970000	257760000	17	17	17	39.9	39.9	39.9	24.684	0	323.31	4188300000	130
AT3G52960	Thioredoxin superfamily protein	343280000	569730000	226240000	13	13	13	43.2	43.2	43.2	19.897	0	84.887	2271900000	75
AT5G09590	mitochondrial HSO70 2	348080000	492650000	66299000	27	25	21	42.7	41.1	35.6	22.134	0	62.625	3189100000	100
AT3G44890	ribosomal protein L9	355000000	354410000	103830000	16	16	16	58.4	58.4	58.4	33.805	0	323.31	3550900000	103
AT4G14880	O-acetylserine (thiol) lyase (OAS-TL) isoform A1	357870000	204190000	52640000	18	18	17	64.6	64.6	64.6	49.409	0	240.51	2812600000	108
AT4G02930	GTP binding Elongation factor Tu family protein	357960000	338140000	275700000	18	17	17	38.8	35.5	35.5	54.509	0	196.6	2967300000	102
AT2G24200	Cytosol aminopeptidase family protein	359750000	267880000	181010000	23	23	17	64	64	48.8	12.189	0	72.876	2367700000	47
AT3G17820	glutamine synthetase 1.3	362910000	229660000	0	10	10	6	36.4	36.4	26.8	53.987	0	126.36	3448800000	131
AT1G48030	mitochondrial lipoamide dehydrogenase 1	363720000	464910000	310410000	20	20	13	44	44	33.7	26.788	0	44.933	2240900000	41
AT2G20580	26S proteasome regulatory subunit S2 1A	371760000	361250000	119500000	23	23	13	29.9	29.9	19	98.143	0	123.7	2684900000	84
AT2G21390	Coatomer, alpha subunit	374980000	306760000	321700000	32	32	13	28.2	28.2	13.2	136.47	0	286.53	3210000000	143
AT1G69740	Aldolase superfamily protein	379710000	264420000	43919000	16	16	16	44.4	44.4	44.4	46.69	0	282.63	2687600000	117
AT4G34450	coatomer gamma-2 subunit, putative / gamma-2 coat protein, putative / gamma-2 COP, putative	382480000	185720000	128150000	24	24	24	37.9	37.9	37.9	98.49	0	174.31	2593000000	105
AT5G07350	TUDOR-SN protein 1	388030000	554300000	235910000	36	36	25	44.2	44.2	36.2	110.05	0	137.2	3533200000	115
AT5G65020	annexin 2	390190000	519960000	214980000	18	18	18	58	58	58	36.266	0	202.26	4096000000	111
AT4G18100	Ribosomal protein L32e	390840000	174790000	330610000	8	8	4	44.4	44.4	31.6	15.503	0	73.599	3478500000	66
AT3G45780	phototropin 1	394610000	657320000	255340000	40	40	39	38.5	38.5	38.5	111.69	0	223.39	4034200000	192
AT5G58290	regulatory particle triple-A ATPase 3	396720000	370550000	168530000	23	23	22	59.3	59.3	59.3	45.751	0	180.03	3182300000	142
AT1G07770	ribosomal protein S15A;Ribosomal protein S8 family protein	399460000	428060000	193630000	9	9	4	60.8	60.8	27.7	14.804	0	37.305	3726000000	58
ATCG00130	ATPase, F0 complex, subunit B/B, bacterial/chloroplast	399490000	543800000	344670000	13	13	13	47.8	47.8	47.8	21.057	0	323.31	3990700000	107
ATCG00780	ribosomal protein L14	401920000	130790000	284890000	9	9	9	67.2	67.2	67.2	13.582	0	165.43	2553700000	70
AT4G28520	cruciferin 3	404580000	1040700000	1354600000	31	31	31	72.7	72.7	72.7	58.235	0	323.31	60041000000	468
AT5G46290	3-ketoacyl-acyl carrier protein synthase I	410630000	419120000	389000000	20	20	20	49.3	49.3	49.3	52.094	0	323.31	3987200000	130
ATCG01310	ribosomal protein L2;ribosomal protein L2	413790000	433710000	573260000	13	13	13	51.8	51.8	51.8	29.864	0	229.72	5425700000	134
AT3G04400	Ribosomal protein L14p/L23e family protein;Ribosomal protein L14p/L23e family protein;Ribosomal protein L14p/L23e family protein	416340000	200930000	263410000	11	11	11	72.9	72.9	72.9	15.027	0	135.01	3288500000	65
AT2G30970	aspartate aminotransferase 1	416530000	457050000	325660000	21	21	21	58.1	58.1	58.1	47.757	0	163.29	4221800000	147
AT1G18540	Ribosomal protein L6 family protein	416630000	176000000	127130000	16	7	7	49.4	27.9	27.9	26.152	0	57.15	2559800000	38
AT3G55800	sedoheptulose-bisphosphatase	417070000	151090000	102090000	17	17	17	43.3	43.3	43.3	42.414	0	59.481	2856600000	71
AT2G21660	cold, circadian rhythm, and rna binding 2	417990000	317390000	405690000	13	10	10	64.2	56.8	56.8	16.89	0	228.03	3483000000	115
AT2G47510	fumarase 1	419050000	133070000	171710000	17	17	17	41.5	41.5	41.5	52.999	0	211.38	2575500000	84
AT3G04920	Ribosomal protein S24e family protein	419580000	34974000	62404000	9	9	5	49.6	49.6	25.6	15.372	0	61.54	2174700000	49
AT5G10360	Ribosomal protein S6e	421680000	130640000	252860000	16	7	7	42.6	16.1	16.1	28.162	0	64.301	2549500000	51
AT1G70830	MLP-like protein 28	424430000	155730000	81587000	12	12	9	34.3	34.3	28.1	37.614	0	47.084	2416600000	47
ATCG00380	chloroplast ribosomal protein S4	424860000	237050000	335590000	10	10	10	62.7	62.7	62.7	23.24	0	99.775	3246800000	76
AT4G33010	glycine decarboxylase P-protein 1	425090000	283750000	179170000	25	25	14	26.5	26.5	16.3	112.92	0	161.94	2644000000	78
AT2G21170	triosephosphate isomerase	426210000	336710000	107960000	16	15	15	66.3	63.8	63.8	33.345	0	129.82	3579900000	87
AT5G26742	DEAD box RNA helicase (RH3)	430120000	248720000	258700000	26	26	26	39.6	39.6	39.6	81.155	0	197.41	2991600000	142
AT1G32990	plastid ribosomal protein l11	430600000	97430000	128190000	8	8	8	41	41	41	23.148	0	67.878	2816100000	69
AT1G51980	Insulinase (Peptidase family M16) protein	432770000	690190000	212050000	20	20	12	42.5	42.5	32.2	54.401	0	235.88	4130800000	126
AT1G03630	protochlorophyllide oxidoreductase C	434720000	302530000	227690000	12	9	9	36.7	31.4	31.4	43.882	0	248.27	3019100000	71
AT3G60245	Zinc-binding ribosomal protein family protein;Zinc-binding ribosomal protein family protein	438020000	95896000	82477000	2	2	2	26.1	26.1	26.1	10.241	0	58.509	1945900000	48
AT5G50850	Transketolase family protein	438170000	321060000	183220000	11	11	11	30.3	30.3	30.3	39.175	0	225.71	3563300000	135
AT4G35000	ascorbate peroxidase 3	450840000	191950000	184950000	11	11	11	41.8	41.8	41.8	31.571	0	117.87	2935800000	76
AT1G23290	Ribosomal protein L18e/L15 superfamily protein	453260000	50101000	668610000	6	6	1	37.7	37.7	12.3	16.292	0	67.192	2610800000	50
AT1G23190	Phosphoglucomutase/phosphomannomutase family protein	454370000	412630000	239390000	26	26	18	54	54	40.7	63.17	0	114.29	3652500000	117
AT5G01600	ferretin 1	455610000	204660000	71118000	13	13	13	51	51	51	28.178	0	136.38	4150200000	71
AT4G37930	serine transhydroxymethyltransferase 1	456580000	646930000	250030000	26	26	19	63.8	63.8	52.6	57.4	0	284.46	4627200000	169
ATCG00800	structural constituent of ribosome	456990000	608580000	192910000	13	13	13	59.2	59.2	59.2	25.188	0	90.848	3500400000	105
AT1G09570	phytochrome A	458850000	593340000	327030000	37	37	37	40.8	40.8	40.8	124.5	0	323.31	4614000000	211
AT3G19170	presequence protease 1	467170000	325860000	93958000	39	39	30	42.5	42.5	35.5	121.01	0	320.07	3050800000	153
AT4G24770	31-kDa RNA binding protein	470400000	394050000	0	12	12	12	35.9	35.9	35.9	35.787	0	249.73	5667700000	120
AT3G62030	rotamase CYP 4	472430000	637050000	425940000	10	10	10	30.7	30.7	30.7	34.318	0	140.1	5876800000	131
AT3G55440	triosephosphate isomerase	472930000	1321500000	345740000	17	17	16	66.5	66.5	63.4	27.169	0	318.82	6126300000	147
AT3G46740	translocon at the outer envelope membrane of chloroplasts 75-III	473680000	163520000	93923000	20	20	20	30.6	30.6	30.6	89.188	0	323.31	3144400000	90
AT5G48300	ADP glucose pyrophosphorylase 1	474300000	436720000	192250000	24	24	24	50	50	50	56.65	0	218.21	3590300000	139
AT1G32060	phosphoribulokinase	479500000	145550000	230350000	19	19	19	53.9	53.9	53.9	44.463	0	123.7	3646700000	129
AT2G47610	Ribosomal protein L7Ae/L30e/S12e/Gadd45 family protein	483180000	315470000	457460000	13	13	3	41.6	41.6	8.9	29.129	0	76.756	3559900000	139
AT1G08360	Ribosomal protein L1p/L10e family	492480000	260900000	230220000	11	11	8	48.6	48.6	30.6	24.469	0	52.427	2273100000	51
AT3G09820	adenosine kinase 1	501490000	1250300000	516350000	20	20	8	62.2	62.2	32.3	37.836	0	323.31	6705200000	180
AT2G30950	FtsH extracellular protease family	505450000	541440000	165050000	35	35	18	58.1	58.1	35.3	74.157	0	323.31	4357400000	194
AT5G45775	Ribosomal L5P family protein;ribosomal protein L16B;Ribosomal L5P family protein;ribosomal protein large subunit 16A	508340000	287350000	206850000	8	8	8	33.5	33.5	33.5	20.861	0	56.236	3215500000	43
AT5G02240	NAD(P)-binding Rossmann-fold superfamily protein	512970000	307650000	102420000	13	13	13	55.7	55.7	55.7	27.103	0	251.05	3503300000	83
AT2G43750	O-acetylserine (thiol) lyase B	523590000	434190000	246950000	16	16	14	50.8	50.8	44.9	41.656	0	181.93	4041800000	109
AT5G55220	trigger factor type chaperone family protein	533930000	669600000	249080000	38	38	38	55.8	55.8	55.8	61.733	0	281.55	4877200000	196
ATCG00790	ribosomal protein L16	536120000	69313000	65040000	5	5	5	50.4	50.4	50.4	15.294	0	36.687	3693900000	63
AT1G09640	Translation elongation factor EF1B, gamma chain	536920000	480800000	464910000	22	14	14	45.4	25.4	25.4	46.66	0	213	5029600000	133
AT3G56940	dicarboxylate diiron protein, putative (Crd1)	541700000	241720000	252130000	18	18	18	36.7	36.7	36.7	47.63	0	77.259	4001900000	121
AT3G03250	UDP-GLUCOSE PYROPHOSPHORYLASE 1	541950000	424380000	294620000	27	27	13	56.9	56.9	26	51.738	0	269.29	4303300000	183
AT2G42790	citrate synthase 3	548010000	248550000	455580000	15	15	13	33.2	33.2	28.5	56.175	0	235.86	3885700000	115
AT5G55190	RAN GTPase 3;RAS-related GTP-binding nuclear protein 2;RAS-related nuclear protein-1	548880000	487430000	349810000	8	8	8	35.3	35.3	35.3	25.079	0	53.844	4328800000	66
AT1G53240	Lactate/malate dehydrogenase family protein	549120000	429850000	236460000	15	13	8	54	54	38.4	35.804	0	169.75	4863700000	107
AT3G48990	AMP-dependent synthetase and ligase family protein	556780000	358720000	247620000	18	18	18	39.1	39.1	39.1	55.544	0	156.75	3741600000	94
AT4G18480	P-loop containing nucleoside triphosphate hydrolases superfamily protein	560270000	944100000	398240000	21	21	12	52.8	52.8	22.9	46.269	0	323.31	6386100000	176
AT3G63490	Ribosomal protein L1p/L10e family	560810000	241240000	184590000	18	18	18	48	48	48	37.632	0	271.57	4343800000	136
AT1G47128	Granulin repeat cysteine protease family protein	562680000	128040000	51600000	9	9	9	19.7	19.7	19.7	50.966	0	82.5	3358000000	53
AT3G01280	voltage dependent anion channel 1	564160000	130750000	253670000	13	13	9	42.8	42.8	38	29.425	0	231.74	3812300000	108
AT1G44575	Chlorophyll A-B binding family protein	564770000	268440000	568810000	7	7	7	23.8	23.8	23.8	28.007	0	145.79	4584400000	93
AT2G47730	glutathione S-transferase phi 8	572420000	451290000	235560000	15	15	14	63.1	63.1	60.1	29.231	0	323.31	5041400000	153
AT3G27660	oleosin 4	574430000	993570000	225530000	15	15	15	44.5	44.5	44.5	20.313	0	323.31	7227700000	201
AT1G52100	Mannose-binding lectin superfamily protein	574440000	1531600000	477420000	27	27	25	48.3	48.3	44.9	47.657	0	175.05	7572000000	171
AT2G05990	NAD(P)-binding Rossmann-fold superfamily protein	583930000	299490000	245640000	15	15	15	43.6	43.6	43.6	41.213	0	195.68	4445100000	101
AT3G15730	phospholipase D alpha 1	589460000	435500000	233340000	30	30	30	47.9	47.9	47.9	91.847	0	323.31	5105800000	189
ATCG01240	ribosomal protein S7;Ribosomal protein S7p/S5e family protein	589840000	175010000	490730000	9	9	9	47.1	47.1	47.1	17.357	0	124.51	4522400000	76
AT1G15690	Inorganic H pyrophosphatase family protein	596390000	1282500000	841880000	15	15	15	21.4	21.4	21.4	80.819	0	323.31	7284100000	142
AT3G23990	heat shock protein 60	600660000	1049000000	588560000	36	36	24	63.1	63.1	48.9	61.28	0	323.31	6514500000	221
AT3G16460	Mannose-binding lectin superfamily protein	606540000	1204300000	427050000	33	33	33	45.7	45.7	45.7	72.473	0	323.31	8536800000	220
AT3G18780	actin 2;actin 8	620640000	641400000	753260000	25	16	11	58.4	46.4	35.5	41.876	0	185.37	6670300000	175
AT1G21750	PDI-like 1-1	622560000	1017900000	45437000	41	41	36	60.9	60.9	58.3	55.601	0	323.31	6629800000	257
AT1G02780	Ribosomal protein L19e family protein	623160000	298400000	1287900000	10	10	6	37.9	37.9	28.5	24.606	0	187.34	5520100000	118
AT3G10610	Ribosomal S17 family protein;Ribosomal S17 family protein;Ribosomal S17 family protein;Ribosomal S17 family protein	623540000	175930000	175870000	8	8	8	35.7	35.7	35.7	16.036	0	16.866	3769900000	53
AT4G09320	Nucleoside diphosphate kinase family protein	626130000	171750000	157200000	10	10	10	38.5	38.5	38.5	18.814	0	136.72	3640100000	77
AT1G76030	ATPase, V1 complex, subunit B protein;ATPase, V1 complex, subunit B protein	627200000	703520000	103800000	31	31	9	65.2	65.2	16.9	54.107	0	323.31	5579800000	224
AT4G24190	Chaperone protein htpG family protein	640610000	786600000	337260000	37	36	35	38.6	37.5	36.1	94.203	0	263.57	6137700000	204
AT3G04840	Ribosomal protein S3Ae	640790000	317900000	383340000	19	19	11	52.7	52.7	33.2	29.85	0	323.31	4650100000	124
AT3G52880	monodehydroascorbate reductase 1	643910000	780540000	568690000	24	24	24	56.2	56.2	56.2	50.159	0	323.31	5959900000	210
AT4G34200	D-3-phosphoglycerate dehydrogenase	659920000	548160000	504070000	25	25	21	47.3	47.3	42.3	63.324	0	177.42	5253400000	189
AT5G62300	Ribosomal protein S10p/S20e family protein;Ribosomal protein S10p/S20e family protein	660160000	391120000	291320000	8	8	4	52.4	52.4	20.2	13.878	0	61.316	5115800000	86
AT1G79920	Heat shock protein 70 (Hsp 70) family protein	664070000	595750000	227720000	40	40	6	51.9	51.9	13.7	91.68	0	323.31	5282700000	222
AT1G18080	Transducin/WD40 repeat-like superfamily protein	675510000	212380000	329590000	19	19	15	55.7	55.7	48.9	35.747	0	323.31	5188500000	129
AT4G23680	Polyketide cyclase/dehydrase and lipid transport superfamily protein	676400000	1416400000	237020000	16	14	12	91.4	91.4	86.8	17.473	0	131.56	7290700000	135
AT4G00100	ribosomal protein S13A	680000000	259550000	227430000	12	12	1	52.3	52.3	7.9	17.085	0	74.982	4550300000	83
AT1G74060	Ribosomal protein L6 family protein;Ribosomal protein L6 family protein	686300000	973820000	353260000	18	18	9	55.8	55.8	30.9	26.008	0	175.18	6684100000	114
AT2G27710	60S acidic ribosomal protein family	687310000	172820000	86247000	13	13	8	72.2	72.2	61.7	11.444	0	184.96	5109600000	93
AT1G42970	glyceraldehyde-3-phosphate dehydrogenase B subunit	690910000	587760000	487720000	23	20	20	42.1	38.3	38.3	47.659	0	264.51	6355100000	175
AT4G27090	Ribosomal protein L14	706550000	692200000	401410000	13	13	8	58.2	58.2	47	15.505	0	118.81	7293000000	128
AT2G44120	Ribosomal protein L30/L7 family protein	713220000	337840000	335520000	15	15	5	51.8	51.8	19.8	28.519	0	139.53	5186200000	90
AT1G74470	Pyridine nucleotide-disulphide oxidoreductase family protein	724160000	316000000	654910000	26	26	26	55	55	55	51.837	0	323.31	5508900000	167
AT5G38480	general regulatory factor 3	726770000	776460000	386320000	22	16	14	70.6	58.8	58.8	28.606	0	323.31	6967900000	178
AT5G08280	hydroxymethylbilane synthase	727570000	544210000	266170000	22	22	22	49.7	49.7	49.7	41.043	0	192.74	5417000000	142
AT5G20720	chaperonin 20	734720000	1265100000	456530000	18	18	18	63.6	63.6	63.6	26.802	0	323.31	9575700000	191
AT3G11630	Thioredoxin superfamily protein	735530000	264010000	131840000	16	16	5	55.3	55.3	32.7	29.092	0	268.22	6489800000	113
AT2G31610	Ribosomal protein S3 family protein	740740000	1008900000	611810000	22	22	1	58.8	58.8	4	27.519	0	149.57	7890100000	187
AT1G67090	ribulose bisphosphate carboxylase small chain 1A	749450000	172950000	1897800000	13	10	10	51.1	38.9	38.9	20.216	0	323.31	9578800000	157
AT2G19730	Ribosomal L28e protein family	750280000	152330000	233280000	8	8	7	51.7	51.7	42.7	15.895	0	306.29	4212900000	79
AT1G07890	ascorbate peroxidase 1	759390000	978120000	528630000	21	21	20	75.2	75.2	75.2	27.561	0	320.93	9024900000	201
AT3G53020	Ribosomal protein L24e family protein;ribosomal protein L24	767190000	59355000	138220000	5	5	5	27.6	27.6	27.6	18.632	0	101.41	3160800000	50
AT2G43030	Ribosomal protein L3 family protein	785070000	399660000	279550000	15	15	15	47.6	47.6	47.6	29.363	0	191.9	6246500000	108
AT5G35630	glutamine synthetase 2	790210000	1467900000	245920000	23	23	21	52.3	52.3	49.1	47.41	0	323.31	9174700000	233
AT5G47210	Hyaluronan / mRNA binding family	797650000	508690000	402860000	23	23	18	54.1	54.1	53.8	37.999	0	294.45	6182500000	189
AT3G09630	Ribosomal protein L4/L1 family	801180000	418680000	542140000	24	10	10	52.2	18.7	18.7	44.702	0	211.85	5313000000	121
AT4G04640	ATPase, F1 complex, gamma subunit protein	810290000	409960000	223790000	17	17	17	56.3	56.3	56.3	40.911	0	313.86	6293200000	158
AT3G09200	Ribosomal protein L10 family protein;Ribosomal protein L10 family protein;Ribosomal protein L10 family protein	811840000	253750000	343650000	16	16	16	50	50	50	34.133	0	252.94	6152300000	143
AT3G14420	Aldolase-type TIM barrel family protein	814080000	635400000	512410000	21	21	9	63.8	63.8	22.9	40.341	0	318.37	7113900000	185
AT5G30510	ribosomal protein S1	827860000	910050000	382970000	25	25	25	49.3	49.3	49.3	45.11	0	179.9	8191900000	231
AT1G11860	Glycine cleavage T-protein family	838540000	521480000	180300000	20	20	20	46.1	46.1	46.1	44.444	0	323.31	6314400000	142
AT3G08590	Phosphoglycerate mutase, 2,3-bisphosphoglycerate-independent	840520000	155800000	188520000	27	27	16	50.2	50.2	29.1	60.763	0	196.24	4855300000	136
AT3G13470	TCP-1/cpn60 chaperonin family protein	855450000	645860000	227180000	62	17	17	75.7	33.2	33.2	63.341	0	323.31	6971800000	142
AT2G33800	Ribosomal protein S5 family protein	861850000	477510000	135000000	13	13	13	35	35	35	32.645	0	109.07	6227200000	109
AT3G46030	Histone superfamily protein;Histone superfamily protein	862970000	1493500000	1791700000	7	7	1	49.7	49.7	15.2	15.912	0	129.03	11044000000	98
AT4G25140	oleosin 1	864050000	221990000	114410000	8	8	8	38.2	38.2	38.2	18.569	0	162.58	8520200000	129
AT5G41670	6-phosphogluconate dehydrogenase family protein	873080000	687400000	1068100000	23	23	13	54.6	54.6	27.7	53.317	0	312.75	7831100000	223
AT3G53460	chloroplast RNA-binding protein 29	878900000	257860000	183130000	9	7	7	26.7	26.7	26.7	38.403	0	96.542	3813800000	76
AT3G47520	malate dehydrogenase	880790000	401110000	203120000	21	21	19	67.2	67.2	64.3	42.405	0	322.7	5244800000	136
AT2G15620	nitrite reductase 1	888890000	474080000	373360000	33	33	33	48.3	48.3	48.3	65.504	0	280.4	6314600000	178
AT4G17390	Ribosomal protein L23/L15e family protein;Ribosomal protein L23/L15e family protein	889150000	289500000	208950000	8	8	8	33.8	33.8	33.8	24.239	0	76.604	5810600000	71
AT5G04140	glutamate synthase 1	895270000	1014600000	631700000	56	56	48	42.1	42.1	37.1	179.92	0	323.31	7662000000	295
AT4G37870	phosphoenolpyruvate carboxykinase 1	916190000	309200000	426640000	31	31	31	49.8	49.8	49.8	73.404	0	323.31	7052000000	180
AT3G48730	glutamate-1-semialdehyde 2,1-aminomutase 2	922560000	927370000	430870000	20	20	10	59.5	59.5	33.1	50.141	0	323.31	9570300000	240
AT1G62750	Translation elongation factor EFG/EF2 protein	925570000	618050000	337540000	42	42	42	58.2	58.2	58.2	86.057	0	323.31	7014000000	235
AT5G20290	Ribosomal protein S8e family protein	940350000	1262700000	973850000	18	18	18	53.2	53.2	53.2	24.993	0	323.31	10833000000	186
AT4G09000	general regulatory factor 1	943010000	1753000000	938370000	22	22	13	58.8	58.8	41.2	35.838	0	323.31	12238000000	253
AT4G31990	aspartate aminotransferase 5	969450000	758440000	470450000	22	22	22	55.2	55.2	55.2	50.974	0	96.097	6067300000	101
AT3G11510	Ribosomal protein S11 family protein	973270000	314100000	1137400000	12	12	2	54	54	10.7	16.273	0	191.51	7939400000	148
AT5G42270	FtsH extracellular protease family	976300000	451490000	498070000	26	26	9	42.9	42.9	17.8	75.231	0	310.81	6694900000	229
AT4G39260	cold, circadian rhythm, and RNA binding 1	991540000	510210000	267140000	14	14	11	68	68	60.4	16.578	0	323.31	6642800000	170
AT1G26630	Eukaryotic translation initiation factor 5A-1 (eIF-5A 1) protein	1000500000	1280200000	116300000	13	13	11	86.8	86.8	69.8	17.14	0	323.31	7228600000	120
AT5G44340	tubulin beta chain 4	1001200000	1157700000	430280000	24	24	6	52.5	52.5	16.4	49.823	0	323.31	9200000000	296
AT4G29060	elongation factor Ts family protein	1009400000	2256600000	528860000	50	50	50	49.8	49.8	49.8	103.78	0	323.31	12214000000	300
AT2G41840	Ribosomal protein S5 family protein	1015900000	411010000	594380000	11	11	5	38.9	38.9	19.6	30.878	0	195.34	7133200000	111
AT1G06950	translocon at the inner envelope membrane of chloroplasts 110	1035200000	1015400000	806830000	52	52	52	48.4	48.4	48.4	112.12	0	323.31	8790400000	294
AT2G36460	Aldolase superfamily protein	1042700000	751260000	632450000	25	15	15	72.6	49.7	49.7	38.386	0	275.51	8522000000	139
AT1G69620	ribosomal protein L34	1043100000	286940000	739900000	7	7	2	33.6	33.6	11.8	13.65	0	47.817	6724100000	66
AT2G18020	Ribosomal protein L2 family	1075300000	527750000	1054000000	16	16	4	55.4	55.4	21.7	27.859	0	217.23	8900400000	162
AT3G58610	ketol-acid reductoisomerase	1089800000	742510000	695060000	25	25	25	36	36	36	63.812	0	323.31	8934900000	272
AT3G11130	Clathrin, heavy chain	1090900000	1254600000	883410000	57	57	9	33.5	33.5	5.8	193.24	0	323.31	9205500000	327
AT3G02090	Insulinase (Peptidase family M16) protein	1099600000	387780000	344310000	22	22	22	47.1	47.1	47.1	59.611	0	323.31	6969900000	158
AT4G38970	fructose-bisphosphate aldolase 2	1100500000	756290000	1001100000	21	21	13	53	53	38.9	42.987	0	323.31	10712000000	224
AT2G37220	RNA-binding (RRM/RBD/RNP motifs) family protein	1111500000	403150000	182110000	15	15	13	52.9	52.9	49.5	30.718	0	323.31	6029900000	124
AT1G57720	Translation elongation factor EF1B, gamma chain	1146800000	1112600000	729760000	22	22	14	51.6	51.6	31.5	46.4	0	323.31	9824200000	256
AT5G13630	magnesium-chelatase subunit chlH, chloroplast, putative / Mg-protoporphyrin IX chelatase, putative (CHLH)	1148500000	620670000	423860000	56	56	56	45.2	45.2	45.2	153.57	0	323.31	8057600000	287
AT3G53430	Ribosomal protein L11 family protein;Ribosomal protein L11 family protein	1148600000	330530000	380940000	8	8	4	60.8	60.8	27.1	17.97	0	263.51	7709000000	98
AT5G42020	Heat shock protein 70 (Hsp 70) family protein	1154600000	1044500000	442570000	39	37	6	49.6	49.6	10.8	73.56	0	323.31	9305800000	281
AT5G02870	Ribosomal protein L4/L1 family	1186400000	1240300000	1085100000	25	25	11	53.6	53.6	20.1	44.721	0	323.31	11271000000	265
AT2G05710	aconitase 3	1194900000	1303700000	770490000	41	41	32	45.8	45.8	36.4	108.2	0	323.31	11480000000	329
AT5G40420	oleosin 2	1213800000	701630000	768630000	13	13	13	44.2	44.2	44.2	21.279	0	323.31	10477000000	198
AT3G49910	Translation protein SH3-like family protein	1331400000	140720000	397120000	12	12	12	43.8	43.8	43.8	16.944	0	204.24	8120900000	121
AT1G04410	Lactate/malate dehydrogenase family protein	1333900000	622670000	875090000	19	19	11	62.3	62.3	42.8	35.571	0	323.31	10719000000	210
AT4G09800	S18 ribosomal protein;Ribosomal protein S13/S18 family;Ribosomal protein S13/S18 family	1346100000	357900000	813120000	9	9	9	52.6	52.6	52.6	17.545	0	323.31	9073600000	110
AT3G08580	ADP/ATP carrier 1	1351900000	397810000	630490000	19	19	13	36.2	36.2	25.7	41.475	0	228.46	10279000000	192
AT1G20620	catalase 3	1368800000	884020000	1784500000	26	21	20	48	37.6	37.6	56.695	0	323.31	14410000000	344
AT3G49010	breast basic conserved 1	1443000000	303500000	764840000	15	15	11	58.7	58.7	45.1	23.767	0	323.31	8809800000	123
AT3G15950	DNA topoisomerase-related	1456200000	5029700000	636240000	66	66	66	71.9	71.9	71.9	85.015	0	323.31	24216000000	638
AT5G15200	Ribosomal protein S4	1472400000	439770000	582890000	17	17	9	44.4	44.4	29.8	23.036	0	80.101	8711000000	135
AT2G04030	Chaperone protein htpG family protein	1486200000	980660000	648870000	43	43	38	61.3	61.3	56.7	88.662	0	323.31	10881000000	333
AT5G09810	actin 7	1487000000	3816300000	1714000000	27	27	10	62.6	62.6	23.9	41.735	0	323.31	20542000000	363
AT1G72370	40s ribosomal protein SA	1516300000	785550000	719560000	15	15	15	51	51	51	32.291	0	323.31	12058000000	178
AT4G31700	ribosomal protein S6	1554000000	710810000	1165600000	16	16	7	44.8	44.8	18.4	28.367	0	277.94	9766700000	149
AT1G79550	phosphoglycerate kinase	1562900000	463920000	470760000	26	25	23	77.1	77.1	77.1	42.131	0	323.31	10581000000	233
AT3G25520	ribosomal protein L5	1565100000	462250000	516980000	21	21	5	58.1	58.1	6.6	34.358	0	269.35	11174000000	193
AT3G44310	nitrilase 1	1591900000	413780000	468690000	17	17	13	54.3	54.3	42.2	38.152	0	323.31	9245900000	214
AT1G33140	Ribosomal protein L6 family;Ribosomal protein L6 family	1599000000	509420000	703190000	20	20	16	74.2	74.2	65.5	22.017	0	323.31	10411000000	202
AT3G27850	ribosomal protein L12-C;ribosomal protein L12-A	1614700000	1423300000	198100000	12	12	12	56.1	56.1	56.1	19.682	0	151.73	13883000000	106
AT1G78900	vacuolar ATP synthase subunit A	1623900000	1274300000	895040000	37	37	37	60.5	60.5	60.5	68.812	0	323.31	12878000000	324
AT3G13920	eukaryotic translation initiation factor 4A1	1719000000	1637400000	1279400000	28	28	7	54.2	54.2	12	46.949	0	264.07	14798000000	278
AT5G14740	carbonic anhydrase 2	1792200000	2678400000	1592100000	26	26	16	63.4	63.4	34.1	36.615	0	323.31	20081000000	408
AT3G01570	Oleosin family protein	1847600000	587090000	1147300000	9	9	9	33.9	33.9	33.9	19.754	0	264.67	10150000000	157
AT3G17390	S-adenosylmethionine synthetase family protein	1946400000	1899100000	1043700000	22	22	13	72.5	72.5	53.4	42.795	0	323.31	17084000000	254
AT3G26650	glyceraldehyde 3-phosphate dehydrogenase A subunit	2029100000	685330000	1010800000	23	23	8	50	50	21.2	42.489	0	323.31	13587000000	224
AT3G06860	multifunctional protein 2	2156100000	1842500000	1651500000	38	38	38	50.9	50.9	50.9	78.839	0	323.31	15955000000	351
AT2G36530	Enolase	2171400000	805630000	1034300000	32	32	32	79.1	79.1	79.1	47.719	0	323.31	14334000000	315
AT4G23670	Polyketide cyclase/dehydrase and lipid transport superfamily protein	2235300000	1791900000	561140000	19	19	15	96	96	82.1	17.518	0	323.31	18153000000	264
AT1G63940	monodehydroascorbate reductase 6	2328600000	1445600000	1382500000	31	31	31	68.2	68.2	68.2	53.301	0	323.31	18150000000	384
AT3G09260	Glycosyl hydrolase superfamily protein	2468000000	2838600000	1208500000	27	27	21	59.4	59.4	52.5	59.72	0	323.31	26702000000	391
AT1G54010	GDSL-like Lipase/Acylhydrolase superfamily protein	2506600000	1243700000	557250000	19	19	19	48.7	48.7	48.7	43.143	0	323.31	17378000000	278
AT5G53460	NADH-dependent glutamate synthase 1	2608000000	783900000	1828300000	57	57	57	32.4	32.4	32.4	241.9	0	323.31	26057000000	179
AT2G39730	rubisco activase	2682500000	1747400000	1441300000	30	30	30	72.4	72.4	72.4	51.981	0	323.31	21401000000	473
AT4G24280	chloroplast heat shock protein 70-1	2683000000	2199200000	974400000	53	53	20	51.9	51.9	24.2	76.507	0	323.31	22013000000	410
AT3G16420	PYK10-binding protein 1	2721500000	3856000000	1940900000	24	24	20	76.5	76.5	61.7	32.158	0	323.31	31005000000	404
AT3G12780	phosphoglycerate kinase 1	2753900000	2235900000	1107600000	35	35	24	70.1	70.1	47.2	50.111	0	323.31	21864000000	360
AT5G56010	heat shock protein 81-3;HEAT SHOCK PROTEIN 81.4	2766300000	2035000000	2091800000	48	48	4	52.4	52.4	4.6	80.051	0	323.31	26267000000	535
AT1G50010	tubulin alpha-2 chain;tubulin alpha-4 chain	2774100000	2433400000	2506700000	25	25	1	58.9	58.9	3.1	49.54	0	323.31	27753000000	350
AT2G33150	peroxisomal 3-ketoacyl-CoA thiolase 3	2841400000	1691200000	1877600000	33	33	31	73.6	73.6	67.7	48.578	0	323.31	22313000000	491
AT5G59970	Histone superfamily protein;Histone superfamily protein;Histone superfamily protein;Histone superfamily protein;Histone superfamily protein;histone H4;Histone superfamily protein;Histone superfamily protein	2866500000	888640000	2016000000	14	14	14	68	68	68	11.409	0	120.94	19604000000	196
AT5G03860	malate synthase	3169300000	2263800000	1880500000	40	40	40	56.9	56.9	56.9	63.886	0	323.31	24693000000	420
AT4G13940	S-adenosyl-L-homocysteine hydrolase	3195500000	4442600000	3566300000	42	42	20	69.7	69.7	40.2	53.378	0	323.31	39254000000	592
AT4G20360	RAB GTPase homolog E1B	3210200000	2316400000	2046000000	31	31	30	67.2	67.2	67.2	51.63	0	323.31	29568000000	400
AT5G50920	CLPC homologue 1	3311800000	3531700000	2647000000	64	64	33	59.8	59.8	31.8	103.45	0	323.31	29625000000	585
AT3G21720	isocitrate lyase	3386600000	1086300000	2014200000	28	28	28	49.7	49.7	49.7	64.244	0	323.31	22985000000	538
AT3G52930	Aldolase superfamily protein	3527600000	2271700000	2127000000	34	34	24	80.2	80.2	57.5	38.539	0	323.31	28588000000	487
AT3G60750	Transketolase	3657700000	4694000000	2621000000	50	50	39	67.1	67.1	59.5	79.967	0	323.31	36232000000	586
AT4G35090	catalase 2	3793600000	2628500000	3051300000	28	28	17	58.5	58.5	39	56.931	0	323.31	28444000000	336
AT1G56070	Ribosomal protein S5/Elongation factor G/III/V family protein	3899900000	4172500000	2765300000	61	61	61	65.6	65.6	65.6	93.89	0	323.31	39674000000	741
AT5G08690	ATP synthase alpha/beta family protein;ATP synthase alpha/beta family protein;ATP synthase alpha/beta family protein	4119600000	1606400000	1595400000	35	33	33	66.9	64.4	64.4	59.712	0	323.31	28598000000	548
AT1G13440	glyceraldehyde-3-phosphate dehydrogenase C2	4624500000	1422600000	1916600000	31	31	4	84.3	84.3	18.6	36.913	0	323.31	31112000000	403
AT5G02500	heat shock cognate protein 70-1	4635600000	3971300000	2451200000	43	43	14	56.5	56.5	24.4	71.357	0	323.31	39417000000	648
AT5G38420	Ribulose bisphosphate carboxylase (small chain) family protein;Ribulose bisphosphate carboxylase (small chain) family protein	4836900000	1475400000	6291900000	14	14	6	55.2	55.2	24.3	20.35	0	323.31	49193000000	255
AT5G54190	protochlorophyllide oxidoreductase A	5966100000	1230000000	1609000000	31	21	21	62.2	45.4	45.4	43.862	0	323.31	34908000000	321
AT5G17920	Cobalamin-independent synthase family protein	6011400000	2709200000	1820300000	48	48	24	61.4	61.4	39.5	84.356	0	323.31	41151000000	584
AT2G28000	chaperonin-60alpha	6253700000	6215500000	3176900000	55	55	55	72.5	72.5	72.5	62.071	0	323.31	54530000000	675
AT1G55490	chaperonin 60 beta	6716500000	8341900000	4639900000	65	65	19	75.3	75.3	32.5	63.808	0	323.31	62938000000	927
ATCG00120	ATP synthase subunit alpha	6994400000	3364200000	2298400000	33	33	32	54	54	52.7	55.328	0	323.31	46014000000	536
AT5G60390	GTP binding Elongation factor Tu family protein;GTP binding Elongation factor Tu family protein;GTP binding Elongation factor Tu family protein;GTP binding Elongation factor Tu family protein	9386300000	8527100000	4743700000	27	27	27	51	51	51	49.502	0	323.31	78737000000	592
ATCG00480	ATP synthase subunit beta	9752400000	3062000000	3771600000	45	45	43	83.7	83.7	80.9	53.933	0	323.31	67380000000	1091
AT4G27440	protochlorophyllide oxidoreductase B	11772000000	9523500000	5145900000	37	37	25	79.8	79.8	59.6	43.359	0	323.31	101860000000	809
ATCG00490	ribulose-bisphosphate carboxylases	32747000000	34065000000	39945000000	53	53	53	69.1	69.1	69.1	52.954	0	323.31	401820000000	2850
AT5G64100	Peroxidase superfamily protein	0	24725000	19560000	2	2	2	8.8	8.8	8.8	30.226	0	13.141	306170000	14
AT1G19880	Regulator of chromosome condensation (RCC1) family protein	0	10113000	20327000	3	3	3	7.6	7.6	7.6	33.662	0	42.916	183220000	13
AT2G34700	Pollen Ole e 1 allergen and extensin family protein	0	11830000	22499000	2	2	2	17.1	17.1	17.1	36.306	0	76.175	159670000	15
AT1G11650	RNA-binding (RRM/RBD/RNP motifs) family protein	0	18166000	23331000	5	5	5	15.8	15.8	15.8	38.741	0	20.23	168350000	16
AT4G35310	calmodulin-domain protein kinase 5;Calcium-dependent protein kinase family protein;calcium-dependent protein kinase 26	0	27978000	29905000	2	2	2	4.3	4.3	4.3	72.474	0	15.283	173120000	9
AT1G20110	RING/FYVE/PHD zinc finger superfamily protein	0	22853000	29961000	6	6	6	13.3	13.3	13.3	36.743	0	11.085	106660000	8
AT4G36020	cold shock domain protein 1	0	39188000	34986000	7	7	7	38.5	38.5	38.5	65.199	0	11.339	133250000	8
AT1G74560	NAP1-related protein 1	0	29392000	51171000	3	3	1	13.6	13.6	5.3	59.849	0	154.71	190730000	29
AT5G46430	Ribosomal protein L32e	0	46103000	59939000	7	3	3	33.1	20.3	20.3	87.593	0	12.819	157840000	8
AT3G01520	Adenine nucleotide alpha hydrolases-like superfamily protein;Adenine nucleotide alpha hydrolases-like superfamily protein	1740300	3040900	0	2	2	2	10.9	10.9	10.9	43.074	0	10.164	245950000	13
AT2G44760	Domain of unknown function (DUF3598)	5159900	15871000	0	2	2	2	5.2	5.2	5.2	22.259	0	6.9435	184910000	9
AT1G25490	ARM repeat superfamily protein	6355100	63256000	0	10	10	8	17.7	17.7	13.9	54.364	0	12.512	178010000	16
AT1G69670	cullin 3B;cullin 3	6490200	0	3199500	1	1	1	2.5	2.5	2.5	50.946	0	8.4058	86897000	12
ATCG01110	NAD(P)H dehydrogenase subunit H	6519500	5319500	0	4	4	4	9.9	9.9	9.9	27.335	0	25.189	147330000	11
AT1G11360	Adenine nucleotide alpha hydrolases-like superfamily protein	6662200	20889000	0	4	4	4	20.2	20.2	20.2	59.918	0	9.3804	166370000	14
AT1G72660	P-loop containing nucleoside triphosphate hydrolases superfamily protein;developmentally regulated G-protein 1	7062100	6504800	0	4	4	4	12	12	12	24.281	0	7.369	164410000	10
AT3G26560	ATP-dependent RNA helicase, putative	7387300	6378000	0	2	2	2	2.4	2.4	2.4	119.62	0	27.747	160030000	16
AT3G19340	Protein of unknown function (DUF3754)	8697300	12725000	0	2	2	2	5.1	5.1	5.1	80.48	0	33.277	230940000	17
AT3G10350	P-loop containing nucleoside triphosphate hydrolases superfamily protein	8718200	3609400	0	5	5	5	19.4	19.4	19.4	50.969	0	20.088	419990000	16
AT3G51050	FG-GAP repeat-containing protein	8844500	5698700	0	2	2	2	4.6	4.6	4.6	54.411	0	17.301	139590000	10
AT3G51550	Malectin/receptor-like protein kinase family protein	8855600	10550000	0	3	3	3	4.7	4.7	4.7	31.245	0	17.583	147090000	12
AT1G26550	FKBP-like peptidyl-prolyl cis-trans isomerase family protein	8970800	18963000	0	2	2	2	16.9	16.9	16.9	38.907	0	39.047	173500000	15
AT5G42820	Zinc finger C-x8-C-x5-C-x3-H type family protein;U2 snRNP auxiliary factor small subunit, putative	9034300	7558700	0	3	3	3	10.2	10.2	10.2	49.032	0	20.043	153340000	7
AT3G13772	transmembrane nine 7;Endomembrane protein 70 protein family	9075500	13916000	0	3	3	3	5.9	5.9	5.9	77.555	0	16.674	88235000	7
AT1G13190	RNA-binding (RRM/RBD/RNP motifs) family protein	9139000	0	10504000	2	2	2	4.7	4.7	4.7	36.066	0	15.228	148390000	8
AT3G21370	beta glucosidase 19	10314000	0	17259000	6	4	4	12	10.2	10.2	19.465	0	17.081	203400000	12
AT4G15550	indole-3-acetate beta-D-glucosyltransferase	10458000	14706000	0	3	3	3	7.6	7.6	7.6	21.465	0	9.5418	108070000	7
AT1G15390	peptide deformylase 1A	10626000	13279000	0	5	5	5	23	23	23	38.149	0	3.5372	153380000	2
AT3G50590	Transducin/WD40 repeat-like superfamily protein	10634000	10074000	0	4	4	4	3.5	3.5	3.5	76.758	0	19.791	231810000	10
AT3G23570	alpha/beta-Hydrolases superfamily protein	10667000	12074000	0	3	3	3	23	23	23	84.527	0	19.493	155580000	9
AT2G27730	copper ion binding	10703000	64174000	0	5	5	5	39.8	39.8	39.8	22.057	0	13.094	184570000	4
AT1G70570	anthranilate phosphoribosyltransferase, putative	10737000	19594000	0	7	7	7	19.6	19.6	19.6	18.734	0	14.904	211720000	10
AT1G03890	RmlC-like cupins superfamily protein	10968000	0	34530000	11	11	11	40.4	40.4	40.4	40.787	0	28.952	254090000	13
AT4G34030	3-methylcrotonyl-CoA carboxylase	10994000	22595000	0	4	4	4	9.2	9.2	9.2	52.425	0	78.503	195760000	13
AT1G23180	ARM repeat superfamily protein	11018000	35991000	0	9	9	9	15.3	15.3	15.3	41.949	0	15.341	203140000	11
AT4G31430	unknown protein;LOCATED IN: plasma membrane;EXPRESSED IN: 25 plant structures;EXPRESSED DURING: 15 growth stages;Has 35333 Blast hits to 34131 proteins in 2444 species: Archae - 798;Bacteria - 22429;Metazoa - 974;Fungi - 991;Plants - 531;Viruses	11027000	19870000	0	5	5	5	12.2	12.2	12.2	269.88	0	68.667	149010000	14
AT4G38580	farnesylated protein 6	11071000	0	7946300	1	1	1	7.8	7.8	7.8	43.55	0	76.141	162930000	10
AT3G23750	Leucine-rich repeat protein kinase family protein	11334000	17565000	0	3	3	3	4.2	4.2	4.2	43.291	0	17.658	219020000	10
AT5G38640	NagB/RpiA/CoA transferase-like superfamily protein	11353000	10276000	0	3	3	3	6.5	6.5	6.5	77.855	0	23.527	108830000	13
AT3G52750	Tubulin/FtsZ family protein	11520000	15337000	0	10	3	3	30.4	11.8	11.8	30.988	0	35.027	194900000	25
AT2G05380	glycine-rich protein 3 short isoform	11564000	20223000	11175000	2	2	2	32.8	32.8	32.8	44.207	0	20.894	176820000	9
AT3G54760	dentin sialophosphoprotein-related	11572000	29467000	0	7	7	7	12.5	12.5	12.5	15.582	0	24.488	203210000	17
AT4G21580	oxidoreductase, zinc-binding dehydrogenase family protein	11627000	49765000	0	4	4	4	15.1	15.1	15.1	25.388	0	38.654	151160000	7
AT1G15130	Endosomal targeting BRO1-like domain-containing protein	11680000	34010000	0	7	7	7	12.4	12.4	12.4	70.554	0	15.252	194130000	11
AT1G43690	ubiquitin interaction motif-containing protein	11801000	12168000	0	2	2	2	6.2	6.2	6.2	22.011	0	17.316	147910000	14
AT1G50940	electron transfer flavoprotein alpha	12043000	8950400	0	3	3	3	13.8	13.8	13.8	28.837	0	7.2313	178790000	15
AT5G26860	lon protease 1	12116000	3317900	0	3	3	3	4.4	4.4	4.4	89.693	0	17.279	176420000	7
AT5G06060	NAD(P)-binding Rossmann-fold superfamily protein	12276000	18812000	0	3	3	3	13.6	13.6	13.6	24.405	0	49.807	212380000	13
AT3G02260	auxin transport protein (BIG)	12288000	9308900	0	8	8	8	1.8	1.8	1.8	74.507	0	12.142	459430000	12
AT2G13540	ARM repeat superfamily protein	12510000	46011000	0	4	4	4	5.4	5.4	5.4	117.69	0	8.0886	165650000	13
AT4G23650	calcium-dependent protein kinase 6	12590000	59951000	12966000	6	6	6	17.6	17.6	17.6	68.352	0	12.592	117180000	6
AT5G13560	unknown protein;BEST Arabidopsis thaliana protein match is: unknown protein (TAIR:AT2G37370.1);Has 12055 Blast hits to 8846 proteins in 811 species: Archae - 217;Bacteria - 1046;Metazoa - 6104;Fungi - 1115;Plants - 528;Viruses - 14;Other Eukaryote	12752000	42428000	0	5	5	5	9.7	9.7	9.7	124.23	0	17.096	188730000	12
AT1G30690	Sec14p-like phosphatidylinositol transfer family protein	12761000	25644000	0	8	8	8	21.5	21.5	21.5	74.784	0	17.17	213060000	15
AT1G03230	Eukaryotic aspartyl protease family protein	13059000	26278000	15231000	7	7	5	20	20	14.7	49.251	0	25.865	150810000	8
AT4G35850	Pentatricopeptide repeat (PPR) superfamily protein	13345000	8514900	0	3	3	3	9	9	9	43.293	0	19.481	145900000	4
AT2G24820	translocon at the inner envelope membrane of chloroplasts 55-II	13484000	21773000	0	5	5	5	12.6	12.6	12.6	92.001	0	4.99	199110000	7
AT4G27320	Adenine nucleotide alpha hydrolases-like superfamily protein	13524000	10946000	0	5	5	5	23.1	23.1	23.1	55.591	0	16.036	175820000	18
AT1G65220	ARM repeat superfamily protein	13639000	12217000	0	4	2	2	10.2	5.6	5.6	39.626	0	33.273	273010000	20
AT3G22640	cupin family protein	13674000	0	19312000	10	10	10	27.6	27.6	27.6	44.996	0	10.824	87314000	8
AT1G73990	signal peptide peptidase	13693000	8515900	0	5	5	5	9.6	9.6	9.6	27.107	0	10.078	155970000	7
AT2G22450	riboflavin biosynthesis protein, putative	13922000	12273000	0	2	2	2	4.8	4.8	4.8	64.411	0	4.3044	162060000	9
AT2G42520	P-loop containing nucleoside triphosphate hydrolases superfamily protein	13963000	33979000	0	16	9	6	29.9	17.2	12	23.425	0	20.626	201570000	16
AT4G13200	unknown protein;FUNCTIONS IN: molecular_function unknown;INVOLVED IN: biological_process unknown;LOCATED IN: thylakoid, chloroplast thylakoid membrane, chloroplast, plastoglobule;EXPRESSED IN: 22 plant structures;EXPRESSED DURING: 13 growth stages;H	14066000	21046000	0	5	5	5	28.6	28.6	28.6	36.055	0.0078031	1.5565	139300000	3
AT5G24165	unknown protein;FUNCTIONS IN: molecular_function unknown;INVOLVED IN: biological_process unknown;LOCATED IN: chloroplast;EXPRESSED IN: 22 plant structures;EXPRESSED DURING: 13 growth stages;BEST Arabidopsis thaliana protein match is: unknown protein	14111000	17025000	11679000	1	1	1	24	24	24	18.35	0	25.934	289460000	19
AT1G62290	Saposin-like aspartyl protease family protein	14154000	0	22555000	5	4	4	14.6	12.3	12.3	39.888	0	10.002	147070000	6
AT1G64710	GroES-like zinc-binding dehydrogenase family protein	14214000	42217000	0	3	3	3	8.8	8.8	8.8	84.164	0	25.852	277450000	16
AT1G09020	homolog of yeast sucrose nonfermenting 4	14247000	25702000	0	3	3	3	7.4	7.4	7.4	29.011	0	9.2649	132110000	5
AT4G10750	Phosphoenolpyruvate carboxylase family protein	14413000	41742000	0	4	4	4	18.7	18.7	18.7	153.95	0	23.342	267350000	21
AT3G04120	glyceraldehyde-3-phosphate dehydrogenase C subunit 1	14618000	31094000	0	29	2	2	82	10.4	10.4	56.602	0	15.041	261200000	13
AT3G17520	Late embryogenesis abundant protein (LEA) family protein	14654000	210660000	0	10	10	10	36.6	36.6	36.6	39.199	0	5.3428	154450000	6
AT2G05830	NagB/RpiA/CoA transferase-like superfamily protein	14766000	23032000	0	5	5	5	15.8	15.8	15.8	44.53	0	12.361	121210000	6
AT2G06990	RNA helicase, ATP-dependent, SK12/DOB1 protein	14786000	18534000	0	3	3	3	5.8	5.8	5.8	84.273	0	34.97	216070000	15
AT2G05120	Nucleoporin, Nup133/Nup155-like	14788000	0	7403300	4	4	4	4.7	4.7	4.7	42.846	0	22.797	351390000	20
AT1G19870	IQ-domain 32	15085000	24566000	0	5	5	5	9.3	9.3	9.3	83.891	0	6.677	219850000	8
ATCG01280	Chloroplast Ycf2;ATPase, AAA type, core;Chloroplast Ycf2;ATPase, AAA type, core	15577000	20193000	0	3	3	3	1.6	1.6	1.6	41.679	0	15.863	186110000	13
AT2G01690	ARM repeat superfamily protein	15638000	15706000	0	2	2	2	3.4	3.4	3.4	14.967	0	21.601	166050000	14
AT2G42210	Mitochondrial import inner membrane translocase subunit Tim17/Tim22/Tim23 family protein	15670000	14021000	0	4	4	4	32.4	32.4	32.4	82.561	0	9.1036	254650000	10
AT5G19690	staurosporin and temperature sensitive 3-like A	16071000	14577000	0	3	3	3	5.1	5.1	5.1	35.593	0	15.04	156560000	15
AT4G10790	UBX domain-containing protein	16104000	23765000	0	4	4	4	13.5	13.5	13.5	43.449	0	46.429	159670000	15
AT1G75660	5-3 exoribonuclease 3	16106000	29632000	14521000	5	5	4	5.5	5.5	4.5	46.115	0	19.81	282550000	16
AT5G16440	isopentenyl diphosphate isomerase 1	16504000	38783000	0	5	4	4	19.6	16.5	16.5	65.174	0	7.1948	199310000	11
AT5G66420	LOCATED IN: cellular_component unknown;EXPRESSED IN: 23 plant structures;EXPRESSED DURING: 13 growth stages;CONTAINS InterPro DOMAIN/s: Uncharacterised conserved protein UCP033271 (InterPro:IPR008322), TIM-barrel signal transduction protein, predicted	16560000	60679000	17031000	5	5	5	9.9	9.9	9.9	31.451	0	6.0076	205460000	12
AT1G51690	protein phosphatase 2A 55 kDa regulatory subunit B alpha isoform	16618000	24161000	0	6	5	5	12.8	11.4	11.4	54.474	0	64.093	152950000	10
AT5G58140	phototropin 2	16864000	18285000	0	6	5	5	8.7	7.7	7.7	56.076	0	17.26	243810000	8
AT3G06400	chromatin-remodeling protein 11	16961000	16269000	0	6	6	1	6.7	6.7	1	32.893	0	4.3122	202430000	7
AT2G04520	Nucleic acid-binding, OB-fold-like protein;Nucleic acid-binding, OB-fold-like protein	17041000	49343000	28161000	4	4	4	26.2	26.2	26.2	17.458	0	13.532	184110000	12
AT2G32080	purin-rich alpha 1	17096000	30979000	0	3	3	3	18.6	18.6	18.6	46.063	0	7.6009	152940000	4
AT5G01590	unknown protein;FUNCTIONS IN: molecular_function unknown;INVOLVED IN: biological_process unknown;LOCATED IN: chloroplast, chloroplast envelope;EXPRESSED IN: 22 plant structures;EXPRESSED DURING: 13 growth stages;Has 60 Blast hits to 59 proteins in 3	17233000	54885000	0	6	6	6	13.5	13.5	13.5	47.118	0	24.53	244650000	11
AT3G16190	Isochorismatase family protein	17252000	8957200	0	3	3	3	21.9	21.9	21.9	48.095	0	25.302	173660000	12
AT3G08530	Clathrin, heavy chain	17353000	82641000	0	54	6	6	32.8	4.2	4.2	52.177	0	16.797	317040000	19
AT5G43780	Pseudouridine synthase/archaeosine transglycosylase-like family protein	17442000	19264000	0	9	6	5	19.8	12.8	10.9	53.937	0	8.9263	173110000	6
ATCG00520	unfolded protein binding	17521000	12290000	0	3	3	3	13	13	13	128.63	0	12.522	165370000	18
AT1G05520	Sec23/Sec24 protein transport family protein	17536000	17401000	0	6	4	4	9.7	6.8	6.8	16.79	0.0016518	2.4284	180080000	3
AT4G00630	K+ efflux antiporter 2	17576000	29719000	0	9	9	9	12.7	12.7	12.7	62.551	0	17.146	214940000	14
AT5G47890	NADH-ubiquinone oxidoreductase B8 subunit, putative	17584000	20136000	0	3	3	3	36.1	36.1	36.1	82.245	0	21.144	260360000	14
AT1G71220	UDP-glucose:glycoprotein glucosyltransferases;transferases, transferring hexosyl groups;transferases, transferring glycosyl groups	17644000	38491000	0	5	5	5	4.6	4.6	4.6	65.427	0	22.376	72270000	7
AT1G62440	leucine-rich repeat/extensin 2	17707000	19762000	0	5	4	4	7.7	6.4	6.4	194.94	0	20.498	230440000	14
AT1G10700	phosphoribosyl pyrophosphate (PRPP) synthase 3	17761000	9193700	0	2	2	2	6.3	6.3	6.3	57.512	0	8.7034	176960000	12
AT1G70320	ubiquitin-protein ligase 2	17851000	73969000	0	16	16	9	5.4	5.4	3.2	43.9	0	59.873	171460000	11
AT2G47000	ATP binding cassette subfamily B4;P-glycoprotein 21	17961000	20402000	17740000	5	5	4	5.9	5.9	5.2	17.823	0	31.844	204500000	6
AT5G03280	NRAMP metal ion transporter family protein	18174000	37724000	0	8	8	8	9	9	9	40.275	0	17.834	107670000	8
AT1G37130	nitrate reductase 2	18223000	7169900	0	5	5	5	6.7	6.7	6.7	9.3472	0	13.768	198580000	11
AT5G44020	HAD superfamily, subfamily IIIB acid phosphatase	18307000	110870000	0	7	7	5	28.3	28.3	22.4	21.556	0	5.7185	136020000	7
AT3G13235	ubiquitin family protein	18351000	48331000	0	8	8	8	25.8	25.8	25.8	40.014	0	31.544	247490000	19
AT3G24480	Leucine-rich repeat (LRR) family protein	18368000	33259000	45250000	8	8	4	19	19	10.7	173.02	0	11.107	202730000	9
AT5G12040	Nitrilase/cyanide hydratase and apolipoprotein N-acyltransferase family protein	18413000	34680000	43996000	5	5	5	18.4	18.4	18.4	52.782	0	54.331	547620000	36
AT4G01370	MAP kinase 4;MAP kinase 11	18457000	27887000	0	5	5	5	14.1	14.1	14.1	37.265	0	34.473	324230000	21
AT1G66670	CLP protease proteolytic subunit 3	18532000	11274000	0	4	4	4	21	21	21	65.516	0	11.772	355370000	11
AT2G37040	PHE ammonia lyase 1;phenyl alanine ammonia-lyase 3;phenylalanine ammonia-lyase 4;phenylalanine ammonia-lyase 2	18636000	9854400	0	4	4	4	8	8	8	55.094	0	14.439	156470000	16
AT3G49140	Pentatricopeptide repeat (PPR) superfamily protein	18699000	17791000	0	5	5	5	14.8	14.8	14.8	51.567	0	25.485	222190000	24
AT2G45770	signal recognition particle receptor protein, chloroplast (FTSY)	18882000	24765000	0	7	7	7	24.9	24.9	24.9	23.843	0	5.6341	179000000	6
AT2G35880	TPX2 (targeting protein for Xklp2) protein family	19003000	37068000	0	4	4	4	11.6	11.6	11.6	230.7	0	28.666	200670000	15
AT1G14030	Rubisco methyltransferase family protein	19037000	12699000	0	5	5	5	10.4	10.4	10.4	17.207	0	138.88	318760000	17
AT1G14950	Polyketide cyclase/dehydrase and lipid transport superfamily protein	19067000	8884200	45031000	8	7	7	46.5	46.5	46.5	44.02	0	7.1153	140950000	8
AT3G01780	ARM repeat superfamily protein	19073000	24931000	0	7	7	7	8.3	8.3	8.3	51.599	0	14.151	192340000	14
AT3G23600	alpha/beta-Hydrolases superfamily protein	19192000	29778000	0	3	3	3	17.6	17.6	17.6	28.388	0	22.545	258420000	21
AT1G03880	cruciferin 2	19273000	34291000	21512000	24	23	23	64.2	64.2	64.2	15.821	0	9.3648	247930000	10
AT3G51140	Protein of unknown function (DUF3353)	19317000	12093000	0	2	2	2	6.8	6.8	6.8	53.872	0	16.714	221890000	16
AT5G61970	signal recognition particle-related / SRP-related	19331000	11340000	0	7	7	7	17	17	17	27.875	0	21.655	341100000	20
AT3G47930	L-galactono-1,4-lactone dehydrogenase	19369000	15975000	0	5	5	5	11	11	11	74.516	0	26.569	305120000	26
AT3G18420	Protein prenylyltransferase superfamily protein	19391000	14848000	0	4	4	4	19.3	19.3	19.3	36.764	0	118.36	572970000	18
AT2G26930	4-(cytidine 5-phospho)-2-C-methyl-D-erithritol kinase	19399000	23353000	0	3	3	3	12	12	12	23.834	0	20.881	319830000	17
AT5G08450	CONTAINS InterPro DOMAIN/s: Histone deacetylation protein Rxt3 (InterPro:IPR013951);Has 34444 Blast hits to 20801 proteins in 1175 species: Archae - 64;Bacteria - 2390;Metazoa - 15568;Fungi - 3729;Plants - 1886;Viruses - 208;Other Eukaryotes - 1059	19498000	15761000	0	4	4	4	6	6	6	57.181	0	44.191	449100000	23
AT5G08610	P-loop containing nucleoside triphosphate hydrolases superfamily protein	19548000	11513000	0	5	5	5	8	8	8	64.192	0	20.473	339020000	15
AT3G16470	Mannose-binding lectin superfamily protein	19650000	80927000	25440000	7	7	7	29.9	29.9	29.9	100.73	0	41.222	314780000	23
AT1G77330	2-oxoglutarate (2OG) and Fe(II)-dependent oxygenase superfamily protein	19712000	61554000	0	5	5	5	15.6	15.6	15.6	59.882	0	16.098	187520000	13
AT5G08060	unknown protein;FUNCTIONS IN: molecular_function unknown;INVOLVED IN: biological_process unknown;LOCATED IN: mitochondrion;EXPRESSED IN: 24 plant structures;EXPRESSED DURING: 16 growth stages;Has 42 Blast hits to 42 proteins in 17 species: Archae -	19743000	33978000	0	4	4	4	40.5	40.5	40.5	34.13	0	24.891	241500000	7
AT4G03280	photosynthetic electron transfer C	19772000	4056100	0	2	2	2	14.4	14.4	14.4	80.879	0	16.376	165610000	14
AT5G27560	Domain of unknown function (DUF1995)	19835000	9691200	0	2	2	2	8.5	8.5	8.5	63.403	0	16.536	202360000	10
AT5G52440	Bacterial sec-independent translocation protein mttA/Hcf106	19866000	9332100	0	3	3	3	12.7	12.7	12.7	76.007	0	64.979	734280000	46
AT3G59400	enzyme binding;tetrapyrrole binding	19944000	11642000	0	5	5	5	26.4	26.4	26.4	94.208	0	54.967	271770000	19
AT4G39690	FUNCTIONS IN: molecular_function unknown;INVOLVED IN: biological_process unknown;LOCATED IN: mitochondrion;EXPRESSED IN: 26 plant structures;EXPRESSED DURING: 14 growth stages;CONTAINS InterPro DOMAIN/s: Mitochondrial inner membrane protein Mitofilin	19948000	29908000	0	4	4	4	7.2	7.2	7.2	98.044	0	72.787	284840000	19
AT3G04880	DNA-damage-repair/toleration protein (DRT102)	20082000	29669000	0	5	5	5	24.2	24.2	24.2	24.081	0	27.495	640910000	24
AT5G67590	NADH-ubiquinone oxidoreductase-related	20130000	41925000	0	2	2	2	12.3	12.3	12.3	56.102	0	53.571	211030000	15
AT5G04130	DNA GYRASE B2;DNA GYRASE B1	20158000	26014000	0	7	7	7	13.1	13.1	13.1	37.488	0	5.1055	152880000	7
AT5G49650	xylulose kinase-2	20245000	70577000	0	11	11	11	21	21	21	107.05	0	25.689	242370000	16
AT3G13570	SC35-like splicing factor 30A	20316000	35522000	57514000	5	5	4	22.1	22.1	17.9	81.888	0	26.686	330970000	18
AT3G13460	evolutionarily conserved C-terminal region 2	20537000	19689000	0	6	6	6	14.2	14.2	14.2	35.141	0	17.153	258020000	11
AT1G74690	IQ-domain 31	20583000	26757000	16925000	2	2	2	5.3	5.3	5.3	66.041	0	10.096	260860000	11
AT1G14650	SWAP (Suppressor-of-White-APricot)/surp domain-containing protein / ubiquitin family protein	20657000	20526000	0	6	6	4	10.1	10.1	7.4	57.066	0	9.4231	334460000	11
AT5G17020	exportin 1A	20756000	16084000	0	9	9	7	10.5	10.5	7.9	50.516	0	97.969	261890000	17
AT2G45470	FASCICLIN-like arabinogalactan protein 8	20764000	23715000	0	3	3	3	10.5	10.5	10.5	46.597	0	12.312	242340000	19
AT1G66580	senescence associated gene 24	20848000	45196000	0	8	3	2	39.8	14.5	10.4	67.463	0	22.13	312620000	28
AT5G54750	Transport protein particle (TRAPP) component	20921000	20788000	0	3	3	3	17.1	17.1	17.1	56.274	0	30.248	222490000	12
AT1G22360	UDP-glucosyl transferase 85A2	21004000	39670000	0	7	7	5	15.2	15.2	13.3	110.43	0	24.586	301670000	22
AT3G01120	Pyridoxal phosphate (PLP)-dependent transferases superfamily protein	21100000	23401000	21198000	4	4	4	8.2	8.2	8.2	31.171	0	27.374	298190000	18
AT5G06460	ubiquitin activating enzyme 2	21291000	37494000	0	13	10	10	14.4	13	13	24.186	0	56.318	361990000	20
AT3G54540	general control non-repressible 4	21324000	0	17034000	7	7	7	15.2	15.2	15.2	47.855	0	8.8729	161390000	9
AT4G34490	cyclase associated protein 1	21493000	88513000	0	6	6	6	17	17	17	68.923	0	22.738	209280000	9
AT5G57110	autoinhibited Ca2+ -ATPase, isoform 8	21510000	20487000	0	7	7	7	7.1	7.1	7.1	46.169	0	32.328	235090000	21
AT1G48470	glutamine synthetase 1;5	21691000	10866000	0	5	4	4	13.3	11	11	14.266	0	22.212	340360000	18
AT5G63190	MA3 domain-containing protein	21789000	6063600	0	8	6	6	15.4	12.4	12.4	48.903	0	40.63	348020000	37
AT5G64250	Aldolase-type TIM barrel family protein	21793000	20276000	0	6	6	6	22.2	22.2	22.2	44.773	0	14.869	383180000	20
AT1G50250	FTSH protease 1	21901000	22565000	23774000	22	5	5	33.1	8.4	8.4	66.986	0	16.602	242570000	8
AT5G41770	crooked neck protein, putative / cell cycle protein, putative	21990000	19843000	27596000	4	4	3	7.8	7.8	5.8	116.6	0	22.138	200640000	13
AT3G15660	glutaredoxin 4	22249000	46476000	0	4	4	4	24.3	24.3	24.3	29.633	0	30.75	319320000	12
AT5G14590	Isocitrate/isopropylmalate dehydrogenase family protein	22337000	27997000	0	8	5	5	19	13.2	13.2	16.517	0	37.11	373700000	14
AT5G60160	Zn-dependent exopeptidases superfamily protein	22471000	26765000	0	4	4	4	11.7	11.7	11.7	114.26	0	39.419	321940000	17
AT4G22930	pyrimidin 4	22623000	22888000	0	4	4	4	20.7	20.7	20.7	33.599	0	14.216	233250000	12
AT1G02080	transcription regulators	22645000	5736500	0	10	10	10	5.8	5.8	5.8	19.816	0	14.86	238340000	13
AT5G46750	ARF-GAP domain 9	22670000	17001000	0	5	5	5	19.7	19.7	19.7	21.982	0	108.99	777490000	38
AT5G52310	low-temperature-responsive protein 78 (LTI78) / desiccation-responsive protein 29A (RD29A)	22734000	27427000	0	7	7	7	19.6	19.6	19.6	57.599	0	18.84	303540000	17
AT2G13360	alanine:glyoxylate aminotransferase	22791000	15691000	0	6	6	6	19.7	19.7	19.7	99.096	0	36.629	328510000	18
AT4G32285	ENTH/ANTH/VHS superfamily protein	22915000	25354000	0	8	8	2	11.3	11.3	3	46.99	0	10.956	330020000	10
AT1G14900	high mobility group A	22975000	15573000	0	3	3	3	21.6	21.6	21.6	39.825	0	5.9142	271210000	8
AT5G52240	membrane steroid binding protein 1	23141000	28791000	0	3	3	3	36.8	36.8	36.8	39.157	0	22.02	153720000	18
AT4G23850	AMP-dependent synthetase and ligase family protein	23142000	104050000	0	9	9	9	16.8	16.8	16.8	19.298	0	18.927	189500000	21
AT3G49601	FUNCTIONS IN: molecular_function unknown;INVOLVED IN: biological_process unknown;LOCATED IN: cellular_component unknown;CONTAINS InterPro DOMAIN/s: mRNA splicing factor, Cwf21 (InterPro:IPR013170);Has 30201 Blast hits to 17322 proteins in 780 species:	23240000	0	29365000	5	5	5	17.1	17.1	17.1	82.889	0	14.245	185670000	5
AT1G11720	starch synthase 3	23260000	20916000	0	9	9	9	10.7	10.7	10.7	7.7372	0	23.968	267000000	22
AT2G04842	threonyl-tRNA synthetase, putative / threonine--tRNA ligase, putative	23308000	42576000	0	8	8	8	15.7	15.7	15.7	54.208	0	38.517	365990000	18
AT2G37550	ARF-GAP domain 7	23337000	23887000	0	5	5	5	13.8	13.8	13.8	30.216	0	13.595	180530000	7
AT5G56950	nucleosome assembly protein 1;3	23436000	19581000	0	4	3	3	13.9	11.8	11.8	41.368	0	63.262	323840000	13
AT4G02280	sucrose synthase 3;sucrose synthase 2	23624000	15292000	0	4	4	4	5.8	5.8	5.8	32.755	0	86.77	553370000	34
AT4G35260	isocitrate dehydrogenase 1	23680000	32712000	0	9	9	9	25.3	25.3	25.3	69.441	0	65.705	422580000	35
AT5G64860	disproportionating enzyme	23987000	24743000	0	7	7	7	14.1	14.1	14.1	38.075	0	5.6936	71328000	4
AT1G50670	OTU-like cysteine protease family protein	24145000	28066000	0	6	6	6	30.3	30.3	30.3	34.25	0	15.713	236930000	13
AT1G18210	Calcium-binding EF-hand family protein	24194000	55205000	0	6	6	6	54.7	54.7	54.7	39.818	0	9.9609	345520000	11
AT2G18510	RNA-binding (RRM/RBD/RNP motifs) family protein	24202000	17718000	0	3	3	3	10.5	10.5	10.5	56.52	0	18.453	188150000	13
AT3G25480	Rhodanese/Cell cycle control phosphatase superfamily protein	24241000	8488000	0	3	3	3	17	17	17	69.422	0	12.862	203570000	9
AT1G74260	purine biosynthesis 4	24261000	38744000	0	9	9	9	8.7	8.7	8.7	17.793	0	6.9626	274180000	12
AT3G18860	transducin family protein / WD-40 repeat family protein	24492000	73485000	0	8	8	8	14.9	14.9	14.9	36.664	0	24.032	199510000	11
AT1G62640	3-ketoacyl-acyl carrier protein synthase III	24618000	67093000	0	5	5	5	16.6	16.6	16.6	28.458	0	15.775	158250000	12
AT1G23820	spermidine synthase 1	24791000	17803000	0	7	4	4	24.3	16.4	16.4	26.442	0	105.87	267510000	23
AT4G26690	PLC-like phosphodiesterase family protein	24872000	35434000	0	5	5	5	10.3	10.3	10.3	27.458	0	4.9263	238140000	20
AT5G19440	NAD(P)-binding Rossmann-fold superfamily protein	24953000	28956000	0	5	5	5	19	19	19	16.58	0	9.2863	219810000	10
AT3G20370	TRAF-like family protein	24958000	13877000	0	4	4	4	13.7	13.7	13.7	56.104	0	36.06	223600000	12
AT3G59760	O-acetylserine (thiol) lyase isoform C	24996000	44144000	0	7	5	5	23.3	18	18	54.918	0	38.306	257940000	25
AT5G44070	phytochelatin synthase 1 (PCS1)	25170000	32908000	20488000	5	5	5	11.5	11.5	11.5	87.204	0	17.712	383940000	9
AT5G36890	beta glucosidase 42	25316000	27939000	0	3	3	3	8.8	8.8	8.8	18.232	0	12.51	246610000	11
AT2G37340	arginine/serine-rich zinc knuckle-containing protein 33	25329000	26928000	0	4	4	4	10.7	10.7	10.7	29.567	0	15.47	212650000	15
AT1G02140	mago nashi family protein	25551000	7897600	0	3	3	3	23.3	23.3	23.3	25.812	0	35.197	252030000	11
AT3G21110	purin 7	25637000	24963000	0	5	5	5	18	18	18	108.87	0	36.674	343920000	22
AT5G46180	ornithine-delta-aminotransferase	25761000	53292000	0	9	9	9	24.6	24.6	24.6	152.26	0	9.149	144760000	10
AT4G30310	FGGY family of carbohydrate kinase	25826000	19582000	16070000	6	6	6	13.6	13.6	13.6	134.97	0	25.625	233630000	20
AT5G35790	glucose-6-phosphate dehydrogenase 1	25981000	14509000	0	7	3	3	11.5	5.9	5.9	29.058	0	62.35	290300000	22
AT1G01960	SEC7-like guanine nucleotide exchange family protein	25984000	22810000	26183000	9	9	7	7.9	7.9	6.6	27.772	0	30.135	234390000	12
AT5G10920	L-Aspartase-like family protein	26101000	26478000	0	8	8	8	20.1	20.1	20.1	64.906	0	20.997	364070000	24
AT2G29960	cyclophilin 5	26163000	35456000	0	7	5	5	26.9	18.4	18.4	31.63	0	15.979	153430000	13
AT3G54090	fructokinase-like 1	26248000	68983000	0	6	6	6	15.7	15.7	15.7	26	0	7.4748	108180000	9
AT4G15802	heat shock factor binding protein	26408000	25680000	0	3	3	3	64	64	64	181.45	0	48.014	289350000	18
AT2G17420	NADPH-dependent thioredoxin reductase A	26479000	14050000	0	6	6	4	25.7	25.7	14.6	70.541	0	58.975	284600000	28
AT2G38770	P-loop containing nucleoside triphosphate hydrolases superfamily protein	26583000	15722000	0	7	7	7	5.6	5.6	5.6	65.827	0	46.785	213900000	17
AT1G13320	protein phosphatase 2A subunit A3	26793000	47216000	37435000	7	5	5	14.1	9.2	9.2	60.455	0	11.269	196130000	12
AT5G62390	BCL-2-associated athanogene 7	26830000	28268000	25302000	12	12	12	27.6	27.6	27.6	60.04	0	15.505	270110000	12
AT1G55160	unknown protein;FUNCTIONS IN: molecular_function unknown;INVOLVED IN: biological_process unknown;LOCATED IN: mitochondrion, plastid;EXPRESSED IN: 22 plant structures;EXPRESSED DURING: 13 growth stages;BEST Arabidopsis thaliana protein match is: unkn	26873000	15580000	0	2	2	2	12.2	12.2	12.2	76.175	0	15.531	145450000	8
AT2G02560	cullin-associated and neddylation dissociated	27014000	33152000	0	11	11	11	12.1	12.1	12.1	28.306	0	42.536	433760000	27
AT2G22125	binding	27027000	21532000	0	13	13	13	8.6	8.6	8.6	18.92	0	25.894	487830000	29
AT1G69410	eukaryotic elongation factor 5A-3	27226000	95671000	0	6	4	4	41.1	24.1	24.1	29.983	0	17.927	307180000	21
AT2G29560	cytosolic enolase	27267000	22046000	0	5	5	5	15.2	15.2	15.2	33.199	0	6.9407	201350000	4
AT4G02580	NADH-ubiquinone oxidoreductase 24 kDa subunit, putative	27630000	32646000	0	6	6	6	29	29	29	25.382	0	50.058	275260000	13
AT2G31810	ACT domain-containing small subunit of acetolactate synthase protein	27729000	44201000	0	6	6	6	15.1	15.1	15.1	33.242	0	28.066	560550000	28
AT5G55240	ARABIDOPSIS THALIANA PEROXYGENASE 2	27872000	36524000	21812000	6	6	5	34.6	34.6	29.6	22.598	0	25.013	383110000	16
AT4G33760	tRNA synthetase class II (D, K and N) family protein	28057000	49379000	0	12	12	12	21.4	21.4	21.4	53.706	0	26.11	322890000	17
AT1G54870	NAD(P)-binding Rossmann-fold superfamily protein	28119000	37016000	0	11	11	11	43.9	43.9	43.9	9.0741	0	46.634	171990000	11
AT4G26900	HIS HF	28353000	53785000	0	9	9	9	21.3	21.3	21.3	65.597	0	23.614	317970000	10
AT1G03160	FZO-like	28382000	59889000	0	15	15	15	18.9	18.9	18.9	13.015	0	18.516	295510000	11
AT1G16080	unknown protein;LOCATED IN: apoplast, chloroplast stroma, chloroplast, chloroplast envelope;EXPRESSED IN: 23 plant structures;EXPRESSED DURING: 14 growth stages;Has 81 Blast hits to 81 proteins in 28 species: Archae - 0;Bacteria - 2;Metazoa - 0;Fun	28433000	36666000	0	7	7	7	29.4	29.4	29.4	54.218	0	12.365	223240000	12
AT1G22530	PATELLIN 2	28474000	347970000	0	16	14	14	31.3	28.4	28.4	48.931	0	15.674	342840000	16
AT4G31880	LOCATED IN: cytosol, chloroplast;EXPRESSED IN: 24 plant structures;EXPRESSED DURING: 14 growth stages;BEST Arabidopsis thaliana protein match is: Tudor/PWWP/MBT superfamily protein (TAIR:AT1G15940.1);Has 137162 Blast hits to 70781 proteins in 2973 spe	28503000	28643000	23760000	15	15	15	22.1	22.1	22.1	35.275	0	61.835	408300000	32
AT1G48130	1-cysteine peroxiredoxin 1	28713000	10129000	0	7	7	7	48.6	48.6	48.6	28.487	0	50.722	523990000	27
AT1G15950	cinnamoyl coa reductase 1	28773000	18613000	0	5	5	5	14.2	14.2	14.2	50.976	0	13.457	290650000	10
AT5G28740	Tetratricopeptide repeat (TPR)-like superfamily protein	28774000	20186000	0	11	11	11	11.7	11.7	11.7	52.612	0	26.546	255100000	12
AT5G36880	acetyl-CoA synthetase	28814000	52862000	0	7	7	7	12.4	12.4	12.4	58.644	0	54.659	335800000	22
AT2G07050	cycloartenol synthase 1	28867000	76761000	0	8	8	8	11.9	11.9	11.9	11.162	0	44.329	440490000	8
AT2G24060	Translation initiation factor 3 protein	28879000	31132000	0	4	4	2	15.7	15.7	9	85.377	0	109.73	248670000	22
AT3G18060	transducin family protein / WD-40 repeat family protein	28883000	18159000	29307000	7	7	7	17.7	17.7	17.7	21.915	0	7.6647	242060000	6
AT1G24180	Thiamin diphosphate-binding fold (THDP-binding) superfamily protein	28927000	58418000	24242000	11	8	8	26.5	21.4	21.4	35.723	0	5.3052	294100000	7
AT2G41430	dehydration-induced protein (ERD15)	28955000	18952000	0	3	3	3	18.4	18.4	18.4	51.966	0	57.565	325500000	29
AT5G17330	glutamate decarboxylase	29070000	21386000	0	6	6	6	12.9	12.9	12.9	77.893	0	16.863	256190000	12
AT5G10010	unknown protein;FUNCTIONS IN: molecular_function unknown;INVOLVED IN: biological_process unknown;LOCATED IN: nucleolus;EXPRESSED IN: 25 plant structures;EXPRESSED DURING: 15 growth stages;BEST Arabidopsis thaliana protein match is: unknown protein (	29171000	38511000	41843000	7	7	7	18.2	18.2	18.2	115.9	0	42.136	375000000	14
AT1G16610	arginine/serine-rich 45	29189000	26727000	38743000	3	3	3	10.1	10.1	10.1	66.259	0	20.123	315320000	28
AT5G16590	Leucine-rich repeat protein kinase family protein	29215000	79913000	0	9	9	7	17.6	17.6	14.9	28.472	0	30.768	191050000	11
AT4G30160	villin 4	29345000	30973000	24450000	12	10	10	15.2	12.7	12.7	16.361	0	17.576	360080000	12
AT3G27380	succinate dehydrogenase 2-1;succinate dehydrogenase 2-2	29672000	0	31864000	10	10	10	33	33	33	24.643	0	11.693	221560000	8
AT3G15670	Late embryogenesis abundant protein (LEA) family protein	29772000	53771000	0	9	9	9	43.1	43.1	43.1	19.664	0	85.727	375460000	22
AT2G35840	Sucrose-6F-phosphate phosphohydrolase family protein	29810000	10316000	0	5	5	5	16.1	16.1	16.1	46.508	0	63.377	281620000	20
AT2G19760	profilin 1	30026000	48312000	0	3	3	3	32.1	32.1	32.1	40.424	0	49.036	459720000	20
AT3G45300	isovaleryl-CoA-dehydrogenase	30263000	49202000	0	6	6	6	14.7	14.7	14.7	35.196	0	51.402	351940000	20
AT3G10380	subunit of exocyst complex 8	30365000	20999000	0	8	8	8	11.1	11.1	11.1	116.46	0	17.824	342410000	14
AT1G07780	phosphoribosylanthranilate isomerase 1;phosphoribosylanthranilate isomerase 2	30392000	34128000	0	4	4	4	21.5	21.5	21.5	46.52	0	8.6563	307870000	12
AT1G12310	Calcium-binding EF-hand family protein	30412000	85215000	0	6	6	2	47.3	47.3	18.9	130.61	0	28.317	505710000	27
AT4G16130	arabinose kinase	30537000	44992000	0	11	11	11	12.9	12.9	12.9	130.34	0	11.759	256320000	12
AT1G74960	fatty acid biosynthesis 1	30960000	12120000	0	5	5	5	15	15	15	43.963	0	17.354	210720000	13
AT4G23460	Adaptin family protein;Adaptin family protein	31007000	52792000	0	7	7	7	8.7	8.7	8.7	26.845	0	106.32	296550000	11
AT1G53280	Class I glutamine amidotransferase-like superfamily protein	31030000	70890000	0	6	6	6	20.5	20.5	20.5	65.926	0	21.096	273990000	19
AT1G12780	UDP-D-glucose/UDP-D-galactose 4-epimerase 1	31108000	31653000	0	9	9	8	25.1	25.1	22.8	37.55	0	15.754	432780000	17
AT1G64980	Nucleotide-diphospho-sugar transferases superfamily protein	31443000	11505000	0	4	4	4	21.6	21.6	21.6	52.824	0	15.404	313190000	15
AT5G52040	RNA-binding (RRM/RBD/RNP motifs) family protein	31444000	13392000	37268000	6	6	6	22.1	22.1	22.1	31.706	0	43.967	300760000	16
AT3G56190	alpha-soluble NSF attachment protein 2	31462000	121340000	0	11	11	11	42.9	42.9	42.9	64.584	0	93.469	351010000	18
AT4G39680	SAP domain-containing protein	31542000	167320000	0	18	18	18	38.2	38.2	38.2	44.146	0	69.542	231820000	27
AT1G64970	gamma-tocopherol methyltransferase	31849000	0	12291000	3	3	3	11.8	11.8	11.8	36.116	0	26.469	294570000	19
AT2G21270	ubiquitin fusion degradation 1	31912000	46425000	0	5	5	5	17.9	17.9	17.9	11.987	0	8.0836	257050000	11
AT3G53990	Adenine nucleotide alpha hydrolases-like superfamily protein	31965000	27180000	0	4	4	4	40	40	40	55.63	0	46.033	212520000	11
AT5G17170	rubredoxin family protein	32091000	14247000	0	4	4	4	28.4	28.4	28.4	19.134	0	20.427	257560000	13
AT5G35530	Ribosomal protein S3 family protein	32267000	20243000	24586000	21	2	2	56.9	8.9	8.9	8.6058	0	4.0337	201060000	8
AT2G36060	MMS ZWEI homologue 3	32430000	29933000	23266000	5	5	4	42.5	42.5	35.6	21.434	0	38.121	609970000	33
AT1G72160	Sec14p-like phosphatidylinositol transfer family protein	32457000	33064000	0	5	5	5	13.7	13.7	13.7	31.869	0	29.445	291480000	9
AT3G48170	aldehyde dehydrogenase 10A9	32460000	44174000	0	9	9	9	21.1	21.1	21.1	51.017	0	15.063	304640000	14
AT2G36130	Cyclophilin-like peptidyl-prolyl cis-trans isomerase family protein	32660000	0	22917000	3	3	3	20.7	20.7	20.7	99.634	0	36.111	372240000	19
AT3G55460	SC35-like splicing factor 30	32835000	0	43215000	6	6	6	30.2	30.2	30.2	69.137	0	13.317	231300000	9
AT2G33120	synaptobrevin-related protein 1;vesicle-associated membrane protein 721;vesicle-associated membrane protein 726;vesicle-associated membrane protein 725	32877000	47224000	0	5	5	5	25.3	25.3	25.3	46.092	0	12.329	284640000	13
AT5G11560	catalytics	32896000	39658000	0	11	11	11	17	17	17	63.465	0	41.836	279900000	13
AT3G04340	FtsH extracellular protease family	32940000	30047000	0	6	6	6	5.4	5.4	5.4	68.878	0	47.938	461900000	29
AT4G32470	Cytochrome bd ubiquinol oxidase, 14kDa subunit;Cytochrome bd ubiquinol oxidase, 14kDa subunit	33093000	30355000	0	2	2	2	17.2	17.2	17.2	27.163	0	12.855	265190000	14
AT3G55220	Cleavage and polyadenylation specificity factor (CPSF) A subunit protein;Cleavage and polyadenylation specificity factor (CPSF) A subunit protein	33171000	24278000	0	9	9	9	8.8	8.8	8.8	41.457	0	66.173	324040000	23
AT1G14410	ssDNA-binding transcriptional regulator	33221000	46100000	0	5	5	5	26.2	26.2	26.2	26.891	0	53.676	517000000	20
AT5G24650	Mitochondrial import inner membrane translocase subunit Tim17/Tim22/Tim23 family protein	33239000	0	19536000	5	5	5	25.5	25.5	25.5	30.561	0	22.277	371650000	25
AT2G35040	AICARFT/IMPCHase bienzyme family protein	33298000	35488000	50834000	11	11	11	26.8	26.8	26.8	57.982	0	34.13	483390000	34
AT3G15260	Protein phosphatase 2C family protein	33374000	30391000	0	4	4	3	16.3	16.3	13.1	31.098	0	39.096	250510000	15
AT5G47690	binding	33406000	40985000	63797000	11	11	11	8.9	8.9	8.9	11.743	0	8.3382	439010000	16
AT5G19370	rhodanese-like domain-containing protein / PPIC-type PPIASE domain-containing protein	33826000	21449000	0	8	8	8	28.1	28.1	28.1	38.664	0	27.328	257420000	15
AT4G22010	SKU5 similar 4	34079000	15485000	0	5	5	5	14.2	14.2	14.2	35.827	0	94.098	265010000	17
AT1G76160	SKU5 similar 5	34206000	25503000	0	7	5	5	15.3	11.1	11.1	41.968	0	13.659	268830000	14
AT5G13120	cyclophilin 20-2	34344000	59257000	0	5	5	5	25.5	25.5	25.5	35.663	0	39.755	479630000	17
AT3G09740	syntaxin of plants 71	34430000	77044000	33968000	10	10	10	44.4	44.4	44.4	15.938	0	27.004	352280000	17
AT5G02490	Heat shock protein 70 (Hsp 70) family protein;heat shock protein 70 (Hsp 70) family protein	34439000	25878000	32876000	24	5	5	33.7	11.8	11.8	99.841	0	41.457	348410000	17
AT5G04740	ACT domain-containing protein	34640000	78991000	40057000	8	8	8	31.6	31.6	31.6	85.248	0	26.988	437000000	26
AT4G29130	hexokinase 1	34715000	22221000	0	8	8	8	27.8	27.8	27.8	141.45	0	22.395	358540000	16
AT3G53890	Ribosomal protein S21e	34727000	0	30236000	3	2	2	37.8	19.5	19.5	32.348	0	44.795	423550000	23
AT3G07480	2Fe-2S ferredoxin-like superfamily protein	34999000	37364000	0	5	5	5	29.6	29.6	29.6	60.506	0	47.878	349870000	26
AT3G25800	protein phosphatase 2A subunit A2	35467000	24913000	29458000	9	7	6	20.8	17	14.1	43.329	0	47.522	451280000	19
AT2G18040	peptidylprolyl cis/trans isomerase, NIMA-interacting 1	35482000	67969000	0	5	5	5	42	42	42	26.727	0	10.372	282870000	6
AT2G16430	purple acid phosphatase 10	35499000	12504000	0	5	5	5	17.1	17.1	17.1	70.507	0	16.274	282640000	16
AT5G36170	high chlorophyll fluorescent 109	36017000	31093000	0	4	4	4	8.1	8.1	8.1	47.529	0	33.254	331100000	23
AT5G04530	3-ketoacyl-CoA synthase 19	36141000	22312000	0	3	3	3	8.8	8.8	8.8	46.673	0	9.9028	209060000	5
AT1G01100	60S acidic ribosomal protein family	36190000	13185000	0	3	3	2	66.1	66.1	49.1	49.818	0	24.873	368830000	21
AT4G14160	Sec23/Sec24 protein transport family protein	36270000	38712000	0	9	9	7	17.2	17.2	14.2	50.771	0	30.49	329410000	19
AT3G52200	Dihydrolipoamide acetyltransferase, long form protein	36499000	45545000	0	7	7	7	15.6	15.6	15.6	74.835	0	43.124	496930000	28
AT5G13980	Glycosyl hydrolase family 38 protein	36517000	59838000	0	6	6	6	8.4	8.4	8.4	79.935	0	40.759	301560000	17
AT3G60600	vesicle associated protein	36597000	0	6952100	5	5	5	20.7	20.7	20.7	140.61	0	33.305	230790000	14
AT3G56910	plastid-specific 50S ribosomal protein 5	36609000	0	52561000	2	2	2	16.2	16.2	16.2	27.294	0	52.865	409700000	18
AT1G13270	methionine aminopeptidase 1B	36988000	24295000	41184000	7	7	7	29.8	29.8	29.8	195.05	0	119.37	428510000	40
AT4G20890	tubulin beta-9 chain	37118000	135400000	50328000	23	4	4	52.3	9	9	66.724	0	34.421	349000000	23
AT1G48410	Stabilizer of iron transporter SufD / Polynucleotidyl transferase	37249000	64386000	27023000	10	10	10	11.2	11.2	11.2	29.607	0	20.775	454840000	21
AT5G17990	tryptophan biosynthesis 1	37310000	33607000	32944000	3	3	3	8.6	8.6	8.6	73.453	0	138.06	1358800000	85
AT5G06600	ubiquitin-specific protease 12	37326000	152850000	38513000	12	12	5	13.7	13.7	5.9	98.151	0	51.569	781900000	52
AT2G07360	SH3 domain-containing protein	37341000	20225000	0	5	5	5	5.8	5.8	5.8	66.978	0	30.661	294680000	29
AT5G63980	Inositol monophosphatase family protein	37416000	45652000	0	9	9	9	34.4	34.4	34.4	72.098	0	67.916	268940000	9
AT4G39520	GTP-binding protein-related	37501000	29861000	0	7	7	7	23	23	23	53.115	0	38.731	319300000	16
AT4G34090	unknown protein;FUNCTIONS IN: molecular_function unknown;INVOLVED IN: biological_process unknown;EXPRESSED IN: 22 plant structures;EXPRESSED DURING: 13 growth stages;BEST Arabidopsis thaliana protein match is: unknown protein (TAIR:AT2G23370.1).	37545000	8116900	0	5	5	5	16.7	16.7	16.7	103.93	0	96.22	477410000	32
AT2G14170	aldehyde dehydrogenase 6B2	37611000	18351000	0	11	11	11	19.4	19.4	19.4	38.137	0	18.358	387640000	18
AT2G44040	Dihydrodipicolinate reductase, bacterial/plant	37633000	60370000	0	7	7	7	31.1	31.1	31.1	44.167	0	6.7888	302150000	17
AT4G09040	RNA-binding (RRM/RBD/RNP motifs) family protein	37656000	15131000	0	8	8	8	30.6	30.6	30.6	148.61	0	136.04	894460000	68
AT4G28510	prohibitin 1	37706000	34078000	0	6	6	5	26	26	20.8	48.592	0	26.784	238730000	8
AT1G12270	stress-inducible protein, putative	37863000	61702000	0	11	8	8	17.8	15.4	15.4	294.07	0	96.847	398860000	28
ATMG00220	apocytochrome b;Di-haem cytochrome, transmembrane;Cytochrome b/b6, C-terminal	37880000	17995000	0	2	2	2	5.6	5.6	5.6	89.091	0	67.656	475140000	25
AT4G26780	Co-chaperone GrpE family protein	38076000	60261000	0	8	8	8	37.6	37.6	37.6	67.542	0	17.23	268390000	17
AT5G64350	FK506-binding protein 12	38153000	29252000	0	4	4	4	44.6	44.6	44.6	124.3	0	34.237	618190000	34
AT1G36390	Co-chaperone GrpE family protein	38285000	26074000	0	9	9	9	25.1	25.1	25.1	22.37	0	26.902	380880000	13
AT1G80380	P-loop containing nucleoside triphosphate hydrolases superfamily protein	38464000	30240000	0	5	5	5	14.7	14.7	14.7	34.161	0	48.82	668330000	32
AT2G16950	transportin 1	38534000	27081000	0	10	10	10	15.4	15.4	15.4	115.16	0	65.365	422440000	21
AT1G77490	thylakoidal ascorbate peroxidase	38748000	19723000	0	5	3	3	15.5	11.3	11.3	51.053	0	26.197	280050000	16
AT5G64050	glutamate tRNA synthetase	38851000	13679000	0	7	7	7	16.1	16.1	16.1	43.058	0	49.701	296560000	10
AT4G27500	proton pump interactor 1	38876000	96584000	60935000	12	12	12	28.1	28.1	28.1	47.058	0	32.463	605250000	33
AT3G57020	Calcium-dependent phosphotriesterase superfamily protein	39144000	7177400	22620000	5	5	5	20.8	20.8	20.8	85.586	0	42.398	450320000	19
AT3G56350	Iron/manganese superoxide dismutase family protein	39151000	54027000	0	4	4	4	19.9	19.9	19.9	30.706	0	48.249	381680000	21
AT5G65410	homeobox protein 25	39549000	23718000	0	4	4	4	29	29	29	29.896	0	51.457	355000000	19
ATCG00330	chloroplast ribosomal protein S14	39559000	43186000	0	5	5	5	38	38	38	34.291	0	22.666	330800000	21
AT5G27540	MIRO-related GTP-ase 1	39596000	22018000	32148000	11	11	11	22.5	22.5	22.5	23.124	0	17.748	256100000	10
AT3G53560	Tetratricopeptide repeat (TPR)-like superfamily protein	39624000	35214000	0	6	6	6	20.9	20.9	20.9	177.75	0	22.601	288340000	16
AT5G48220	Aldolase-type TIM barrel family protein	39740000	28388000	0	7	7	7	24.8	24.8	24.8	79.043	0	35.32	436830000	18
AT3G11400	eukaryotic translation initiation factor 3G1	39910000	107850000	0	8	8	8	38.9	38.9	38.9	156.36	0	47.281	445620000	24
AT2G19900	NADP-malic enzyme 1	39936000	54356000	0	12	12	9	26	26	20.8	33.763	0	28.855	502870000	25
AT4G26630	DEK domain-containing chromatin associated protein	40260000	82597000	43399000	10	10	10	16.4	16.4	16.4	113.96	0	39.607	405040000	22
AT5G64270	splicing factor, putative	40276000	27073000	43553000	11	11	11	11	11	11	47.955	0	28.93	209680000	12
AT5G22650	histone deacetylase 2B	40284000	35831000	0	5	5	5	23.2	23.2	23.2	77.089	0	47.312	302450000	25
AT1G18070	Translation elongation factor EF1A/initiation factor IF2gamma family protein	40433000	45743000	0	12	12	12	21.5	21.5	21.5	87.206	0	55.084	332140000	18
AT3G01910	sulfite oxidase	40481000	30068000	0	9	9	9	26.2	26.2	26.2	32.113	0	41.549	407210000	13
AT1G04430	S-adenosyl-L-methionine-dependent methyltransferases superfamily protein	40584000	36772000	0	5	5	3	9.5	9.5	5.9	30.528	0	6.6043	410230000	15
AT2G37170	plasma membrane intrinsic protein 2	40666000	48475000	22723000	5	4	4	17.5	14	14	38.806	0	10.722	342070000	9
AT1G02500	S-adenosylmethionine synthetase 1	40775000	25995000	36065000	17	6	6	49.6	15	15	41.168	0	17.771	393450000	19
AT5G55160	small ubiquitin-like modifier 2	40793000	0	29462000	1	1	1	16.4	16.4	16.4	95.766	0	38.223	309080000	15
AT3G27925	DegP protease 1	41089000	18949000	0	4	4	4	11.6	11.6	11.6	69.803	0	16.952	217000000	17
AT5G60460	Preprotein translocase Sec, Sec61-beta subunit protein	41183000	23853000	0	2	2	2	44	44	44	44.577	0	34.102	562180000	26
AT1G14850	nucleoporin 155	41843000	65882000	70807000	12	12	12	9.3	9.3	9.3	46.254	0	8.6438	354840000	15
AT5G42390	Insulinase (Peptidase family M16) family protein	42065000	16484000	0	7	7	7	8.6	8.6	8.6	115.1	0	17.487	316230000	24
AT5G35590	proteasome alpha subunit A1	42120000	26192000	0	11	4	4	45.1	22.8	22.8	42.869	0	42.048	341170000	14
AT2G17265	homoserine kinase	42152000	29098000	0	5	5	5	22.2	22.2	22.2	41.323	0	10.7	292350000	18
AT5G13430	Ubiquinol-cytochrome C reductase iron-sulfur subunit;Ubiquinol-cytochrome C reductase iron-sulfur subunit	42491000	52734000	0	3	3	3	15.8	15.8	15.8	89.853	0	45.033	458230000	29
AT3G05900	neurofilament protein-related	42574000	541820000	0	30	30	30	66.3	66.3	66.3	48.941	0	22.762	358320000	23
AT5G13370	Auxin-responsive GH3 family protein	42729000	32408000	0	10	10	6	18.5	18.5	13.1	31.294	0	11.379	358530000	19
AT5G24300	Glycogen/starch synthases, ADP-glucose type	42926000	37573000	0	7	7	7	14.7	14.7	14.7	99.953	0	20.372	300300000	12
AT4G04950	thioredoxin family protein	43017000	71429000	0	10	10	10	24.4	24.4	24.4	91.712	0	37.308	351270000	23
ATCG00740	RNA polymerase subunit alpha	43288000	67538000	0	5	5	5	16.4	16.4	16.4	41.279	0	27.69	297100000	13
AT5G45620	Proteasome component (PCI) domain protein	43489000	26764000	0	4	4	3	13	13	10.9	12.397	0	189.46	638810000	27
AT2G32240	FUNCTIONS IN: molecular_function unknown;INVOLVED IN: response to cadmium ion;LOCATED IN: plasma membrane;EXPRESSED IN: 25 plant structures;EXPRESSED DURING: 13 growth stages;CONTAINS InterPro DOMAIN/s: Prefoldin (InterPro:IPR009053);BEST Arabidopsi	43505000	308040000	22056000	38	38	37	38	38	37.3	15.922	0	160.4	1122400000	48
AT1G54220	Dihydrolipoamide acetyltransferase, long form protein	43527000	54729000	0	11	9	9	26.3	19.7	19.7	70.337	0	19.718	367180000	14
AT2G27600	AAA-type ATPase family protein	43528000	17687000	0	6	6	6	16.8	16.8	16.8	29.481	0	6.6981	220150000	7
AT1G64790	ILITYHIA	43604000	60946000	0	14	14	14	6.6	6.6	6.6	10.019	0	3.7863	276920000	6
AT1G72550	tRNA synthetase beta subunit family protein	43821000	35019000	0	10	10	10	16.7	16.7	16.7	137.53	0	45.307	469510000	31
AT2G14260	proline iminopeptidase	44998000	13864000	0	4	4	4	12.6	12.6	12.6	25.584	0	10.944	425060000	15
AT3G27740	carbamoyl phosphate synthetase A	45152000	76254000	0	11	11	11	19.8	19.8	19.8	59.314	0	31.741	357710000	18
AT1G63680	acid-amino acid ligases;ligases;ATP binding;ATP binding;ligases	45421000	51430000	0	9	9	9	17.7	17.7	17.7	24.23	0	11.979	507790000	24
AT1G64520	regulatory particle non-ATPase 12A	45476000	26630000	0	8	8	8	40.8	40.8	40.8	99.165	0	70.781	240890000	20
AT5G08530	51 kDa subunit of complex I	45507000	131060000	87547000	11	11	11	23.9	23.9	23.9	19.415	0	31.328	418740000	14
AT1G20440	cold-regulated 47	45574000	46415000	0	10	9	9	62.6	59.6	59.6	72.584	0	16.455	299610000	12
AT5G26667	P-loop containing nucleoside triphosphate hydrolases superfamily protein	45618000	16960000	0	6	6	6	27.4	27.4	27.4	97.536	0	36.688	387190000	33
AT2G41220	glutamate synthase 2	45791000	54334000	26383000	18	10	10	14.1	8.3	8.3	33.655	0	24.294	338770000	12
AT5G10540	Zincin-like metalloproteases family protein	45912000	45331000	0	19	10	10	33.8	18.5	18.5	43.935	0	37.424	550770000	29
AT3G07100	Sec23/Sec24 protein transport family protein	46478000	52803000	0	11	11	11	12.7	12.7	12.7	68.389	0	18.324	386490000	22
AT5G55660	DEK domain-containing chromatin associated protein	46629000	38297000	38733000	10	10	10	21.6	21.6	21.6	91.151	0	35.082	467010000	24
AT4G23630	VIRB2-interacting protein 1;VIRB2-interacting protein 3	46765000	60721000	44304000	3	3	3	11.3	11.3	11.3	13.031	0	67.036	501800000	16
AT1G61790	Oligosaccharyltransferase complex/magnesium transporter family protein	46780000	23953000	38779000	3	3	3	15	15	15	16.571	0	70.984	425340000	11
AT1G20020	ferredoxin-NADP(+)-oxidoreductase 2	47040000	76023000	0	7	7	7	23.8	23.8	23.8	106.35	0	38.381	441230000	35
AT1G09770	cell division cycle 5	47062000	32708000	0	8	8	8	13.6	13.6	13.6	58.906	0	103.14	712250000	52
AT3G60190	DYNAMIN-like 1E	47165000	0	16942000	10	9	9	20.7	19.1	19.1	24.757	0	50.612	503850000	23
AT5G54900	RNA-binding protein 45A	47590000	25812000	0	8	8	8	23.8	23.8	23.8	59.324	0	20.715	465950000	16
AT3G16000	MAR binding filament-like protein 1	47659000	83628000	0	15	15	15	22.9	22.9	22.9	27.651	0	67.718	393320000	16
AT4G26840	small ubiquitin-like modifier 1	47670000	51571000	38979000	3	3	3	32	32	32	44.699	0	18.411	523180000	21
AT3G14110	Tetratricopeptide repeat (TPR)-like superfamily protein	47788000	42280000	47435000	5	5	5	19.9	19.9	19.9	135.48	0	38.989	385540000	24
AT3G14930	Uroporphyrinogen decarboxylase	47846000	46065000	0	7	7	7	25.6	25.6	25.6	32.205	0	41.464	380230000	21
AT1G79560	FTSH protease 12	47853000	32819000	0	13	13	13	14.3	14.3	14.3	56.812	0	47.731	511510000	25
AT3G15000	cobalt ion binding	47942000	39618000	0	5	5	5	10.6	10.6	10.6	60.182	0	28.439	703770000	40
AT5G12470	Protein of unknown function (DUF3411)	48191000	21308000	0	5	5	5	13	13	13	18.714	0	18.224	562810000	10
AT3G52380	chloroplast RNA-binding protein 33	48227000	91213000	0	7	7	7	26.1	26.1	26.1	27.509	0	23.189	303840000	20
AT1G15340	methyl-CPG-binding domain 10	48391000	72542000	0	7	7	7	27.1	27.1	27.1	61.47	0	71.541	529200000	35
AT1G12920	eukaryotic release factor 1-2	48463000	49082000	0	8	8	2	19.8	19.8	5.1	55.177	0	29.684	354460000	23
AT5G22640	MORN (Membrane Occupation and Recognition Nexus) repeat-containing protein	48759000	16799000	24512000	4	4	4	6.2	6.2	6.2	33.486	0	19.219	402010000	16
AT3G01390	vacuolar membrane ATPase 10	49107000	139510000	0	10	10	10	82.7	82.7	82.7	50.245	0	78.587	363200000	15
AT4G18030	S-adenosyl-L-methionine-dependent methyltransferases superfamily protein	49293000	27517000	49089000	8	8	7	14.8	14.8	12.7	73.202	0	43.251	491090000	31
AT3G61070	peroxin 11E	50034000	30985000	0	4	4	3	19	19	14.3	39.761	0	20.878	384370000	16
AT5G37830	oxoprolinase 1	50114000	66205000	0	17	17	17	16.6	16.6	16.6	38.21	0	15.443	314880000	16
AT1G09210	calreticulin 1b	50492000	62993000	0	8	6	6	26.7	20.8	20.8	47.237	0	54.592	667980000	39
AT5G03740	histone deacetylase 2C	50493000	42559000	46210000	7	7	7	28.2	28.2	28.2	36.119	0	33.828	339350000	23
AT4G11600	glutathione peroxidase 6	50519000	89068000	0	4	4	4	19.4	19.4	19.4	59.212	0	64.089	482900000	22
AT1G63660	GMP synthase (glutamine-hydrolyzing), putative / glutamine amidotransferase, putative	50579000	27449000	0	10	10	10	25.5	25.5	25.5	18.177	0	14.839	498040000	12
AT2G30870	glutathione S-transferase PHI 10	50674000	68867000	0	9	8	8	36.7	36.7	36.7	64.722	0	24.952	355420000	15
AT1G10290	dynamin-like protein 6	50823000	41599000	42807000	22	10	10	30.7	15.3	15.3	37.56	0	17.468	483930000	16
AT3G17810	pyrimidine 1	51180000	72671000	65238000	8	8	8	22.8	22.8	22.8	15.506	0	15.252	344670000	11
AT4G22240	Plastid-lipid associated protein PAP / fibrillin family protein	51395000	34174000	0	7	7	6	36.8	36.8	31.9	40.274	0	7.2654	399960000	13
AT2G20360	NAD(P)-binding Rossmann-fold superfamily protein	51894000	33612000	0	14	14	14	36.3	36.3	36.3	29.029	0	18.863	395650000	18
AT5G23860	tubulin beta 8	51907000	126280000	101140000	22	3	1	49.2	8.5	2.4	45.31	0	44.897	365010000	18
AT4G39730	Lipase/lipooxygenase, PLAT/LH2 family protein	52023000	42766000	0	3	2	2	17.1	11.6	11.6	38.747	0	60.212	609230000	29
AT1G80300	nucleotide transporter 1	52373000	0	55065000	9	5	5	21.3	12.7	12.7	102.92	0	29.21	376300000	25
AT1G04080	Tetratricopeptide repeat (TPR)-like superfamily protein	52583000	62959000	0	10	10	10	15.8	15.8	15.8	113.77	0	17.673	397560000	15
AT2G27720	60S acidic ribosomal protein family	52689000	63589000	0	9	4	4	41.5	30	30	78.87	0	15.073	363340000	13
AT4G38920	vacuolar-type H(+)-ATPase C3;ATPase, F0/V0 complex, subunit C protein;ATPase, F0/V0 complex, subunit C protein;ATPase, F0/V0 complex, subunit C protein;vacuolar H+-pumping ATPase 16 kDa proteolipid subunit 4	52842000	28774000	0	1	1	1	11	11	11	107.83	0	51.342	581540000	32
AT3G11930	Adenine nucleotide alpha hydrolases-like superfamily protein	53121000	0	44110000	5	5	5	24.8	24.8	24.8	66.28	0	36.308	490550000	30
AT5G13030	unknown protein;FUNCTIONS IN: molecular_function unknown;INVOLVED IN: biological_process unknown;LOCATED IN: chloroplast;EXPRESSED IN: 23 plant structures;EXPRESSED DURING: 13 growth stages;CONTAINS InterPro DOMAIN/s: Uncharacterised protein family	53248000	55790000	36173000	9	9	9	17.2	17.2	17.2	57.718	0	59.186	766850000	44
AT1G13020	eukaryotic initiation factor 4B2	53323000	69723000	0	7	7	7	19.1	19.1	19.1	110.63	0	22.179	517610000	16
AT5G07440	glutamate dehydrogenase 2	53444000	85021000	0	9	9	6	27.7	27.7	18.2	104.54	0	55.897	380160000	26
AT4G10320	tRNA synthetase class I (I, L, M and V) family protein	53636000	46046000	0	15	15	15	14.9	14.9	14.9	46.018	0	71.248	423530000	23
AT2G38270	CAX-interacting protein 2	53643000	31124000	0	7	7	7	42.3	42.3	42.3	22.313	0	63.8	468880000	30
AT4G16160	Mitochondrial import inner membrane translocase subunit Tim17/Tim22/Tim23 family protein	54009000	15672000	0	3	3	3	33.7	33.7	33.7	58.326	0	41.973	472520000	21
AT5G43830	Aluminium induced protein with YGL and LRDR motifs	54034000	15411000	21103000	6	6	5	33.5	33.5	29.1	44.015	0	11.219	311790000	17
AT5G65010	asparagine synthetase 2	54217000	39981000	68279000	8	8	5	16.9	16.9	11.9	31.022	0	31.179	450220000	15
AT4G38510	ATPase, V1 complex, subunit B protein	54404000	20041000	0	26	4	4	63	9.7	9.7	59.515	0	33.469	377940000	10
AT5G04280	RNA-binding (RRM/RBD/RNP motifs) family protein with retrovirus zinc finger-like domain	54435000	0	50749000	7	7	7	27.4	27.4	27.4	64.606	0	72.129	487170000	31
AT2G28800	63 kDa inner membrane family protein	54885000	68595000	0	6	6	6	13.4	13.4	13.4	56.436	0	105.87	397430000	22
AT5G38530	tryptophan synthase beta type 2	54899000	52366000	0	7	7	7	21.5	21.5	21.5	40.184	0	57.696	592700000	31
AT3G05420	acyl-CoA binding protein 4	54975000	113120000	0	16	16	16	29.1	29.1	29.1	66.885	0	25.877	466470000	30
AT5G36790	Haloacid dehalogenase-like hydrolase (HAD) superfamily protein;2-phosphoglycolate phosphatase 1	55127000	34575000	0	5	5	4	18.8	18.8	15.5	117.32	0	22.168	425170000	16
AT2G39080	NAD(P)-binding Rossmann-fold superfamily protein	55588000	77691000	0	5	5	5	14.2	14.2	14.2	13.211	0.0037465	1.9221	451310000	3
AT5G20920	eukaryotic translation initiation factor 2 beta subunit	55628000	46993000	0	10	10	10	35.4	35.4	35.4	21.961	0	13.406	575850000	29
AT1G06530	Tropomyosin-related	55924000	34936000	0	6	6	6	25.1	25.1	25.1	41.471	0	47.03	666020000	32
AT5G12860	dicarboxylate transporter 1	56032000	43747000	0	5	5	5	10.6	10.6	10.6	11.255	0	153.49	958720000	30
AT5G16660	unknown protein;FUNCTIONS IN: molecular_function unknown;INVOLVED IN: biological_process unknown;LOCATED IN: chloroplast thylakoid membrane, chloroplast, membrane, chloroplast envelope;EXPRESSED IN: 23 plant structures;EXPRESSED DURING: 14 growth sta	56058000	38294000	0	5	5	5	33.3	33.3	33.3	61.633	0	45.903	428060000	24
AT2G42910	Phosphoribosyltransferase family protein	56188000	71521000	0	7	7	7	26.1	26.1	26.1	50.462	0	57.28	723820000	46
AT2G20450	Ribosomal protein L14	56208000	0	28753000	8	3	3	53.7	25.4	25.4	129.09	0	80.027	867040000	35
AT1G10590	Nucleic acid-binding, OB-fold-like protein	56228000	0	12917000	2	2	2	20.9	20.9	20.9	42.346	0	49.824	913050000	42
AT2G40300	ferritin 4	56387000	33701000	25178000	7	7	7	36.7	36.7	36.7	17.301	0	7.5184	219660000	8
AT2G40290	Eukaryotic translation initiation factor 2 subunit 1	56767000	87606000	58057000	10	10	10	34.3	34.3	34.3	34.684	0	21.624	460770000	21
AT2G26080	glycine decarboxylase P-protein 2	57417000	69453000	0	16	5	5	16.5	6.3	6.3	27.219	0	35.414	491200000	18
AT5G48760	Ribosomal protein L13 family protein	57712000	0	61734000	9	5	4	35.4	24.3	15	105.12	0	28.683	641160000	23
AT3G53110	P-loop containing nucleoside triphosphate hydrolases superfamily protein	57848000	205080000	27137000	10	10	10	25.6	25.6	25.6	95.158	0	98.496	513250000	32
AT5G16715	ATP binding;valine-tRNA ligases;aminoacyl-tRNA ligases;nucleotide binding;ATP binding;aminoacyl-tRNA ligases	58258000	47188000	0	12	12	12	15.1	15.1	15.1	63.416	0	68.881	436110000	24
AT3G10690	DNA GYRASE A	58307000	49973000	0	12	12	12	17.6	17.6	17.6	26.081	0	79.543	405190000	30
AT5G47200	RAB GTPase homolog 1A	58620000	17949000	0	7	7	2	49.5	49.5	14.9	22.438	0	16.388	420010000	20
AT1G78370	glutathione S-transferase TAU 20	58658000	89195000	0	6	6	6	25.3	25.3	25.3	58.029	0	31.934	583950000	22
AT5G10160	Thioesterase superfamily protein	58979000	26325000	0	6	6	4	22.8	22.8	16.4	31.81	0	31.17	423900000	15
AT5G54810	tryptophan synthase beta-subunit 1;tryptophan synthase beta-subunit 2	59201000	92588000	32412000	8	8	8	19.4	19.4	19.4	39.167	0	23.624	455580000	14
AT5G46800	Mitochondrial substrate carrier family protein	59205000	56738000	54518000	6	6	6	31	31	31	39.562	0	35.378	528490000	23
AT1G58290	Glutamyl-tRNA reductase family protein	59403000	20401000	0	6	6	6	18.2	18.2	18.2	46.527	0	19.104	822010000	35
AT1G80460	Actin-like ATPase superfamily protein	60661000	69747000	0	8	8	8	14.8	14.8	14.8	28.146	0	64.519	299860000	11
AT3G12050	Aha1 domain-containing protein	60930000	67163000	42822000	10	10	10	36.4	36.4	36.4	45.628	0	34	552950000	16
AT5G20280	sucrose phosphate synthase 1F	60990000	35946000	41571000	9	9	9	10.7	10.7	10.7	37.449	0	138.66	1043900000	32
AT5G58710	rotamase CYP 7	61883000	38466000	48721000	7	7	5	29.4	29.4	21.1	59.991	0	8.9911	533460000	19
AT2G43910	HARMLESS TO OZONE LAYER 1	62743000	47937000	0	7	7	7	48	48	48	35.142	0	43.049	419770000	23
AT2G47710	Adenine nucleotide alpha hydrolases-like superfamily protein	62817000	13605000	0	1	1	1	9.3	9.3	9.3	15.004	0	15.889	457620000	17
AT2G37760	NAD(P)-linked oxidoreductase superfamily protein	62844000	50706000	0	8	8	6	23.2	23.2	19.9	91.405	0	83.641	659720000	28
AT1G09830	Glycinamide ribonucleotide (GAR) synthetase	63583000	30813000	0	5	5	5	17.3	17.3	17.3	60.577	0	46.23	436530000	16
AT5G62670	H(+)-ATPase 11	64072000	66954000	44724000	23	12	10	22.5	15.4	13.2	21.195	0	79.498	392380000	18
AT2G01970	Endomembrane protein 70 protein family	64283000	40470000	0	8	8	2	16.4	16.4	3.5	51.524	0	88.135	507560000	31
AT2G41680	NADPH-dependent thioredoxin reductase C	64332000	64531000	0	11	11	11	23.6	23.6	23.6	38.133	0	42.973	762980000	38
AT1G53210	sodium/calcium exchanger family protein / calcium-binding EF hand family protein	64535000	32353000	51853000	6	6	6	12.6	12.6	12.6	122.78	0	106.99	565290000	28
AT1G67280	Glyoxalase/Bleomycin resistance protein/Dioxygenase superfamily protein	65409000	25521000	0	8	7	7	29.1	24.6	24.6	79.921	0	51.089	650810000	36
AT4G09670	Oxidoreductase family protein	65432000	57034000	0	9	9	9	31.8	31.8	31.8	52.78	0	20.428	589180000	15
AT4G36760	aminopeptidase P1	65790000	38970000	0	11	11	11	23.4	23.4	23.4	28.106	0	96.821	560900000	19
AT3G03980	NAD(P)-binding Rossmann-fold superfamily protein	65811000	11783000	0	4	4	4	19.6	19.6	19.6	30.691	0	59.256	719600000	38
AT1G56050	GTP-binding protein-related	65820000	47160000	0	7	7	7	22.1	22.1	22.1	23.866	0	41.247	612210000	37
AT4G03520	Thioredoxin superfamily protein	65917000	30749000	0	5	5	5	30.1	30.1	30.1	21.968	0	10.14	655950000	17
AT3G24503	aldehyde dehydrogenase 2C4	66062000	19329000	24633000	11	11	11	24.4	24.4	24.4	96.4	0	55.151	614390000	45
AT5G64290	dicarboxylate transport 2.1	66119000	91659000	0	3	3	3	6.7	6.7	6.7	108.48	0	95.152	764290000	55
AT3G05970	long-chain acyl-CoA synthetase 6	66138000	83922000	96663000	13	13	12	23	23	23	48.742	0	16.128	467850000	20
AT4G01690	Flavin containing amine oxidoreductase family	66226000	27892000	0	14	14	14	31.7	31.7	31.7	35.761	0	28.968	714190000	37
AT2G46520	cellular apoptosis susceptibility protein, putative / importin-alpha re-exporter, putative	66510000	33813000	0	5	5	5	6.6	6.6	6.6	51.203	0	15.475	538030000	15
AT1G02280	translocon at the outer envelope membrane of chloroplasts 33	66739000	44168000	0	4	4	4	19.9	19.9	19.9	44.282	0	97.945	1018600000	42
AT3G54110	plant uncoupling mitochondrial protein 1	66971000	36721000	0	6	6	6	26.5	26.5	26.5	155.17	0	107.06	545020000	38
AT1G77060	Phosphoenolpyruvate carboxylase family protein	67238000	27342000	0	3	3	3	9.7	9.7	9.7	132.94	0	38.37	452990000	22
AT1G41830	SKU5-similar 6	67332000	33972000	0	7	7	5	14.4	14.4	10.1	33.69	0	77.731	812120000	32
AT4G33510	3-deoxy-d-arabino-heptulosonate 7-phosphate synthase	67359000	59972000	0	10	7	6	20.3	16	13.6	13.109	0	243.69	1319300000	62
AT1G22450	cytochrome C oxidase 6B	67500000	43150000	0	6	6	6	38.2	38.2	38.2	28.095	0	86.651	614700000	46
AT3G18035	winged-helix DNA-binding transcription factor family protein	67681000	46094000	71537000	9	9	9	26.2	26.2	26.2	41.857	0	42.617	1021200000	26
AT5G16970	alkenal reductase	67723000	70283000	0	12	12	12	48.4	48.4	48.4	66.801	0	42.496	580540000	20
ATCG00160	ribosomal protein S2	68053000	20099000	57540000	8	8	8	27.1	27.1	27.1	48.037	0	23.207	639290000	38
AT5G45930	magnesium chelatase i2	68092000	64027000	0	15	6	6	44.5	14.1	14.1	26.79	0	163.87	662970000	32
AT4G34350	4-hydroxy-3-methylbut-2-enyl diphosphate reductase	68211000	43734000	0	11	11	11	26.4	26.4	26.4	68.722	0	29.695	595020000	25
AT1G20330	sterol methyltransferase 2	68340000	47289000	38944000	9	9	7	26.3	26.3	22.2	29.742	0	105.26	604230000	22
AT4G00570	NAD-dependent malic enzyme 2	68701000	73683000	0	14	14	14	26.9	26.9	26.9	53.87	0	59.716	759470000	37
AT3G13120	Ribosomal protein S10p/S20e family protein	68801000	42211000	0	3	3	3	15.2	15.2	15.2	33.548	0	47.39	966850000	37
AT3G25530	glyoxylate reductase 1	69114000	130550000	0	8	8	8	39.1	39.1	39.1	40.89	0	45.188	697910000	26
AT4G21860	methionine sulfoxide reductase B 2	69991000	109310000	0	4	4	4	19.8	19.8	19.8	51.391	0	46.214	595980000	26
AT4G17830	Peptidase M20/M25/M40 family protein	70526000	62542000	0	9	9	9	24.7	24.7	24.7	25.55	0	19.752	829960000	26
AT5G43060	Granulin repeat cysteine protease family protein	71058000	46535000	0	4	4	4	10.6	10.6	10.6	112.15	0	33.007	515920000	25
AT4G25370	Double Clp-N motif protein	71151000	25371000	0	7	7	7	38.2	38.2	38.2	25.601	0	134.96	702080000	21
AT1G16350	Aldolase-type TIM barrel family protein	72150000	122320000	0	15	15	15	41	41	41	53.113	0	41.92	652260000	27
AT3G62360	Carbohydrate-binding-like fold	72235000	42142000	0	11	11	11	11.4	11.4	11.4	43.166	0	14.222	571650000	23
AT5G40810	Cytochrome C1 family	72338000	64212000	68407000	7	7	3	30.9	30.9	10.4	68.341	0	73.967	498720000	35
AT3G14990	Class I glutamine amidotransferase-like superfamily protein	73119000	171170000	99877000	10	10	10	30.6	30.6	30.6	56.045	0	46.433	555460000	26
AT2G44160	methylenetetrahydrofolate reductase 2	73388000	66090000	0	10	6	6	20.9	14.3	14.3	26.56	0	16.09	708030000	24
AT5G08300	Succinyl-CoA ligase, alpha subunit	74075000	23174000	0	7	7	4	30.5	30.5	19.3	9.405	0	45.763	841070000	36
AT2G43090	Aconitase/3-isopropylmalate dehydratase protein	74629000	89145000	61407000	8	8	8	36.7	36.7	36.7	96.258	0	251.94	969990000	66
AT1G14830	DYNAMIN-like 1C	74782000	56718000	120040000	15	15	13	30.8	30.8	26.1	38.488	0	21.252	431280000	15
AT1G24360	NAD(P)-binding Rossmann-fold superfamily protein	75821000	148940000	53541000	8	8	8	29.5	29.5	29.5	41.893	0	70.275	501980000	37
AT1G76810	eukaryotic translation initiation factor 2 (eIF-2) family protein	76024000	73862000	43662000	13	13	11	18.9	18.9	17	31.138	0	31.213	683890000	32
AT4G27585	SPFH/Band 7/PHB domain-containing membrane-associated protein family	76730000	61753000	0	7	7	7	20.7	20.7	20.7	14.574	0	54.724	659100000	21
AT5G63310	nucleoside diphosphate kinase 2	77118000	84009000	80810000	5	5	5	20.3	20.3	20.3	26.642	0	47.17	727030000	21
AT5G22770	alpha-adaptin;Adaptor protein complex AP-2, alpha subunit	77191000	53722000	55380000	10	10	10	12.4	12.4	12.4	61.772	0	20.095	659290000	25
AT1G07140	Pleckstrin homology (PH) domain superfamily protein	77228000	126380000	0	6	6	5	50.4	50.4	41.7	57.764	0	30.745	477930000	24
AT2G05840	20S proteasome subunit PAA2	77258000	195600000	0	13	13	6	48	48	25.6	121.06	0	49.728	707160000	26
AT5G14260	Rubisco methyltransferase family protein	77296000	13099000	0	10	10	10	27	27	27	37.98	0	14.798	472420000	20
AT4G33030	sulfoquinovosyldiacylglycerol 1	77562000	106390000	50397000	9	9	9	25.6	25.6	25.6	38.372	0	82.123	679760000	37
AT1G62390	Octicosapeptide/Phox/Bem1p (PB1) domain-containing protein / tetratricopeptide repeat (TPR)-containing protein	78259000	57098000	29870000	12	12	12	18.9	18.9	18.9	66.801	0	75.864	680740000	41
AT4G12060	Double Clp-N motif protein	78556000	83743000	53561000	6	6	6	38.6	38.6	38.6	61.03	0	17.084	526170000	23
AT5G02960	Ribosomal protein S12/S23 family protein;Ribosomal protein S12/S23 family protein	78771000	80549000	0	9	9	9	58.5	58.5	58.5	41.961	0	56.434	745370000	24
AT2G45710	Zinc-binding ribosomal protein family protein;ribosomal protein S27;Zinc-binding ribosomal protein family protein	78817000	40445000	124240000	5	5	4	47.6	47.6	32.1	38.655	0	87.979	607210000	39
AT1G15140	FAD/NAD(P)-binding oxidoreductase	78941000	12273000	0	4	4	4	22.7	22.7	22.7	50.295	0	24.446	555910000	15
AT5G26280	TRAF-like family protein	79270000	30311000	0	6	6	5	24.3	24.3	21.1	34.437	0	65.293	811340000	20
AT1G28290	arabinogalactan protein 31	79280000	33913000	55775000	3	3	3	6.4	6.4	6.4	136.56	0	101.35	710440000	40
AT3G42050	vacuolar ATP synthase subunit H family protein	80069000	62468000	66030000	8	8	8	20.9	20.9	20.9	30.991	0	39.42	1186700000	32
AT1G51710	ubiquitin-specific protease 6	80353000	60848000	0	6	6	6	15.4	15.4	15.4	60.755	0	26.172	632860000	26
AT1G29250	Alba DNA/RNA-binding protein	80474000	19963000	0	5	5	5	50	50	50	110.44	0	42.964	661850000	41
AT4G28440	Nucleic acid-binding, OB-fold-like protein	80591000	0	41653000	4	4	4	39.2	39.2	39.2	39.115	0	27.967	681250000	28
AT5G62530	aldehyde dehydrogenase 12A1	80639000	57176000	0	9	9	9	15.8	15.8	15.8	45.563	0	16.273	484030000	25
AT3G24430	ATP binding	80723000	83483000	0	9	9	9	24.4	24.4	24.4	81.179	0	33.953	1478400000	20
ATCG00190	RNA polymerase subunit beta	80975000	101970000	66082000	14	14	14	19.5	19.5	19.5	67.529	0	202.35	1037100000	43
AT5G49030	tRNA synthetase class I (I, L, M and V) family protein	81149000	0	42921000	10	10	10	10.9	10.9	10.9	29.222	0	26.897	596530000	17
AT3G56090	ferritin 3	81537000	83185000	0	7	7	7	31.3	31.3	31.3	50.133	0	29.412	862790000	54
AT5G27380	glutathione synthetase 2	81816000	107890000	0	13	13	13	26.7	26.7	26.7	47.317	0	52.062	790140000	30
AT2G39390	Ribosomal L29 family protein;Ribosomal L29 family protein	82531000	9167800	0	9	4	4	40.7	25.2	25.2	66.879	0	47.044	381210000	38
AT3G51160	NAD(P)-binding Rossmann-fold superfamily protein	82845000	47124000	0	9	9	9	31.9	31.9	31.9	55.831	0	74.359	788300000	42
AT5G08540	unknown protein;FUNCTIONS IN: molecular_function unknown;INVOLVED IN: biological_process unknown;LOCATED IN: chloroplast thylakoid membrane, chloroplast, chloroplast envelope;EXPRESSED IN: 24 plant structures;EXPRESSED DURING: 13 growth stages;Has 3	82868000	39423000	0	12	12	12	33.5	33.5	33.5	19.947	0	42.017	740880000	32
AT5G39740	ribosomal protein L5 B	84019000	0	91117000	19	3	3	56.1	4.7	4.7	67.028	0	63.042	559290000	23
AT3G62120	Class II aaRS and biotin synthetases superfamily protein	84763000	31443000	26249000	10	10	10	21.5	21.5	21.5	62.212	0	51.147	622860000	39
AT2G46820	photosystem I P subunit	84893000	0	55235000	2	2	2	20.1	20.1	20.1	55.758	0	136.1	781300000	27
AT5G52640	heat shock protein 90.1	85234000	217720000	675270000	18	10	10	26.1	15.9	15.9	68.45	0	39.945	669620000	31
AT1G48850	chorismate synthase, putative / 5-enolpyruvylshikimate-3-phosphate phospholyase, putative	86698000	53288000	40453000	6	6	6	20.2	20.2	20.2	65.637	0	41.971	685760000	29
AT1G32900	UDP-Glycosyltransferase superfamily protein	87529000	18221000	0	12	12	12	28.2	28.2	28.2	48.306	0	87.561	841320000	52
AT3G22110	20S proteasome alpha subunit C1	87670000	69764000	0	9	9	9	40.8	40.8	40.8	13.764	0	5.7133	275160000	8
AT1G09310	Protein of unknown function, DUF538	88304000	74478000	0	11	11	10	65.4	65.4	60.3	21.674	0	85.657	672890000	37
AT3G57890	Tubulin binding cofactor C domain-containing protein	88312000	23863000	0	5	5	5	12.8	12.8	12.8	275.42	0	35.512	725910000	35
AT5G17710	Co-chaperone GrpE family protein	89200000	77409000	0	12	12	12	40.5	40.5	40.5	34.856	0	217.07	1601600000	35
AT5G27600	long-chain acyl-CoA synthetase 7	89313000	56240000	0	9	8	8	17.7	16.1	16.1	213.69	0	40.757	799270000	46
AT3G05190	D-aminoacid aminotransferase-like PLP-dependent enzymes superfamily protein	89662000	23721000	45432000	14	14	9	37.3	37.3	26.3	239.31	0	85.914	724850000	37
AT3G54400	Eukaryotic aspartyl protease family protein	89918000	45373000	61141000	8	8	8	24.9	24.9	24.9	109.77	0	63.453	1242900000	65
AT2G19520	Transducin family protein / WD-40 repeat family protein	89975000	71014000	72705000	8	8	8	26	26	26	118.71	0	44.895	750770000	34
AT3G49680	branched-chain aminotransferase 3	90003000	39949000	39961000	8	8	8	27.8	27.8	27.8	125.92	0	78.897	890140000	45
AT1G76010	Alba DNA/RNA-binding protein	90441000	0	56642000	9	9	9	38.9	38.9	38.9	22.514	0	21.586	492190000	9
AT5G16710	dehydroascorbate reductase 1	90484000	98426000	0	13	13	13	64	64	64	53.615	0	23.91	651750000	24
AT4G12420	Cupredoxin superfamily protein	91565000	53825000	0	9	9	9	20.6	20.6	20.6	85.571	0	204.66	1014600000	59
AT1G16920	RAB GTPase homolog A1B	92173000	111530000	70960000	9	9	3	39.8	39.8	18.5	50.122	0	37.637	591120000	22
AT1G34430	2-oxoacid dehydrogenases acyltransferase family protein	92191000	227040000	62401000	13	11	11	35.7	30.3	30.3	35.567	0	28.168	478860000	22
ATCG01230	ribosomal protein S12B;ribosomal protein S12C;ribosomal protein S12A	92253000	25967000	19136000	3	3	3	14.6	14.6	14.6	8.4485	0	62.789	504860000	16
AT1G80070	Pre-mRNA-processing-splicing factor;Pre-mRNA-processing-splicing factor	92452000	73961000	86591000	22	22	22	10.3	10.3	10.3	49.83	0	30.833	675340000	40
AT1G64510	Translation elongation factor EF1B/ribosomal protein S6 family protein	93419000	65815000	0	2	2	2	13	13	13	56.727	0	47.406	800490000	41
AT5G24490	30S ribosomal protein, putative	93438000	157400000	96720000	7	7	7	28.6	28.6	28.6	7.3404	0	17.051	472990000	19
AT5G49810	methionine S-methyltransferase	94134000	63113000	58328000	10	10	10	9.6	9.6	9.6	67.926	0	42.65	626900000	21
AT4G36250	aldehyde dehydrogenase 3F1	94747000	62983000	0	7	7	7	16.7	16.7	16.7	64.046	0	67.126	1848900000	92
AT1G42960	expressed protein localized to the inner membrane of the chloroplast.	94904000	69463000	51178000	5	5	5	28.6	28.6	28.6	18.91	0	29.581	1411800000	48
AT5G43960	Nuclear transport factor 2 (NTF2) family protein with RNA binding (RRM-RBD-RNP motifs) domain	96008000	106900000	0	6	6	6	20.2	20.2	20.2	55.609	0	34.193	900310000	44
AT3G48690	alpha/beta-Hydrolases superfamily protein	96267000	76271000	29168000	5	4	4	24.4	20.4	20.4	40.197	0	31.116	1016800000	38
AT4G14960	Tubulin/FtsZ family protein	98826000	67185000	0	25	1	1	58.9	3.1	3.1	42.625	0	44.824	901900000	47
AT5G20950	Glycosyl hydrolase family protein	99373000	29244000	0	10	10	10	17.3	17.3	17.3	35.853	0	35.056	1119700000	50
AT5G56030	heat shock protein 81-2	99864000	0	89987000	46	5	5	48.5	4.5	4.5	20.786	0	87.168	1320200000	50
AT1G49970	CLP protease proteolytic subunit 1	100750000	64999000	0	8	8	8	24.3	24.3	24.3	88.716	0	18.089	816610000	12
AT4G34620	small subunit ribosomal protein 16	100780000	48839000	132340000	4	4	4	60.2	60.2	60.2	31.498	0	44.108	972380000	45
AT5G59290	UDP-glucuronic acid decarboxylase 3;UDP-XYL synthase 5;UDP-XYL synthase 6	101770000	90897000	52173000	14	14	13	42.3	42.3	40.1	68.672	0	175.61	1006600000	57
AT5G27470	seryl-tRNA synthetase / serine--tRNA ligase	101790000	76115000	27851000	16	16	16	29	29	29	41.797	0	52.696	1270100000	59
AT4G05390	root FNR 1	102540000	152150000	77946000	12	12	8	29.4	29.4	21.7	43.154	0	49.955	809070000	30
AT1G69200	fructokinase-like 2	105370000	85893000	76526000	10	10	10	21.8	21.8	21.8	46.427	0	31.28	722060000	28
AT2G19940	oxidoreductases, acting on the aldehyde or oxo group of donors, NAD or NADP as acceptor;copper ion binding	107350000	65580000	31162000	15	15	15	36.4	36.4	36.4	64.913	0	44.047	1061000000	52
AT1G04420	NAD(P)-linked oxidoreductase superfamily protein	107390000	48009000	31231000	10	10	10	28.4	28.4	28.4	30.968	0	32.078	1063600000	42
AT3G25230	rotamase FKBP 1	107720000	280270000	69260000	18	18	18	32.9	32.9	32.9	34.728	0	139.21	989650000	34
AT2G35410	RNA-binding (RRM/RBD/RNP motifs) family protein	108760000	58055000	44077000	6	6	6	29.5	29.5	29.5	49.387	0	77.656	897340000	35
AT2G34250	SecY protein transport family protein;SecY protein transport family protein	109100000	21827000	31978000	3	3	3	6.7	6.7	6.7	78.813	0	73.219	891510000	32
AT3G61430	plasma membrane intrinsic protein 1A	109290000	153760000	0	4	4	1	17.8	17.8	6.3	22.729	0	124.51	960680000	44
AT1G11840	glyoxalase I homolog	109710000	0	46237000	9	9	8	36.3	36.3	31.4	60.852	0	74.019	927560000	34
AT1G59900	pyruvate dehydrogenase complex E1 alpha subunit	109850000	77383000	32275000	15	15	12	31.9	31.9	28.8	27.948	0	29.411	720220000	14
AT3G04550	unknown protein;INVOLVED IN: biological_process unknown;LOCATED IN: chloroplast stroma, chloroplast;EXPRESSED IN: 22 plant structures;EXPRESSED DURING: 13 growth stages;BEST Arabidopsis thaliana protein match is: unknown protein (TAIR:AT5G28500.1);H	110270000	131810000	81295000	13	13	13	33.6	33.6	33.6	27.293	0	26.883	1372000000	35
AT3G42170	BED zinc finger;hAT family dimerisation domain	112820000	82948000	107230000	8	8	8	14.2	14.2	14.2	54.056	0	107.35	852930000	39
AT5G10860	Cystathionine beta-synthase (CBS) family protein	112940000	43580000	38857000	9	9	9	34.5	34.5	34.5	117.41	0	76.126	686440000	29
AT3G54660	glutathione reductase	113770000	141000000	79661000	12	12	12	22.7	22.7	22.7	66.288	0	146.24	1429800000	78
AT4G36130	Ribosomal protein L2 family	113770000	0	99062000	14	2	2	48.1	14.3	14.3	51.474	0	210.84	914380000	37
AT4G39960	Molecular chaperone Hsp40/DnaJ family protein	113970000	39733000	33831000	6	6	3	15.9	15.9	7.8	25.444	0	119.08	878550000	36
AT3G48110	glycine-tRNA ligases	114610000	39430000	0	19	19	19	23.1	23.1	23.1	15.981	0	11.62	848270000	20
AT5G26710	Glutamyl/glutaminyl-tRNA synthetase, class Ic	114840000	68135000	35235000	19	19	19	26.1	26.1	26.1	15.697	0	20.755	549490000	24
AT4G01800	Albino or Glassy Yellow 1	116550000	46526000	0	18	18	18	20.9	20.9	20.9	40.39	0	28.989	560990000	19
AT1G08420	BRI1 suppressor 1 (BSU1)-like 2;BRI1 suppressor 1 (BSU1)-like 3	116570000	153740000	168660000	6	6	6	9.5	9.5	9.5	12.556	0	58.325	737930000	26
AT3G18740	Ribosomal protein L7Ae/L30e/S12e/Gadd45 family protein	117900000	33808000	157730000	5	5	2	42.9	42.9	32.1	61.96	0	185.68	1329400000	68
AT1G20693	high mobility group B2;high mobility group B3	118150000	0	117050000	2	2	2	11.1	11.1	11.1	54.613	0	215.06	1235700000	43
AT4G28080	Tetratricopeptide repeat (TPR)-like superfamily protein	119530000	26474000	21443000	24	19	19	20.5	17.4	17.4	51.919	0	92.997	1009800000	46
AT1G66200	glutamine synthase clone F11	119540000	9603800	8698800	10	5	2	31.8	21.9	12.9	68.675	0	152.26	1178900000	57
AT4G16500	Cystatin/monellin superfamily protein	120230000	0	59124000	4	4	4	28.2	28.2	28.2	35.448	0	99.772	1150300000	46
AT1G74920	aldehyde dehydrogenase 10A8	122170000	45632000	35541000	15	15	15	36.3	36.3	36.3	29.53	0	79.363	1463400000	55
AT5G65750	2-oxoglutarate dehydrogenase, E1 component	122510000	88554000	63918000	18	18	10	23	23	13.2	33.356	0	71.559	1463600000	48
AT5G16390	chloroplastic acetylcoenzyme A carboxylase 1	122580000	63650000	0	7	7	6	32.9	32.9	29.6	49.654	0	125.24	1414400000	51
AT3G59920	RAB GDP dissociation inhibitor 2	122990000	219310000	0	11	11	7	30.6	30.6	24.1	14.65	0	106.53	886560000	27
AT3G27240	Cytochrome C1 family	123350000	21959000	0	7	3	3	30.9	10.4	10.4	29.585	0	24.066	703770000	14
AT4G13430	isopropyl malate isomerase large subunit 1	123810000	168430000	0	13	13	13	34.8	34.8	34.8	51.458	0	50.776	1170600000	57
AT3G61870	unknown protein;FUNCTIONS IN: molecular_function unknown;INVOLVED IN: biological_process unknown;LOCATED IN: chloroplast, chloroplast inner membrane, chloroplast envelope;EXPRESSED IN: 23 plant structures;EXPRESSED DURING: 14 growth stages;Has 200 B	125090000	23523000	42726000	2	2	2	15.1	15.1	15.1	92.59	0	71.91	890860000	46
AT1G77510	PDI-like 1-2	127370000	96553000	0	23	18	18	45.3	40.2	40.2	37.465	0	140.25	1750900000	75
ATMG00480	Plant mitochondrial ATPase, F0 complex, subunit 8 protein;Plant mitochondrial ATPase, F0 complex, subunit 8 protein	127870000	32193000	63426000	2	2	2	12.7	12.7	12.7	61.644	0	105.07	1168800000	59
AT1G53310	phosphoenolpyruvate carboxylase 1	128240000	86596000	64238000	28	17	9	36.8	24.8	17.8	60.579	0	58.885	1111600000	59
AT4G09010	ascorbate peroxidase 4	128770000	36222000	0	14	14	14	49	49	49	30.558	0	47.3	1144400000	51
AT4G17040	CLP protease R subunit 4	130820000	116000000	77100000	9	9	9	27.2	27.2	27.2	14.499	0	135.1	1350500000	44
AT1G02560	nuclear encoded CLP protease 5	132530000	109660000	97783000	5	5	5	24.8	24.8	24.8	14.813	0	94.894	1232700000	34
ATCG00470	ATP synthase epsilon chain	132980000	83734000	116060000	8	8	8	43.2	43.2	43.2	48.694	0	34.633	1279600000	41
AT5G07030	Eukaryotic aspartyl protease family protein	134420000	141030000	64188000	14	14	14	32.7	32.7	32.7	42.088	0	32.344	646910000	31
AT4G08390	stromal ascorbate peroxidase	135390000	55228000	65650000	11	10	8	35.5	35.5	30.6	50.853	0	34.577	1262800000	39
AT5G39410	Saccharopine dehydrogenase	135500000	45948000	30657000	10	10	10	36.3	36.3	36.3	19.811	0	41.061	1147800000	50
AT5G57290	60S acidic ribosomal protein family	136770000	97685000	0	4	4	4	28.3	28.3	28.3	145.72	0	124.34	1162900000	66
AT2G35370	glycine decarboxylase complex H	140210000	87637000	0	5	5	2	30.3	30.3	22.4	40.326	0	56.794	1268400000	50
AT5G26360	TCP-1/cpn60 chaperonin family protein	145630000	177630000	75574000	21	21	21	54.8	54.8	54.8	56.364	0	114.83	1684400000	70
AT4G01900	GLNB1 homolog	147220000	33978000	0	6	6	6	39.3	39.3	39.3	17.396	0	42.356	1434800000	52
AT1G70310	spermidine synthase 2	154040000	43817000	89140000	7	7	4	27.9	27.9	19.1	10.812	0	27.209	1447800000	45
AT5G42890	sterol carrier protein 2	159980000	106040000	0	12	12	12	73.2	73.2	73.2	24.503	0	116.44	1282600000	63
AT1G65980	thioredoxin-dependent peroxidase 1	160030000	110930000	0	11	11	11	79.6	79.6	79.6	36.221	0	73.411	1714800000	39
AT1G61000	FUNCTIONS IN: molecular_function unknown;INVOLVED IN: mitosis;LOCATED IN: plasma membrane;EXPRESSED IN: cultured cell;CONTAINS InterPro DOMAIN/s: Kinetochore protein Nuf2 (InterPro:IPR005549);Has 50972 Blast hits to 29793 proteins in 2070 species: Ar	160550000	0	134350000	1	1	1	4.1	4.1	4.1	25.977	0	159.02	1290400000	49
AT4G31580	serine/arginine-rich 22	160940000	133420000	133270000	10	10	7	38.5	38.5	34	45.237	0	23.725	1141300000	25
AT1G60095	Mannose-binding lectin superfamily protein	162210000	62293000	0	1	1	1	1.3	1.3	1.3	165.08	0	25.609	2467300000	18
AT2G14880	SWIB/MDM2 domain superfamily protein	163090000	120040000	0	8	8	5	53.2	53.2	30.5	24.736	0	69.808	1369900000	32
AT1G59870	ABC-2 and Plant PDR ABC-type transporter family protein;pleiotropic drug resistance 7	163240000	344000000	0	10	10	10	8.7	8.7	8.7	55.582	0	164.2	1425600000	89
AT1G04270	cytosolic ribosomal protein S15	164240000	208060000	0	8	8	2	45.4	45.4	8.6	26.294	0	47.125	1193300000	34
AT5G13510	Ribosomal protein L10 family protein	164580000	51014000	43784000	6	6	6	22.3	22.3	22.3	51.85	0	115.09	1164600000	48
AT3G12490	cystatin B	165550000	122110000	0	7	7	7	38	38	38	27.846	0	123.98	2056300000	61
AT5G03850	Nucleic acid-binding, OB-fold-like protein;Nucleic acid-binding, OB-fold-like protein	168060000	0	107640000	8	8	7	71.9	71.9	53.1	30.474	0	37.779	1154800000	36
AT1G62380	ACC oxidase 2	170750000	314660000	84383000	12	12	11	56.2	56.2	53.8	75.371	0	156.97	1780300000	83
AT3G19760	eukaryotic initiation factor 4A-III	171450000	147180000	113110000	15	12	12	32.4	28.9	28.9	71.147	0	110.3	1412800000	67
AT4G28660	photosystem II reaction center PSB28 protein	173560000	0	31963000	2	2	2	11.6	11.6	11.6	41.002	0	13.268	883250000	27
ATCG01120	chloroplast ribosomal protein S15	177560000	45594000	0	6	6	6	53.4	53.4	53.4	26.482	0	77.714	1352200000	64
AT1G06290	acyl-CoA oxidase 3	181260000	312710000	187100000	27	27	27	37.9	37.9	37.9	25.279	0	115.3	1094100000	33
AT1G31180	isopropylmalate dehydrogenase 3	188550000	34437000	0	9	9	7	34.2	34.2	23.8	99.403	0	125.42	1171900000	54
AT1G31230	aspartate kinase-homoserine dehydrogenase i	189260000	55207000	32518000	17	17	14	21.2	21.2	17.9	45.746	0	254.87	3401900000	159
AT5G61410	D-ribulose-5-phosphate-3-epimerase	192130000	21017000	0	4	4	4	23.1	23.1	23.1	57.775	0	81.521	2021500000	90
AT3G11710	lysyl-tRNA synthetase 1	199650000	93168000	107830000	19	19	19	34.8	34.8	34.8	27.748	0	209.42	2588500000	65
AT5G13450	delta subunit of Mt ATP synthase	204110000	83704000	0	12	12	12	48.7	48.7	48.7	110.49	0	82.072	1853200000	93
AT5G27700	Ribosomal protein S21e	205980000	12214000	0	3	3	2	37.8	37.8	19.5	36.018	0	41.432	1420700000	50
AT4G31480	Coatomer, beta subunit	210050000	293590000	94942000	22	22	2	30.9	30.9	2.7	37.287	0	104.66	1420700000	49
AT3G63160	FUNCTIONS IN: molecular_function unknown;INVOLVED IN: biological_process unknown;LOCATED IN: chloroplast outer membrane, thylakoid, chloroplast thylakoid membrane, chloroplast, chloroplast envelope;EXPRESSED IN: 21 plant structures;EXPRESSED DURING: 1	221890000	0	135260000	3	3	3	53.6	53.6	53.6	33.38	0	58.934	1622500000	65
AT1G05190	Ribosomal protein L6 family	235690000	124610000	235200000	13	13	13	45.7	45.7	45.7	43.542	0	210.32	1803800000	76
ATCG00750	ribosomal protein S11	243170000	75354000	0	5	5	5	34.1	34.1	34.1	24.917	0	25.477	1633200000	51
AT1G14320	Ribosomal protein L16p/L10e family protein	244440000	160410000	266620000	9	9	3	40	40	9.5	59.229	0	201.58	2106200000	103
AT3G24830	Ribosomal protein L13 family protein	248740000	120940000	90019000	9	7	5	33.5	27.7	22.3	22.03	0	51.478	1509100000	44
AT5G47190	Ribosomal protein L19 family protein	254330000	22780000	50879000	6	6	4	39.7	39.7	28.4	152.37	0	128.81	2166300000	96
AT3G56150	eukaryotic translation initiation factor 3C	258270000	164880000	32012000	17	17	17	25.3	25.3	25.3	98.178	0	74.545	1814200000	61
AT5G67500	voltage dependent anion channel 2	263580000	25589000	72496000	12	12	12	42.2	42.2	42.2	25.848	0	217.23	1904100000	28
AT1G22300	general regulatory factor 10	268560000	272480000	138310000	17	16	15	65	61	61	109.75	0	161.32	2828000000	121
ATCG00770	ribosomal protein S8	284760000	44893000	89232000	7	7	7	36.6	36.6	36.6	15.607	0	17.619	2073900000	47
AT3G02080	Ribosomal protein S19e family protein	292140000	103930000	72471000	11	11	4	60.1	60.1	24.5	43.944	0	174.64	2847000000	99
AT3G05560	Ribosomal L22e protein family	306820000	364290000	126330000	11	11	4	66.9	66.9	25	48.954	0	96.746	2913700000	89
AT3G54210	Ribosomal protein L17 family protein	319100000	26652000	0	7	7	7	27.5	27.5	27.5	42.409	0	112.7	3235900000	120
AT5G15450	casein lytic proteinase B3	330840000	257800000	82701000	26	26	23	30.5	30.5	28.1	28.171	0	98.703	2333900000	53
AT1G27400	Ribosomal protein L22p/L17e family protein;Ribosomal protein L22p/L17e family protein	347870000	97189000	147320000	11	11	11	46.6	46.6	46.6	72.99	0	232.36	2645600000	121
AT5G02450	Ribosomal protein L36e family protein	360760000	91850000	144420000	8	8	2	38.9	38.9	15.7	24.425	0	53.895	2097300000	45
AT2G27530	Ribosomal protein L1p/L10e family	362120000	34787000	61278000	9	6	6	45.4	27.3	27.3	38.594	0	181.09	2212300000	66
AT4G33680	Pyridoxal phosphate (PLP)-dependent transferases superfamily protein	410300000	67739000	33843000	16	16	16	46.2	46.2	46.2	50.396	0	299.96	2844500000	99
AT1G57860	Translation protein SH3-like family protein;Translation protein SH3-like family protein;Translation protein SH3-like family protein;Translation protein SH3-like family protein	481950000	98465000	0	10	10	10	51.2	51.2	51.2	18.709	0	79.132	2455400000	66
AT5G16130	Ribosomal protein S7e family protein	521860000	71178000	113610000	13	13	12	42.1	42.1	37.4	22.06	0	131.38	3041800000	82
AT2G47470	thioredoxin family protein	527670000	348330000	77843000	18	18	18	48.5	48.5	48.5	39.496	0	149.63	2576100000	78
AT3G11940	ribosomal protein 5A	632490000	91312000	422770000	10	10	2	34.3	34.3	11.1	22.921	0	323.31	4763000000	99
AT3G09840	cell division cycle 48;ATPase, AAA-type, CDC48 protein	739900000	1133300000	707700000	54	54	20	59	59	25.6	89.392	0	323.31	9050300000	292
AT2G18960	H(+)-ATPase 1	964200000	820600000	516390000	48	48	14	39.9	39.9	13.2	104.22	0	257.22	7129200000	235
AT5G65360	Histone superfamily protein;Histone superfamily protein;Histone superfamily protein;Histone superfamily protein;Histone superfamily protein;Histone superfamily protein;histone 3 11;Histone superfamily protein;Histone superfamily protein;	1007500000	137890000	644660000	4	4	4	16.9	16.9	16.9	15.268	0	22.177	3898100000	37
AT3G16400	nitrile specifier protein 1;nitrile specifier protein 4	1180500000	1022200000	472850000	24	24	21	54.5	54.5	48.5	51.669	0	323.31	8907300000	202
AT2G17360	Ribosomal protein S4 (RPS4A) family protein;Ribosomal protein S4 (RPS4A) family protein;Ribosomal protein S4 (RPS4A) family protein	1603300000	886890000	707930000	19	19	19	55.2	55.2	55.2	29.802	0	298.54	12793000000	212
AT1G43170	ribosomal protein 1	1916200000	928150000	725230000	26	26	19	56	56	46.3	44.559	0	323.31	12439000000	229
ATMG01190	ATP synthase subunit 1;ATPase, F1 complex, alpha subunit protein	2008600000	2430200000	1456200000	28	27	27	51.1	49.7	49.7	54.971	0	323.31	19626000000	344

## Sheet: Col-0_+JA (2-3)
Protein ID	Description	Col-0 +JA_R1	Col-0 +JA_R2	Col-0 +JA_R3	N: Peptides	N: Razor + unique peptides	N: Unique peptides	N: Sequence coverage [%]	N: Unique + razor sequence coverage [%]	N: Unique sequence coverage [%]	N: Mol. weight [kDa]	N: Q-value	N: Score	N: Intensity	N: MS/MS count
AT2G10940	Bifunctional inhibitor/lipid-transfer protein/seed storage 2S albumin superfamily protein	0	176720000	127310000	4	4	4	41	41	41	2948	0	1702	492460000	16
AT2G32920	PDI-like 2-3	2831400	50827000	0	9	9	9	27	27	27	4754	0	197	263470000	13
AT5G11900	Translation initiation factor SUI1 family protein	5036100	8406300	0	2	2	2	9	9	9	2191	0.0024791	2532	24907000	3
AT4G08520	SNARE-like superfamily protein	5338100	25718000	0	5	5	5	32	32	32	1976	0	14.041	216630000	10
AT5G64860	disproportionating enzyme	7999600	19571000	0	5	5	5	12	12	12	6411	0	8853	69499000	7
AT3G50370	unknown protein;FUNCTIONS IN: molecular_function unknown;INVOLVED IN: biological_process unknown;LOCATED IN: cellular_component unknown;EXPRESSED IN: 26 plant structures;EXPRESSED DURING: 15 growth stages;Has 27734 Blast hits to 16708 proteins in 12	8086000	7449700	0	3	3	3	1	1	1	2366	0	1653	36459000	4
AT3G55120	Chalcone-flavanone isomerase family protein	8416700	2657700	0	2	2	2	10	10	10	2695	0	5299	44511000	4
AT3G32980	Peroxidase superfamily protein;peroxidase CB;peroxidase CA	8533000	81446000	0	4	4	4	10	10	10	3847	0	833	160230000	6
AT4G27170	seed storage albumin 4	8838600	289090000	338540000	6	6	4	31	31	27	1969	0	9236	5356700000	59
AT5G23820	MD-2-related lipid recognition domain-containing protein	9000500	171290000	0	3	3	3	12	12	12	1707	0	3247	511930000	17
AT4G09520	Cofactor-independent phosphoglycerate mutase	9350100	22010000	0	4	4	2	10	10	5	5324	0	1019	115530000	3
AT4G39680	SAP domain-containing protein	10101000	75762000	0	16	16	16	40	40	40	6941	0	5461	206190000	23
AT4G35850	Pentatricopeptide repeat (PPR) superfamily protein	10267000	12597000	0	2	2	2	4	4	4	5056	0	869	65480000	4
AT3G54540	general control non-repressible 4	11018000	35605000	0	7	7	7	12	12	12	808	0	2923	130820000	15
AT4G03520	Thioredoxin superfamily protein	11028000	56743000	0	3	3	3	15	15	15	2012	0	7737	180730000	15
AT2G01720	Ribophorin I	11043000	15360000	0	3	3	3	6	6	6	5218	0	8229	128580000	10
AT5G12110	Glutathione S-transferase, C-terminal-like;Translation elongation factor EF1B/ribosomal protein S6	11305000	35231000	0	6	3	3	30	20	20	2488	0	1244	113610000	9
AT5G55920	S-adenosyl-L-methionine-dependent methyltransferases superfamily protein	11349000	9303600	0	2	2	2	2	2	2	7675	0	5919	33056000	5
AT2G14260	proline iminopeptidase	11357000	14480000	0	3	3	3	9	9	9	43.058	0	1213	128050000	9
AT1G51690	protein phosphatase 2A 55 kDa regulatory subunit B alpha isoform	11391000	24841000	0	5	4	4	11	10	10	6794	0	1935	122450000	9
AT1G50500	Membrane trafficking VPS53 family protein	11517000	7860900	0	5	5	5	7	7	7	9473	0	2366	75232000	9
AT5G43330	Lactate/malate dehydrogenase family protein	11646000	8194600	0	10	2	2	36	9	9	3575	0	1828	108560000	12
AT2G21530	SMAD/FHA domain-containing protein	11916000	5515400	0	3	3	3	19	19	19	2275	0	1019	83869000	5
AT4G36220	ferulic acid 5-hydroxylase 1	12054000	28107000	0	5	5	5	10	10	10	582	0	1019	89661000	7
AT3G24350	syntaxin of plants 32	12146000	15261000	0	3	3	3	10	10	10	4037	0	11.009	69064000	6
AT2G45300	RNA 3-terminal phosphate cyclase/enolpyruvate transferase, alpha/beta	12372000	28520000	0	9	2	2	18	5	5	5533	0	2182	158190000	9
AT4G29700	Alkaline-phosphatase-like family protein	12409000	13222000	0	3	3	3	9	9	9	5187	0	2008	130690000	6
AT1G80230	Rubredoxin-like superfamily protein	12732000	17599000	0	4	3	3	39	26	26	1883	0	1006	118270000	10
AT1G80670	Transducin/WD40 repeat-like superfamily protein	13038000	8247400	0	3	3	3	14	14	14	3868	0	331	67226000	5
AT3G56490	HIS triad family protein 3	13101000	37028000	0	4	4	4	42	42	42	16	0	3729	149330000	13
AT3G44600	cyclophilin71	13387000	10314000	0	6	6	6	11	11	11	7083	0	19.015	62413000	9
AT2G14740	vaculolar sorting receptor 3;vacuolar sorting receptor 4	13440000	33569000	0	4	4	3	7	7	5	6943	0	1458	130720000	12
AT3G26070	Plastid-lipid associated protein PAP / fibrillin family protein	13700000	19519000	0	4	4	4	19	19	19	2763	0	197	136100000	8
AT5G39080	HXXXD-type acyl-transferase family protein	13834000	31980000	0	4	4	4	9	9	9	5184	0	8758	150190000	8
ATCG00160	ribosomal protein S2	13999000	8491600	0	7	7	7	26	26	26	2604	0	4765	315010000	18
AT3G28720	unknown protein;FUNCTIONS IN: molecular_function unknown;INVOLVED IN: biological_process unknown;LOCATED IN: cellular_component unknown;EXPRESSED IN: 25 plant structures;EXPRESSED DURING: 13 growth stages;BEST Arabidopsis thaliana protein match is:	14026000	18266000	0	3	3	3	5	5	5	7673	0	15.065	112780000	9
AT4G34090	unknown protein;FUNCTIONS IN: molecular_function unknown;INVOLVED IN: biological_process unknown;EXPRESSED IN: 22 plant structures;EXPRESSED DURING: 13 growth stages;BEST Arabidopsis thaliana protein match is: unknown protein (TAIR:AT2G23370).	14156000	5785000	0	3	3	3	9	9	9	4363	0	6236	123000000	5
AT2G26890	DNAJ heat shock N-terminal domain-containing protein	14224000	6363800	0	4	4	4	2	2	2	279.07	0	112	68194000	7
AT5G24165	unknown protein;FUNCTIONS IN: molecular_function unknown;INVOLVED IN: biological_process unknown;LOCATED IN: chloroplast;EXPRESSED IN: 22 plant structures;EXPRESSED DURING: 13 growth stages;BEST Arabidopsis thaliana protein match is: unknown protein	14305000	22592000	0	3	3	3	50	50	50	7558	0	9121	73281000	6
AT3G02200	Proteasome component (PCI) domain protein	14316000	9005200	0	3	3	2	9	9	7	4684	0	1642	136230000	13
AT4G15802	heat shock factor binding protein	14428000	20204000	0	3	3	3	64	64	64	9472	0	9304	115190000	10
AT5G25265	unknown protein;FUNCTIONS IN: molecular_function unknown;INVOLVED IN: biological_process unknown;LOCATED IN: plasma membrane, membrane;EXPRESSED IN: cultured cell, leaf;BEST Arabidopsis thaliana protein match is: unknown protein (TAIR:AT2G25260);H	14451000	18146000	0	2	2	2	9	9	9	4073	0	1431	72089000	9
AT3G14660	cytochrome P450, family 72, subfamily A, polypeptide 13;cytochrome P450, family 72, subfamily A, polypeptide 11;cytochrome P450, family 72, subfamily A, polypeptide 14;cytochrome P450, family 72, subfamily A, polypeptide 7	14480000	13739000	0	2	2	2	4	4	4	5858	0.0012771	3.0287	74431000	3
AT3G21110	purin 7	14623000	19536000	0	4	4	4	15	15	15	46.063	0	1646	154170000	6
AT5G16300	Vps51/Vps67 family (components of vesicular transport) protein	14650000	28883000	0	4	4	4	4	4	4	118	0	12.018	110980000	10
AT4G02280	sucrose synthase 3;sucrose synthase 2	14712000	11605000	0	4	4	4	5	5	5	92.001	0	9872	103680000	6
AT3G18130	receptor for activated C kinase 1C	14913000	37040000	0	9	5	2	29	21	10	3527	0	3863	158410000	7
AT5G57460	unknown protein;FUNCTIONS IN: molecular_function unknown;INVOLVED IN: biological_process unknown;LOCATED IN: plasma membrane, chloroplast;EXPRESSED IN: 23 plant structures;EXPRESSED DURING: 13 growth stages;Has 166 Blast hits to 166 proteins in 41 s	14915000	11450000	0	2	2	2	2	2	2	7011	0	4865	87444000	9
AT5G47690	binding	15100000	57215000	0	14	14	14	11	11	11	1815	0	4344	420370000	21
AT5G41770	crooked neck protein, putative / cell cycle protein, putative;crooked neck protein, putative / cell cycle protein, putative	15393000	15365000	0	4	4	4	5	5	5	8427	0	1253	88873000	6
AT5G16715	ATP binding;valine-tRNA ligases;aminoacyl-tRNA ligases;nucleotide binding;ATP binding;aminoacyl-tRNA ligases	15422000	14398000	0	3	3	3	3	3	3	1103	0	7167	136010000	8
AT3G21200	proton gradient regulation 7	15425000	15946000	0	4	4	4	17	17	17	3563	0	1358	146510000	8
AT4G09670	Oxidoreductase family protein	15481000	22213000	0	4	4	4	15	15	15	3962	0	1817	156870000	9
AT1G79560	FTSH protease 12	15512000	27551000	0	6	6	6	7	7	7	115	0	1412	99947000	11
AT4G21280	photosystem II subunit QA	15628000	45871000	0	6	6	5	31	31	26	2366	0	2525	296820000	20
AT2G33730	P-loop containing nucleoside triphosphate hydrolases superfamily protein	15710000	14723000	0	5	5	5	8	8	8	8576	0	1579	95382000	5
AT1G06700	Protein kinase superfamily protein	15829000	16445000	0	4	4	3	15	15	12	3919	0	1667	109790000	10
AT4G33030	sulfoquinovosyldiacylglycerol 1	15905000	37052000	0	5	5	5	11	11	11	5313	0	2369	187370000	11
AT1G69340	appr-1-p processing enzyme family protein	16051000	6627800	0	3	3	3	10	10	10	6304	0	7244	59774000	8
AT5G16710	dehydroascorbate reductase 1	16151000	51084000	0	5	5	5	19	19	19	2814	0	1057	181190000	10
AT1G65960	glutamate decarboxylase 2	16416000	50023000	0	5	4	4	14	13	13	564	0	1067	189870000	7
AT5G43780	Pseudouridine synthase/archaeosine transglycosylase-like family protein	16784000	46126000	0	9	5	5	25	11	11	5225	0	1563	179910000	8
AT2G14170	aldehyde dehydrogenase 6B2	16847000	67642000	0	7	7	7	13	13	13	6526	0	19.028	198570000	13
AT3G54760	dentin sialophosphoprotein-related	16878000	26793000	0	5	5	5	9	9	9	8633	0	1405	80822000	8
AT1G50510	indigoidine synthase A family protein	16928000	13622000	0	3	3	3	12	12	12	3499	0	1421	101400000	6
AT3G15000	cobalt ion binding	17077000	30178000	0	3	3	3	10	10	10	4269	0	3972	186210000	9
AT2G21250	NAD(P)-linked oxidoreductase superfamily protein;NAD(P)-linked oxidoreductase superfamily protein	17136000	9817700	0	4	4	4	12	12	12	35.01	0	1364	150860000	8
AT1G52730	Transducin/WD40 repeat-like superfamily protein	17376000	47452000	0	4	4	2	17	17	11	3754	0	1822	145490000	6
AT5G58230	Transducin/WD40 repeat-like superfamily protein	17430000	21388000	0	4	4	4	15	15	15	4894	0	1891	155160000	5
AT1G77490	thylakoidal ascorbate peroxidase	17527000	7188100	0	4	2	2	12	7	7	46.092	0	5845	79952000	3
AT1G09760	U2 small nuclear ribonucleoprotein A	17649000	9885700	0	3	3	3	14	14	14	28.041	0	9176	91615000	7
AT1G53210	sodium/calcium exchanger family protein / calcium-binding EF hand family protein	17657000	35940000	0	5	5	5	9	9	9	6316	0	2173	189980000	15
AT2G23610	methyl esterase 3	18004000	7139900	0	3	3	2	16	16	11	2923	0	1891	115750000	5
AT3G04870	zeta-carotene desaturase	18016000	21985000	0	6	6	6	14	14	14	6133	0	2067	173480000	8
AT3G50590	Transducin/WD40 repeat-like superfamily protein	18071000	23419000	0	8	8	8	6	6	6	176	0	1999	135440000	9
AT5G55480	SHV3-like 1	18112000	21718000	0	7	7	7	12	12	12	8464	0	3459	183280000	13
AT5G14260	Rubisco methyltransferase family protein	18147000	14029000	0	3	3	3	8	8	8	5785	0	1161	161800000	8
AT5G13560	unknown protein;BEST Arabidopsis thaliana protein match is: unknown protein (TAIR:AT2G37370);Has 12055 Blast hits to 8846 proteins in 811 species: Archae - 217;Bacteria - 1046;Metazoa - 6104;Fungi - 1115;Plants - 528;Viruses - 14;Other Eukaryote	18195000	48103000	0	7	7	7	13	13	13	765	0	2097	137720000	14
AT5G08160	serine/threonine protein kinase 3	18197000	34815000	0	5	5	5	17	17	17	3836	0	1541	170330000	6
AT1G67700	unknown protein;FUNCTIONS IN: molecular_function unknown;INVOLVED IN: biological_process unknown;LOCATED IN: chloroplast, chloroplast envelope;EXPRESSED IN: 22 plant structures;EXPRESSED DURING: 13 growth stages;Has 49 Blast hits to 49 proteins in 2	18244000	46088000	0	5	5	5	23	23	23	26.081	0	4918	186950000	20
AT1G04400	cryptochrome 2	18383000	18156000	0	3	3	3	7	7	7	6956	0	6292	126380000	3
AT5G17020	exportin 1A	18390000	44251000	0	9	9	6	8	8	5	1234	0	273	210400000	13
AT1G03160	FZO-like	18459000	25205000	0	9	9	9	11	11	11	1003	0	18.037	121450000	11
AT5G49650	xylulose kinase-2	18481000	51088000	0	7	7	7	16	16	16	6194	0	2232	188960000	14
AT5G12040	Nitrilase/cyanide hydratase and apolipoprotein N-acyltransferase family protein	18588000	34244000	0	4	4	4	15	15	15	403	0	7863	176200000	19
AT1G03860	prohibitin 2	18589000	31942000	0	6	6	4	30	30	24	311	0	5925	192950000	17
AT3G44340	clone eighty-four	18674000	16542000	0	3	3	3	3	3	3	1179	0	8047	168960000	14
AT3G21770	Peroxidase superfamily protein	18827000	50669000	0	5	5	5	20	20	20	3588	0	3297	183910000	19
AT5G58490	NAD(P)-binding Rossmann-fold superfamily protein	18878000	25670000	0	7	7	7	22	22	22	3557	0	1879	141200000	8
AT5G41790	COP1-interactive protein 1	18968000	50527000	0	13	13	13	9	9	9	1818	0	5251	218520000	18
AT1G05520	Sec23/Sec24 protein transport family protein	19095000	10289000	0	4	2	2	6	4	4	8656	0	3472	91077000	7
AT1G60420	DC1 domain-containing protein	19185000	59170000	0	7	7	7	14	14	14	6569	0	1926	268700000	20
AT2G18510	RNA-binding (RRM/RBD/RNP motifs) family protein	19610000	18703000	0	3	3	3	10	10	10	3988	0	5252	89140000	3
AT1G74560	NAP1-related protein 1	20005000	31657000	0	3	3	1	12	12	4	3042	0	1252	147100000	8
AT1G67930	Golgi transport complex protein-related	20090000	12339000	0	3	3	3	4	4	4	915	0	2201	92103000	4
AT3G44860	farnesoic acid carboxyl-O-methyltransferase	20162000	12544000	0	6	6	5	22	22	19	3815	0	1696	190570000	10
AT3G29185	Domain of unknown function (DUF3598)	20193000	26293000	0	5	5	5	17	17	17	4608	0	1532	169010000	10
AT3G12145	Leucine-rich repeat (LRR) family protein	20254000	18491000	0	7	7	7	25	25	25	3508	0	4807	351660000	24
AT3G23570	alpha/beta-Hydrolases superfamily protein	20265000	40331000	0	7	7	7	44	44	44	263	0	28.092	229730000	18
AT3G62910	Peptide chain release factor 1	20302000	17448000	0	4	4	4	12	12	12	4729	0	24.036	153750000	15
AT1G54020	GDSL-like Lipase/Acylhydrolase superfamily protein	20338000	16984000	0	4	4	4	9	9	9	41	0	1679	332370000	10
AT4G04960	Concanavalin A-like lectin protein kinase family protein;Protein kinase superfamily protein;Protein kinase superfamily protein;Protein kinase superfamily protein;botrytis-induced kinase1;Protein kinase superfamily protein;Protein kinase superf	20373000	32452000	0	2	2	2	2	2	2	7692	0.00032971	3608	147500000	7
AT4G25740	RNA binding Plectin/S10 domain-containing protein	20481000	42198000	0	4	4	1	26	26	9	1947	0	2572	236210000	21
AT5G67590	NADH-ubiquinone oxidoreductase-related	20607000	36064000	0	2	2	2	12	12	12	1734	0.00034352	3974	148930000	10
AT1G70570	anthranilate phosphoribosyltransferase, putative	20673000	22778000	0	4	4	4	11	11	11	6902	0	1238	127060000	7
AT1G43190	polypyrimidine tract-binding protein 3	20679000	25358000	0	6	6	6	19	19	19	4833	0	479	153880000	16
AT4G16830	Hyaluronan / mRNA binding family	20695000	44411000	0	8	6	6	27	23	23	3767	0	1763	216640000	16
AT5G01210	HXXXD-type acyl-transferase family protein	20760000	9562900	0	6	6	6	13	13	13	5231	0	1615	165930000	10
AT4G30310	FGGY family of carbohydrate kinase	20942000	11782000	0	5	5	5	11	11	11	6251	0	1385	97984000	9
AT4G21580	oxidoreductase, zinc-binding dehydrogenase family protein	21085000	35465000	0	4	4	4	15	15	15	3465	0	6665	141850000	8
AT4G27000	RNA-binding (RRM/RBD/RNP motifs) family protein	21224000	35361000	0	3	3	3	9	9	9	4472	0	1173	189410000	4
AT2G33590	NAD(P)-binding Rossmann-fold superfamily protein;NAD(P)-binding Rossmann-fold superfamily protein	21459000	13604000	0	6	6	6	14	14	14	3575	0	22.028	97093000	11
AT2G06990	RNA helicase, ATP-dependent, SK12/DOB1 protein	21606000	24825000	0	4	4	4	4	4	4	1119	0	8565	121760000	6
AT5G58060	SNARE-like superfamily protein	21614000	27930000	0	5	5	5	19	19	19	2405	0	7999	113050000	7
AT2G40730	Protein kinase family protein with ARM repeat domain	21697000	7528000	0	3	3	3	7	7	7	86.045	0	1467	63735000	4
AT5G60160	Zn-dependent exopeptidases superfamily protein	21786000	25395000	0	4	4	4	11	11	11	5225	0	42.062	167250000	11
AT5G36790	Haloacid dehalogenase-like hydrolase (HAD) superfamily protein;2-phosphoglycolate phosphatase 1	21820000	36292000	0	4	4	3	10	10	7	3961	0	7578	170400000	7
AT4G16130	arabinose kinase	21942000	27703000	0	9	9	9	11	11	11	1146	0	2618	184270000	19
AT1G54780	thylakoid lumen 18 kDa protein	22112000	42406000	0	5	5	5	19	19	19	3138	0	2045	190600000	14
AT1G75660	5-3 exoribonuclease 3;exoribonuclease 2	22435000	21292000	0	2	2	2	3	3	3	1162	0	7503	103880000	7
AT5G35530	Ribosomal protein S3 family protein	22440000	17097000	0	20	2	2	54	8	8	2758	0	9335	140090000	15
AT5G47840	adenosine monophosphate kinase	22492000	29614000	0	4	4	4	20	20	20	3151	0	10	203630000	14
AT2G20990	synaptotagmin A	22546000	45591000	0	8	8	8	17	17	17	6659	0	1723	249840000	18
AT1G75990	PAM domain (PCI/PINT associated module) protein	22729000	30477000	0	13	3	3	30	7	7	5591	0	9756	148890000	10
AT2G41790	Insulinase (Peptidase family M16) family protein	22767000	20024000	0	2	2	2	2	2	2	1109	0	526	163250000	6
AT1G04420	NAD(P)-linked oxidoreductase superfamily protein	22770000	28781000	0	5	5	5	13	13	13	4627	0	1251	262800000	13
AT5G02490	Heat shock protein 70 (Hsp 70) family protein;heat shock protein 70 (Hsp 70) family protein	22800000	40958000	0	24	4	4	31	6	6	7186	0	1697	196590000	13
AT5G16620	hydroxyproline-rich glycoprotein family protein	22810000	52770000	0	7	7	7	22	22	22	4803	0	5774	212090000	21
ATCG00170	DNA-directed RNA polymerase family protein	22854000	29107000	0	9	9	9	9	9	9	1566	0	29.002	205060000	9
AT1G79830	golgin candidate 5	22938000	16393000	0	4	4	4	5	5	5	1102	0	1176	69756000	5
AT5G48220	Aldolase-type TIM barrel family protein	22949000	11477000	0	6	6	6	16	16	16	4168	0	1111	159400000	7
AT1G01100	60S acidic ribosomal protein family	22963000	16070000	0	3	3	2	66	66	49	1162	0	2131	200210000	9
AT5G52040	RNA-binding (RRM/RBD/RNP motifs) family protein;arginine/serine-rich splicing factor 35	23063000	19226000	0	4	4	4	16	16	16	4168	0	5444	233480000	10
AT1G74690	IQ-domain 31	23127000	21976000	0	3	3	3	7	7	7	6599	0	3278	155400000	13
AT3G18890	NAD(P)-binding Rossmann-fold superfamily protein	23244000	32048000	0	6	6	6	17	17	17	6841	0	2307	175530000	14
AT4G25080	magnesium-protoporphyrin IX methyltransferase	23409000	91754000	0	10	10	10	31	31	31	3395	0	335	433260000	30
AT5G65410	homeobox protein 25	23477000	16757000	0	3	3	3	19	19	19	31.098	0	1867	144790000	7
AT5G64050	glutamate tRNA synthetase	23528000	26083000	0	5	5	5	11	11	11	6365	0	177	211630000	11
AT1G14650	SWAP (Suppressor-of-White-APricot)/surp domain-containing protein / ubiquitin family protein	23568000	28326000	0	8	8	8	14	14	14	8793	0	1707	128880000	10
AT4G21710	DNA-directed RNA polymerase family protein	23678000	22154000	0	5	5	5	5	5	5	135.02	0	1326	107710000	9
AT1G64710	GroES-like zinc-binding dehydrogenase family protein	23693000	30627000	0	3	3	3	8	8	8	4357	0	9564	143980000	12
AT4G01310	Ribosomal L5P family protein	23743000	95199000	0	10	10	10	43	43	43	2843	0	72.029	390050000	34
AT5G19620	outer envelope protein of 80 kDa	24183000	16520000	0	3	3	3	6	6	6	7935	0	9456	140580000	9
AT5G08060	unknown protein;FUNCTIONS IN: molecular_function unknown;INVOLVED IN: biological_process unknown;LOCATED IN: mitochondrion;EXPRESSED IN: 24 plant structures;EXPRESSED DURING: 16 growth stages;Has 42 Blast hits to 42 proteins in 17 species: Archae -	24221000	52292000	0	5	5	5	49	49	49	15.038	0	24.025	237930000	12
AT5G16590	Leucine-rich repeat protein kinase family protein	24262000	54735000	0	10	10	7	19	19	14	6763	0	5229	352560000	29
AT5G40480	embryo defective 3012	24299000	14355000	0	4	4	4	2	2	2	2106	0	1456	97051000	6
AT5G58220	transthyretin-like protein	24360000	16597000	0	3	3	3	15	15	15	3564	0	1884	123690000	11
AT1G74960	fatty acid biosynthesis 1	24398000	25342000	0	4	4	4	11	11	11	5799	0	1924	247060000	12
AT4G13430	isopropyl malate isomerase large subunit 1	24550000	119940000	0	14	14	14	40	40	40	55.013	0	9176	590510000	36
AT4G01800	Albino or Glassy Yellow 1	24769000	34445000	0	9	9	9	8	8	8	1171	0	24.07	196780000	13
ATMG00070	NADH dehydrogenase subunit 9	24924000	117990000	0	5	5	5	23	23	23	2287	0	2838	396980000	19
AT5G23120	photosystem II stability/assembly factor, chloroplast (HCF136)	24949000	37165000	0	7	7	7	23	23	23	4403	0	6097	270160000	15
AT3G13460	evolutionarily conserved C-terminal region 2	25101000	9947600	0	4	4	4	8	8	8	7274	0	2016	113060000	10
AT1G69830	alpha-amylase-like 3	25172000	44082000	0	7	7	7	10	10	10	9941	0	1675	180170000	14
AT4G09020	isoamylase 3	25182000	31110000	0	6	6	6	9	9	9	8621	0	414	161510000	17
AT1G31730	Adaptin family protein	25206000	8991100	0	6	6	6	7	7	7	1033	0	1583	158410000	11
AT2G31810	ACT domain-containing small subunit of acetolactate synthase protein	25561000	17174000	0	8	8	8	22	22	22	5372	0	2232	168040000	12
AT3G14930	Uroporphyrinogen decarboxylase	25594000	37245000	0	7	7	7	29	29	29	4654	0	1426	165150000	11
AT3G55260	beta-hexosaminidase 1	25724000	20773000	0	2	2	2	4	4	4	6129	0	5673	159450000	5
AT4G04950	thioredoxin family protein	25836000	73087000	0	9	9	9	22	22	22	5315	0	5047	260200000	22
AT1G76400	Ribophorin I	25886000	19783000	0	6	6	6	11	11	11	6841	0	147	136230000	7
AT1G09830	Glycinamide ribonucleotide (GAR) synthetase	25927000	34716000	0	5	5	5	14	14	14	5673	0	6551	254000000	13
AT4G34740	GLN phosphoribosyl pyrophosphate amidotransferase 2	25978000	30269000	0	5	5	3	13	13	10	61.03	0	111	185020000	8
AT5G66470	RNA binding;GTP binding	26019000	29719000	0	4	4	4	11	11	11	4831	0	1066	128730000	6
AT3G50440	methyl esterase 10	26088000	40257000	0	3	3	3	14	14	14	327	0	1764	229520000	10
AT2G14750	APS kinase	26261000	25660000	0	5	5	5	27	27	27	2987	0	1148	182530000	15
AT1G49820	S-methyl-5-thioribose kinase	26312000	6265100	0	8	8	8	19	19	19	48.07	0	252	133130000	7
AT4G34230	cinnamyl alcohol dehydrogenase 5	26359000	37966000	0	7	7	6	23	23	18	3843	0	1304	189420000	13
AT5G51820	phosphoglucomutase	26411000	55291000	0	12	12	12	22	22	22	6788	0	2976	395100000	24
AT3G20370	TRAF-like family protein	26500000	28656000	0	7	7	7	21	21	21	4349	0	1052	194670000	17
AT4G02570	cullin 1	26599000	42231000	0	5	5	5	7	7	7	8601	0	1855	187370000	10
AT4G28750	Photosystem I reaction centre subunit IV / PsaE protein	26773000	46417000	0	3	2	2	41	32	32	1467	0	2564	300380000	13
AT4G35100	plasma membrane intrinsic protein 3	26839000	95380000	0	3	2	2	17	12	12	2942	0	202.05	607830000	25
AT5G26780	serine hydroxymethyltransferase 2	26901000	46320000	0	15	7	7	30	18	18	5929	0	2111	266430000	11
AT1G28680	HXXXD-type acyl-transferase family protein	26929000	6252500	0	2	2	2	4	4	4	4979	0.0015833	2564	73615000	3
AT3G22110	20S proteasome alpha subunit C1	26984000	147880000	0	9	9	9	44	44	44	2775	0	7494	545550000	24
AT1G01080	RNA-binding (RRM/RBD/RNP motifs) family protein	27098000	32501000	0	6	6	6	20	20	20	3274	0	1305	197710000	9
AT2G15490	UDP-glycosyltransferase 73B4;UDP-glucosyl transferase 73B5	27235000	22488000	0	4	4	4	9	9	9	536	0	17.052	155000000	7
AT3G12080	GTP-binding family protein	27275000	29341000	0	7	7	7	12	12	12	7325	0	3941	213580000	13
AT5G14320	Ribosomal protein S13/S18 family	27319000	77296000	0	7	7	7	39	39	39	19.096	0	3339	422450000	29
AT3G48750	cell division control 2	27404000	23014000	0	9	9	8	28	28	25	34.03	0	1744	220570000	14
AT5G10920	L-Aspartase-like family protein	27442000	55396000	0	10	10	10	21	21	21	5712	0	2029	262390000	16
AT5G19220	ADP glucose pyrophosphorylase large subunit 1	27453000	23775000	0	10	10	10	26	26	26	5773	0	3432	250010000	16
AT4G38600	HEAT repeat;HECT-domain (ubiquitin-transferase)	27481000	22123000	0	9	9	9	9	9	9	2023	0	4369	156840000	16
AT3G12260	LYR family of Fe/S cluster biogenesis protein	27589000	34245000	0	6	6	6	53	53	53	15.082	0	101	256570000	19
AT1G13270	methionine aminopeptidase 1B	27645000	37522000	0	6	6	6	24	24	24	4024	0	3003	501600000	18
AT2G33120	synaptobrevin-related protein 1;vesicle-associated membrane protein 721;vesicle-associated membrane protein 726;vesicle-associated membrane protein 725	27653000	60423000	0	5	5	5	25	25	25	2512	0	4621	213830000	14
AT4G14680	Pseudouridine synthase/archaeosine transglycosylase-like family protein	27729000	27309000	0	12	6	5	34	21	14	52.029	0	1482	198210000	11
AT4G01150	unknown protein;FUNCTIONS IN: molecular_function unknown;INVOLVED IN: biological_process unknown;LOCATED IN: thylakoid, chloroplast thylakoid membrane, chloroplast, plastoglobule, chloroplast envelope;EXPRESSED IN: 23 plant structures;EXPRESSED DURIN	27765000	23861000	0	6	6	6	20	20	20	1797	0	6763	348220000	10
AT3G51550	Malectin/receptor-like protein kinase family protein	27893000	25138000	0	4	4	4	6	6	6	9849	0	2005	163940000	9
AT3G45300	isovaleryl-CoA-dehydrogenase	27904000	39460000	0	6	6	6	17	17	17	4473	0	1284	185610000	12
AT1G06190	Rho termination factor	28013000	34375000	0	6	6	6	18	18	18	4429	0	2222	199660000	15
AT5G03280	NRAMP metal ion transporter family protein	28068000	31329000	0	7	7	7	7	7	7	1405	0	1757	200930000	17
AT4G24840	FUNCTIONS IN: molecular_function unknown;INVOLVED IN: protein transport, Golgi organization;LOCATED IN: vacuole;EXPRESSED IN: 23 plant structures;EXPRESSED DURING: 13 growth stages;CONTAINS InterPro DOMAIN/s: COG complex component, COG2 (InterPro:IPR	28087000	13999000	0	7	7	7	11	11	11	8418	0	1519	128820000	9
AT4G11600	glutathione peroxidase 6	28145000	112140000	0	7	7	7	26	26	26	2584	0	1788	506960000	25
AT5G13650	elongation factor family protein	28275000	21157000	0	5	5	5	11	11	11	7413	0	175	194600000	8
AT2G07360	SH3 domain-containing protein	28590000	19842000	0	7	7	7	8	8	8	1304	0	2577	194510000	15
AT2G34810	FAD-binding Berberine family protein	28728000	30029000	0	7	7	7	15	15	15	6106	0	18.073	283550000	15
AT4G31430	unknown protein;LOCATED IN: plasma membrane;EXPRESSED IN: 25 plant structures;EXPRESSED DURING: 15 growth stages;Has 35333 Blast hits to 34131 proteins in 2444 species: Archae - 798;Bacteria - 22429;Metazoa - 974;Fungi - 991;Plants - 531;Viruses	28808000	21234000	0	6	6	6	12	12	12	617	0	1343	104740000	8
AT3G53110	P-loop containing nucleoside triphosphate hydrolases superfamily protein	28817000	74331000	0	10	10	10	25	25	25	5583	0	6025	414330000	26
AT5G45620	Proteasome component (PCI) domain protein	28870000	23793000	0	7	5	5	19	13	13	4467	0	1113	249130000	3
AT1G14320	Ribosomal protein L16p/L10e family protein	28885000	283900000	201940000	8	8	3	34	34	9	2417	0	32.092	964670000	40
AT5G63810	beta-galactosidase 10	28926000	136200000	0	3	3	3	6	6	6	8301	0.00032648	3439	235360000	5
AT4G24340	Phosphorylase superfamily protein	29056000	38558000	0	4	4	4	13	13	13	3693	0	2168	177940000	8
AT3G07390	auxin-responsive family protein	29235000	25956000	0	2	2	2	7	7	7	2726	0	5.0546	197650000	10
AT4G15110	cytochrome P450, family 97, subfamily B, polypeptide 3	29350000	23221000	0	4	4	4	9	9	9	6574	0	7727	215410000	6
AT1G32500	non-intrinsic ABC protein 6	29475000	36090000	0	5	5	5	13	13	13	5224	0	1324	203060000	12
AT5G63840	Glycosyl hydrolases family 31 protein	29572000	46172000	0	9	9	9	14	14	14	1047	0	2526	218470000	26
AT2G32080	purin-rich alpha 1	29633000	32421000	0	3	3	3	18	18	18	32	0	3795	232220000	22
AT1G66670	CLP protease proteolytic subunit 3	29739000	23884000	0	4	4	4	21	21	21	3325	0	9932	164390000	9
AT3G10260	Reticulon family protein	29792000	19917000	0	3	3	3	11	11	11	3071	0	4899	174000000	10
AT4G23460	Adaptin family protein;Adaptin family protein	30150000	68771000	0	8	8	8	9	9	9	99.096	0	5027	231870000	20
AT5G66570	PS II oxygen-evolving complex 1;photosystem II subunit O-2	30195000	57061000	0	9	9	9	34	34	34	3542	0	5267	348310000	28
AT2G17630	Pyridoxal phosphate (PLP)-dependent transferases superfamily protein	30257000	31270000	0	13	5	5	32	15	15	4633	0	17.055	284680000	10
AT5G05600	2-oxoglutarate (2OG) and Fe(II)-dependent oxygenase superfamily protein	30328000	36387000	0	6	6	6	22	22	22	4276	0	3384	195320000	16
AT2G23620	methyl esterase 1	30348000	21305000	0	1	1	1	5	5	5	2966	0	4757	133710000	6
AT5G26860	lon protease 1	30434000	5161800	0	4	4	4	5	5	5	1033	0	1843	96415000	8
AT4G38920	vacuolar-type H(+)-ATPase C3;ATPase, F0/V0 complex, subunit C protein;ATPase, F0/V0 complex, subunit C protein;ATPase, F0/V0 complex, subunit C protein;vacuolar H+-pumping ATPase 16 kDa proteolipid subunit 4	30483000	21956000	0	1	1	1	11	11	11	1671	0	7553	302990000	7
AT1G19870	IQ-domain 32	30587000	34159000	0	8	8	8	14	14	14	8681	0	6175	163280000	18
AT4G34110	poly(A) binding protein 2	30622000	35084000	0	15	12	12	33	28	28	6872	0	9312	484070000	38
AT4G14210	phytoene desaturase 3	30687000	21112000	0	5	5	5	10	10	10	6263	0	1772	166600000	10
AT5G64300	GTP cyclohydrolase II	30712000	25355000	0	4	4	4	6	6	6	59.055	0	983	139540000	9
AT4G25370	Double Clp-N motif protein	30797000	31022000	0	4	4	4	20	20	20	26.05	0	1081	277040000	18
AT5G08540	unknown protein;FUNCTIONS IN: molecular_function unknown;INVOLVED IN: biological_process unknown;LOCATED IN: chloroplast thylakoid membrane, chloroplast, chloroplast envelope;EXPRESSED IN: 24 plant structures;EXPRESSED DURING: 13 growth stages;Has 3	30840000	14418000	0	8	8	8	29	29	29	3855	0	4705	196380000	16
AT2G46650	cytochrome B5 isoform C	30947000	39332000	0	3	3	3	20	20	20	1473	0	9964	234010000	8
AT1G07320	ribosomal protein L4	31003000	53477000	0	8	8	8	35	35	35	3058	0	21.041	332990000	19
AT2G39390	Ribosomal L29 family protein;Ribosomal L29 family protein	31021000	11155000	0	7	2	2	33	17	17	1431	0	1809	166760000	9
AT1G25350	glutamine-tRNA ligase, putative / glutaminyl-tRNA synthetase, putative / GlnRS, putative	31033000	27948000	0	5	5	5	8	8	8	9221	0	1145	228930000	9
AT3G21750	UDP-glucosyl transferase 71B1	31058000	19808000	0	7	7	7	17	17	17	5266	0	30.086	191700000	13
AT3G09740	syntaxin of plants 71	31109000	64932000	0	7	7	7	34	34	34	2983	0	1645	273460000	15
AT5G43745	Protein of unknown function (DUF1012)	31142000	47327000	0	15	10	10	18	13	13	9209	0	4805	410700000	23
AT5G58250	unknown protein;FUNCTIONS IN: molecular_function unknown;INVOLVED IN: biological_process unknown;LOCATED IN: thylakoid, chloroplast;EXPRESSED IN: 22 plant structures;EXPRESSED DURING: 14 growth stages;CONTAINS InterPro DOMAIN/s: Protein of unknown f	31208000	13871000	0	7	7	7	38	38	38	2404	0	47	374830000	23
AT1G64970	gamma-tocopherol methyltransferase	31311000	22252000	0	3	3	3	9	9	9	38.075	0	6.0798	155860000	4
AT2G34930	disease resistance family protein / LRR family protein	31381000	44588000	0	9	9	9	11	11	11	1008	0	1668	215420000	11
AT5G36890	beta glucosidase 42	31389000	35869000	0	5	5	5	12	12	12	56.076	0	23.09	235980000	7
AT5G46800	Mitochondrial substrate carrier family protein	31430000	32279000	0	4	4	4	23	23	23	31.022	0	2667	189200000	12
AT2G05830	NagB/RpiA/CoA transferase-like superfamily protein	31446000	35219000	0	5	5	5	14	14	14	3912	0	9047	111360000	7
AT1G74260	purine biosynthesis 4	31485000	51395000	0	11	11	11	11	11	11	1535	0	324	225270000	16
AT4G15340	pentacyclic triterpene synthase 1	31558000	15154000	0	4	4	4	8	8	8	88.073	0	132	148480000	5
AT5G55730	FASCICLIN-like arabinogalactan 1	31676000	33862000	0	5	5	5	13	13	13	4449	0	6229	274700000	17
AT2G29560	cytosolic enolase	31953000	27120000	0	5	5	5	14	14	14	5199	0	1868	183890000	12
AT1G15340	methyl-CPG-binding domain 10	32015000	37699000	0	5	5	5	15	15	15	4257	0	2287	247080000	15
AT5G11670	NADP-malic enzyme 2	32020000	11431000	0	3	3	2	5	5	3	6412	0	8507	122240000	5
AT4G33650	dynamin-related protein 3A	32072000	12780000	0	10	10	3	11	11	3	8954	0	2509	207880000	19
AT1G71500	Rieske (2Fe-2S) domain-containing protein	32246000	35150000	0	4	4	4	18	18	18	3127	0	1123	275240000	20
AT4G26900	HIS HF	32291000	67566000	0	12	12	12	25	25	25	6492	0	2889	353100000	17
AT1G17220	Translation initiation factor 2, small GTP-binding protein	32386000	30758000	0	7	7	7	8	8	8	1095	0	4083	218200000	17
AT3G28270	Protein of unknown function (DUF677)	32485000	25338000	0	5	5	5	20	20	20	4112	0	68.002	454610000	22
AT4G31880	LOCATED IN: cytosol, chloroplast;EXPRESSED IN: 24 plant structures;EXPRESSED DURING: 14 growth stages;BEST Arabidopsis thaliana protein match is: Tudor/PWWP/MBT superfamily protein (TAIR:AT1G15940);Has 137162 Blast hits to 70781 proteins in 2973 spe	32530000	28621000	0	9	9	9	17	17	17	9408	0	8257	255150000	11
AT2G40290	Eukaryotic translation initiation factor 2 subunit 1	32677000	39450000	0	8	8	7	29	29	27	3847	0	6892	421350000	24
AT1G10840	translation initiation factor 3 subunit H1	32722000	73976000	0	6	6	6	17	17	17	3872	0	6942	460980000	23
AT5G13360	Auxin-responsive GH3 family protein	32773000	25515000	0	8	5	5	18	10	10	7572	0	1195	166940000	9
AT1G48470	glutamine synthetase 1;5	32811000	5508600	0	6	5	5	19	17	17	3807	0	673	159870000	12
AT2G43160	ENTH/VHS family protein	32818000	30221000	0	4	4	4	5	5	5	9577	0	3955	153620000	8
AT1G59960	NAD(P)-linked oxidoreductase superfamily protein	32864000	17587000	0	5	5	5	21	21	21	363	0	1446	136290000	10
AT3G27530	golgin candidate 6	32985000	30563000	0	8	8	8	11	11	11	1013	0	2414	222950000	15
AT5G49460	ATP citrate lyase subunit B 2	33042000	25928000	0	19	2	2	39	5	5	6527	0	4661	188030000	21
AT2G36380	pleiotropic drug resistance 6;pleiotropic drug resistance 11	33123000	21215000	0	10	8	8	8	7	7	164	0	2387	124200000	7
ATCG00540	photosynthetic electron transfer A	33146000	176260000	0	6	6	6	23	23	23	3556	0	2568	750080000	32
AT5G63510	gamma carbonic anhydrase like 1	33262000	21572000	0	5	5	1	17	17	4	3061	0	1963	253610000	21
AT1G28130	Auxin-responsive GH3 family protein	33299000	23638000	0	2	2	2	6	6	6	6863	0	12.098	108530000	4
AT5G10160	Thioesterase superfamily protein	33400000	38622000	0	7	7	4	26	26	16	2423	0	175	370650000	19
AT2G38270	CAX-interacting protein 2	33474000	49666000	0	9	9	9	43	43	43	3205	0	7204	310600000	17
AT1G45201	triacylglycerol lipase-like 1	33509000	51639000	0	6	6	6	13	13	13	5476	0	17.035	447260000	22
AT4G24550	Clathrin adaptor complexes medium subunit family protein	33631000	15742000	0	5	5	5	15	15	15	5046	0	1149	167320000	12
AT5G05170	Cellulose synthase family protein	33677000	64438000	0	11	11	10	14	14	14	1198	0	4942	249630000	30
AT3G27740	carbamoyl phosphate synthetase A	33774000	103500000	0	11	11	11	23	23	23	47.058	0	42	610670000	32
AT5G57290	60S acidic ribosomal protein family	33791000	85647000	0	2	2	2	21	21	21	1163	0	931	362440000	18
ATCG00190	RNA polymerase subunit beta	33874000	51885000	0	8	8	8	11	11	11	121.06	0	3355	249120000	13
AT5G27470	seryl-tRNA synthetase / serine--tRNA ligase	33900000	53937000	0	10	10	10	22	22	22	5128	0	7118	352230000	30
AT4G00630	K+ efflux antiporter 2	34047000	22222000	0	7	7	5	9	9	6	127	0	2928	204700000	16
AT2G34970	Trimeric LpxA-like enzyme	34212000	7810100	0	6	6	6	10	10	10	8163	0	1552	136800000	11
AT4G03200	catalytics	34413000	10541000	0	5	5	5	8	8	8	9134	0	6115	162870000	6
AT4G01050	thylakoid rhodanese-like	34554000	98526000	0	7	7	7	15	15	15	4987	0	379	551330000	19
AT4G05160	AMP-dependent synthetase and ligase family protein	34576000	38319000	0	7	7	7	16	16	16	5949	0	1428	244120000	25
AT1G64790	ILITYHIA	34621000	27782000	0	9	9	9	4	4	4	294.07	0	5326	232020000	16
AT1G77180	chromatin protein family	34659000	21376000	0	3	3	3	5	5	5	6922	0	1782	122180000	9
AT4G12060	Double Clp-N motif protein	34663000	38521000	0	5	5	5	32	32	32	266	0	194	281770000	15
AT3G58510	DEA(D/H)-box RNA helicase family protein	34804000	46223000	0	13	6	6	24	12	12	66.025	0	5172	266290000	16
AT3G26520	tonoplast intrinsic protein 2	34879000	174610000	0	1	1	1	7	7	7	2548	0	1297	1231200000	22
AT5G20950	Glycosyl hydrolase family protein	35258000	28895000	0	5	5	5	9	9	9	6726	0	1194	356340000	10
AT4G16160	Mitochondrial import inner membrane translocase subunit Tim17/Tim22/Tim23 family protein	35316000	39586000	0	4	4	4	37	37	37	1814	0	2389	475300000	9
ATCG01130	Ycf1 protein	35330000	44593000	0	13	13	13	8	8	8	2139	0	2827	305610000	17
AT5G51110	Transcriptional coactivator/pterin dehydratase	35394000	26854000	0	4	4	4	27	27	27	2397	0	2232	304180000	8
AT1G67230	little nuclei1	35482000	97575000	0	14	14	14	16	16	16	129.09	0	5814	476120000	24
ATCG00670	plastid-encoded CLP P	35541000	25647000	0	5	5	5	32	32	32	22.097	0	7134	207730000	19
AT3G28220	TRAF-like family protein	35627000	62154000	0	5	5	5	10	10	10	4286	0	2721	654190000	22
AT5G38830	Cysteinyl-tRNA synthetase, class Ia family protein	35704000	21591000	0	5	5	5	11	11	11	5741	0	33.034	156430000	8
AT4G30210	P450 reductase 2	35891000	29346000	0	4	4	4	7	7	7	79.026	0	2231	214190000	9
AT1G11720	starch synthase 3	36245000	25439000	0	8	8	8	9	9	9	1243	0	1878	220190000	10
AT4G14160	Sec23/Sec24 protein transport family protein	36276000	96537000	0	13	13	11	24	24	21	8577	0	5602	310180000	18
AT2G01350	quinolinate phoshoribosyltransferase	36343000	14841000	0	5	5	5	14	14	14	3755	0	1985	184990000	9
AT5G66190	ferredoxin-NADP(+)-oxidoreductase 1	36344000	177130000	0	12	12	12	38	38	38	4026	0	5575	815650000	36
AT1G12230	Aldolase superfamily protein	36383000	135360000	0	10	10	10	24	24	24	4627	0	3249	605300000	29
AT1G06620	2-oxoglutarate (2OG) and Fe(II)-dependent oxygenase superfamily protein	36468000	5859400	0	3	3	3	16	16	16	4051	0	7233	109170000	5
AT3G01910	sulfite oxidase	36632000	79393000	0	10	10	10	28	28	28	4329	0	2638	300380000	17
AT5G26000	thioglucoside glucohydrolase 1	36635000	158360000	0	9	9	8	20	20	18	6132	0	1114	930560000	36
AT1G12360	Sec1/munc18-like (SM) proteins superfamily	36705000	15098000	0	7	7	7	10	10	10	75.082	0	2677	136060000	9
AT3G10650	BEST Arabidopsis thaliana protein match is: nucleoporin-related (TAIR:AT5G20200);Has 61042 Blast hits to 31782 proteins in 2093 species: Archae - 202;Bacteria - 16480;Metazoa - 16017;Fungi - 12552;Plants - 1653;Viruses - 629;Other Eukaryotes - 13	36772000	23889000	0	7	7	7	7	7	7	1353	0	4242	197400000	16
AT3G02880	Leucine-rich repeat protein kinase family protein	36940000	47948000	0	9	6	6	18	13	13	6752	0	2542	275990000	24
AT5G47950	HXXXD-type acyl-transferase family protein	37096000	17735000	0	4	4	4	9	9	9	4641	0	1182	100640000	9
AT3G01540	DEAD box RNA helicase 1;DEAD box RNA helicase family protein	37140000	15524000	0	6	5	4	9	7	6	6727	0	1186	176550000	5
AT1G75350	Ribosomal protein L31	37242000	82187000	0	4	4	4	34	34	34	16.033	0	1808	474440000	19
AT4G26630	DEK domain-containing chromatin associated protein	37262000	42849000	0	7	7	7	14	14	14	8548	0	2526	217010000	11
AT2G41680	NADPH-dependent thioredoxin reductase C	37263000	28118000	0	3	3	3	10	10	10	5749	0	2466	288800000	13
AT2G44100	guanosine nucleotide diphosphate dissociation inhibitor 1	37301000	49416000	0	10	5	5	25	18	18	4918	0	3475	379970000	20
AT3G52730	ubiquinol-cytochrome C reductase UQCRX/QCR9-like family protein	37415000	26689000	0	2	2	2	20	20	20	8485	0	1861	245040000	8
AT5G17310	UDP-glucose pyrophosphorylase 2	37554000	84763000	0	23	10	10	54	25	25	5119	0	729	656710000	32
AT3G56070	rotamase cyclophilin 2	37629000	50544000	0	5	4	4	32	28	28	182	0	2398	283360000	24
AT1G79940	DnaJ / Sec63 Brl domains-containing protein	37731000	63936000	0	10	10	10	16	16	16	7603	0	3342	278740000	22
AT5G25100	Endomembrane protein 70 protein family	37995000	184370000	0	12	12	6	14	14	9	7435	0	4823	707350000	33
AT4G39210	Glucose-1-phosphate adenylyltransferase family protein	38222000	58085000	0	5	5	4	11	11	10	58.029	0	1725	289630000	12
AT1G13020	eukaryotic initiation factor 4B2	38228000	113190000	0	9	9	9	21	21	21	5924	0	2342	311010000	20
AT3G02260	auxin transport protein (BIG)	38313000	67693000	0	8	8	8	1	1	1	5678	0	1817	217210000	13
AT4G19210	RNAse l inhibitor protein 2	38480000	40759000	0	8	8	8	11	11	11	6889	0	2304	255130000	18
AT5G23060	calcium sensing receptor	38561000	26802000	0	9	9	9	31	31	31	4185	0	5958	277700000	14
AT3G07480	2Fe-2S ferredoxin-like superfamily protein	38572000	11590000	0	5	5	5	29	29	29	1702	0	2936	257120000	10
AT2G24020	Uncharacterised BCR, YbaB family COG0718	38601000	111690000	0	8	8	8	47	47	47	1911	0	5261	500000000	21
AT2G21620	Adenine nucleotide alpha hydrolases-like superfamily protein	38611000	42081000	0	9	9	9	53	53	53	2153	0	3862	255730000	16
AT5G63890	histidinol dehydrogenase	38614000	45335000	0	6	6	6	18	18	18	5022	0	3064	271720000	15
AT5G44380	FAD-binding Berberine family protein	38744000	16649000	0	4	4	4	9	9	9	6016	0	8868	139240000	4
AT4G20890	tubulin beta-9 chain	38838000	121380000	0	26	4	4	55	9	9	4957	0	4352	683690000	38
AT3G03980	NAD(P)-binding Rossmann-fold superfamily protein	38849000	16847000	0	4	4	3	20	20	16	2846	0	437	214970000	10
AT1G17890	NAD(P)-binding Rossmann-fold superfamily protein	39012000	25397000	0	6	6	5	29	29	26	3627	0	22.052	236490000	10
AT2G44640	FUNCTIONS IN: molecular_function unknown;INVOLVED IN: biological_process unknown;LOCATED IN: mitochondrion, chloroplast, plasma membrane, plastid, chloroplast envelope;EXPRESSED IN: 23 plant structures;EXPRESSED DURING: 13 growth stages;CONTAINS Inte	39270000	49247000	0	4	4	4	11	11	11	493	0	9.0179	339960000	17
AT3G53580	diaminopimelate epimerase family protein	39302000	78563000	0	6	6	6	22	22	22	3884	0	34.024	462090000	28
AT3G61430	plasma membrane intrinsic protein 1A;plasma membrane intrinsic protein 1C;plasma membrane intrinsic protein 1;4	39379000	29545000	0	4	2	1	17	9	6	3088	0	153	256890000	8
AT3G20820	Leucine-rich repeat (LRR) family protein	39521000	52698000	0	5	5	5	11	11	11	3962	0	1846	386630000	15
AT4G27585	SPFH/Band 7/PHB domain-containing membrane-associated protein family	39693000	46088000	0	6	6	6	17	17	17	45.02	0	1688	258560000	18
AT1G68530	3-ketoacyl-CoA synthase 6;3-ketoacyl-CoA synthase 5	39768000	33937000	0	5	5	5	9	9	9	5695	0	1075	259300000	11
AT5G14590	Isocitrate/isopropylmalate dehydrogenase family protein	40122000	57046000	0	10	8	8	22	18	18	5495	0	2076	250480000	14
AT1G63660	GMP synthase (glutamine-hydrolyzing), putative / glutamine amidotransferase, putative	40154000	24559000	0	9	9	9	24	24	24	5914	0	33.085	224930000	14
AT3G54960	PDI-like 1-3	40203000	64208000	0	11	11	11	17	17	17	6411	0	28.004	246260000	17
AT1G01960	SEC7-like guanine nucleotide exchange family protein	40232000	46823000	0	15	15	12	10	10	8	1944	0	42.054	399300000	24
AT3G61070	peroxin 11E	40323000	49496000	0	4	4	3	19	19	14	2512	0	197	273070000	14
AT1G51510	RNA-binding (RRM/RBD/RNP motifs) family protein	40376000	37000000	0	2	2	2	9	9	9	2238	0	1469	331760000	13
AT3G48500	Nucleic acid-binding, OB-fold-like protein	40398000	25540000	0	9	9	9	14	14	14	8246	0	34.088	228140000	21
AT1G63500	Protein kinase protein with tetratricopeptide repeat domain	40448000	22220000	0	8	8	5	20	20	12	5498	0	2157	271660000	13
AT3G02230	reversibly glycosylated polypeptide 1	40635000	37108000	0	12	5	5	44	20	20	4029	0	774	371830000	29
AT2G21330	fructose-bisphosphate aldolase 1	40755000	88469000	0	10	6	6	33	24	24	423	0	65.036	611130000	24
AT5G55660	DEK domain-containing chromatin associated protein	40870000	27363000	0	6	6	6	11	11	11	8706	0	28.042	228120000	11
AT1G58080	ATP phosphoribosyl transferase 1	40918000	13172000	0	3	3	3	12	12	12	4456	0	3915	321820000	18
AT5G13510	Ribosomal protein L10 family protein	40953000	21737000	0	2	2	2	13	13	13	2436	0	75.065	424470000	14
AT2G25970	KH domain-containing protein	40987000	30566000	0	9	9	9	17	17	17	6406	0	3395	351770000	16
AT1G76160	SKU5 similar 5	41079000	39475000	0	8	8	6	15	15	11	60.04	0	309	322040000	13
AT1G66680	S-adenosyl-L-methionine-dependent methyltransferases superfamily protein	41102000	7489800	0	4	4	4	18	18	18	3929	0	1841	104460000	12
AT2G47940	DEGP protease 2	41116000	32667000	0	7	7	7	19	19	19	6601	0	194	375700000	22
AT3G06400	chromatin-remodeling protein 11;chromatin remodeling factor17	41336000	15840000	0	6	6	6	7	7	7	1221	0	2025	157620000	8
AT1G09270	importin alpha isoform 4	41343000	49680000	0	5	4	4	11	8	8	5945	0	12	295300000	16
AT3G61240	DEA(D/H)-box RNA helicase family protein	41705000	18813000	0	6	6	2	15	15	4	5674	0	303	207510000	16
AT3G08530	Clathrin, heavy chain	41817000	152780000	0	66	8	8	40	6	6	1937	0	7983	602720000	31
AT3G54400	Eukaryotic aspartyl protease family protein	41998000	49390000	0	6	6	6	21	21	21	4575	0	1681	426660000	14
AT5G66140	proteasome alpha subunit D2;20S proteasome alpha subunit PAD1	42287000	141160000	0	7	7	7	30	30	30	2724	0	3534	591690000	24
AT1G49670	ARP protein (REF)	42534000	18675000	0	11	11	11	22	22	22	7041	0	67.095	388150000	31
AT1G49970	CLP protease proteolytic subunit 1	42639000	41096000	0	6	6	6	20	20	20	4227	0	1992	329450000	19
AT4G17890	ARF-GAP domain 8	42642000	31273000	0	6	5	5	16	13	13	4441	0	192	180340000	7
AT5G64250	Aldolase-type TIM barrel family protein	42739000	25253000	0	8	8	8	30	30	30	36.066	0	2466	192710000	10
AT2G27100	C2H2 zinc-finger protein SERRATE (SE)	42840000	36425000	0	7	7	7	12	12	12	81.097	0	5373	223170000	10
AT5G12370	exocyst complex component sec10	42883000	28296000	0	10	10	10	14	14	14	8993	0	4336	220770000	20
AT1G02080	transcription regulators	43014000	13609000	0	7	7	7	4	4	4	2698	0	6177	179730000	12
AT3G56460	GroES-like zinc-binding alcohol dehydrogenase family protein	43357000	86018000	0	7	7	7	30	30	30	3765	0	4363	465040000	29
AT4G10480	Nascent polypeptide-associated complex (NAC), alpha subunit family protein	43384000	44044000	0	4	4	4	25	25	25	2371	0	7439	297770000	24
AT3G57150	homologue of NAP57	43397000	18760000	0	9	9	9	23	23	23	63.026	0	5325	346440000	26
AT3G53520	UDP-glucuronic acid decarboxylase 1	43508000	27419000	0	5	4	4	11	9	9	5191	0	1001	254850000	13
AT4G19006	Proteasome component (PCI) domain protein	43612000	44739000	0	7	7	5	20	20	14	44.02	0	2536	296940000	20
AT5G13850	nascent polypeptide-associated complex subunit alpha-like protein 3	43894000	71861000	0	4	4	2	26	26	13	22.057	0	1008	504500000	23
AT5G01410	Aldolase-type TIM barrel family protein	43942000	32246000	0	4	2	2	15	8	8	3316	0	2666	245440000	12
AT3G25800	protein phosphatase 2A subunit A2	43960000	17829000	0	7	5	4	16	12	9	6597	0	1965	289890000	10
AT5G04530	3-ketoacyl-CoA synthase 19	43970000	27811000	0	4	4	4	11	11	11	5212	0	3305	271930000	20
AT5G64270	splicing factor, putative	43986000	37158000	0	11	11	11	11	11	11	1415	0	3614	317510000	14
AT4G25100	Fe superoxide dismutase 1	44184000	84024000	0	5	5	5	33	33	33	2391	0	26.064	448950000	20
AT3G46060	RAB GTPase homolog 8A;RAB GTPase homolog 8C;RAB GTPase homolog E1E	44191000	33300000	0	9	9	2	43	43	13	2335	0	3797	424440000	21
AT2G43090	Aconitase/3-isopropylmalate dehydratase protein	44331000	183120000	0	8	8	7	37	37	32	269	0	1233	538000000	35
AT2G02560	cullin-associated and neddylation dissociated	44436000	45010000	0	11	11	11	11	11	11	134	0	2447	330750000	18
AT1G32470	Single hybrid motif superfamily protein	44634000	51226000	0	4	4	1	29	29	9	1797	0	3794	438740000	14
AT1G15140	FAD/NAD(P)-binding oxidoreductase	44684000	34267000	0	4	4	4	14	14	14	3123	0	1649	335080000	11
AT2G42490	Copper amine oxidase family protein	44692000	15357000	0	6	6	6	12	12	12	869	0	1791	197160000	10
AT1G17650	glyoxylate reductase 2	44729000	43076000	0	8	8	8	28	28	28	3781	0	4397	492910000	33
AT2G40660	Nucleic acid-binding, OB-fold-like protein	44749000	29497000	0	5	5	5	19	19	19	42.088	0	3079	253520000	15
AT3G18860	transducin family protein / WD-40 repeat family protein	45196000	76047000	0	9	9	9	14	14	14	8473	0	4911	346400000	26
AT3G50670	U1 small nuclear ribonucleoprotein-70K	45215000	50745000	0	5	5	5	16	16	16	5088	0	8271	246280000	19
AT2G25980	Mannose-binding lectin superfamily protein	45238000	25110000	0	6	4	4	16	13	13	4878	0	1391	160350000	8
AT3G06720	importin alpha isoform 1	45279000	57681000	0	11	5	4	22	10	7	5844	0	3708	325640000	21
AT4G25210	DNA-binding storekeeper protein-related transcriptional regulator	45284000	45547000	0	3	3	3	12	12	12	4074	0	8516	264120000	9
AT3G55800	sedoheptulose-bisphosphatase	45329000	221150000	0	13	13	13	36	36	36	4214	0	4469	1278300000	39
AT5G65010	asparagine synthetase 2	45387000	35778000	0	8	8	5	14	14	9	6557	0	1681	252500000	12
AT3G48170	aldehyde dehydrogenase 10A9	45549000	50000000	0	8	8	8	21	21	21	5418	0	3371	361260000	21
AT2G17980	Sec1/munc18-like (SM) proteins superfamily	45550000	26721000	0	5	5	5	13	13	13	695	0	2949	211250000	10
AT5G24300	Glycogen/starch synthases, ADP-glucose type	45593000	47482000	0	5	5	5	12	12	12	72.098	0	41.062	241380000	13
AT2G25430	epsin N-terminal homology (ENTH) domain-containing protein / clathrin assembly protein-related	45623000	41401000	0	7	7	2	13	13	6	72.083	0	2681	304250000	21
AT5G58070	temperature-induced lipocalin	45687000	70772000	0	6	6	6	39	39	39	2134	0	21.05	276880000	21
AT2G45140	plant VAP homolog 12	46002000	26321000	0	4	4	4	26	26	26	2642	0	6305	222970000	19
AT1G79990	structural molecules	46087000	44630000	0	18	9	9	19	9	9	1283	0	215	332990000	21
AT4G17170	RAB GTPase homolog B1C	46565000	28277000	0	4	4	4	24	24	24	2364	0	2694	196280000	17
AT4G29690	Alkaline-phosphatase-like family protein	46612000	19761000	0	5	5	5	14	14	14	516	0	2282	243560000	9
AT2G01470	SEC12P-like 2 protein	46623000	41220000	0	6	6	6	27	27	27	4293	0	2476	306330000	20
AT1G76680	12-oxophytodienoate reductase 1	46644000	10553000	0	5	5	2	15	15	8	44.015	0	1308	224230000	18
AT4G26500	chloroplast sulfur E	46727000	39144000	0	7	7	7	25	25	25	4033	0	3433	284610000	16
AT4G23630	VIRB2-interacting protein 1;VIRB2-interacting protein 3	46778000	119060000	0	3	3	3	11	11	11	3028	0	1524	451700000	20
AT4G13340	Leucine-rich repeat (LRR) family protein	46960000	55002000	0	7	7	1	9	9	1	8245	0	46.011	451190000	15
AT2G35490	Plastid-lipid associated protein PAP / fibrillin family protein	47025000	91079000	0	8	8	8	28	28	28	4005	0	3659	540210000	31
AT2G43820	UDP-glucosyltransferase 74F2	47122000	48227000	0	4	4	4	12	12	12	5071	0	4433	323950000	15
AT3G01120	Pyridoxal phosphate (PLP)-dependent transferases superfamily protein	47213000	26930000	0	6	6	6	10	10	10	5918	0	1852	237870000	14
AT3G53180	glutamate-ammonia ligases;catalytics;glutamate-ammonia ligases	47217000	34177000	0	9	9	9	16	16	16	9484	0	3274	245520000	21
AT4G33510	3-deoxy-d-arabino-heptulosonate 7-phosphate synthase	47268000	76912000	0	10	6	6	23	16	16	5648	0	1964	393500000	15
AT5G42970	Proteasome component (PCI) domain protein	47288000	31721000	0	8	8	8	28	28	28	4457	0	2781	242300000	12
AT2G16950	transportin 1	47461000	37397000	0	11	11	11	16	16	16	9934	0	3337	421310000	22
AT4G32410	cellulose synthase 1	47472000	18739000	0	8	8	7	8	8	7	1224	0	2025	195630000	12
AT2G19900	NADP-malic enzyme 1	47560000	12907000	0	7	7	5	16	16	12	6478	0	3579	279150000	11
AT2G42910	Phosphoribosyltransferase family protein	47580000	25315000	0	5	5	5	14	14	14	376	0	13.014	235440000	11
AT2G43790	MAP kinase 6	47949000	17822000	0	6	6	6	23	23	23	45.057	0	195	171730000	10
AT2G19760	profilin 1	47966000	55608000	0	5	5	5	51	51	51	1466	0	3335	466170000	31
AT5G16390	chloroplastic acetylcoenzyme A carboxylase 1	48121000	87373000	0	6	6	5	26	26	22	2912	0	1513	468320000	20
AT1G50670	OTU-like cysteine protease family protein	48294000	41854000	0	7	7	7	34	34	34	2325	0	4597	319140000	17
AT1G70320	ubiquitin-protein ligase 2	48375000	37400000	0	14	14	4	4	4	1	4031	0	47.019	332720000	20
AT1G27090	glycine-rich protein	48396000	41914000	0	5	5	5	16	16	16	46.018	0	451	234660000	13
AT1G29150	non-ATPase subunit 9	48584000	166000000	0	9	9	9	22	22	22	4649	0	2639	721300000	28
AT3G20630	ubiquitin-specific protease 14	48651000	57546000	0	7	7	7	10	10	10	8873	0	5909	256890000	15
AT1G66430	pfkB-like carbohydrate kinase family protein	48704000	77640000	0	8	8	7	22	22	20	4171	0	49.013	462900000	27
AT1G76180	Dehydrin family protein	49015000	312800000	0	9	9	8	53	53	48	2086	0	7907	726200000	44
AT1G13320	protein phosphatase 2A subunit A3	49185000	50214000	0	7	5	5	12	7	7	6516	0	1258	299620000	13
AT5G65220	Ribosomal L29 family protein	49244000	111740000	0	7	7	7	29	29	29	1977	0	107	692000000	33
AT4G16660	heat shock protein 70 (Hsp 70) family protein	49255000	67260000	0	12	12	12	19	19	19	9624	0	3658	434750000	22
AT3G03710	polyribonucleotide nucleotidyltransferase, putative	49314000	77063000	0	13	13	13	17	17	17	9965	0	5476	524790000	31
AT3G53990	Adenine nucleotide alpha hydrolases-like superfamily protein	49370000	32598000	0	5	5	5	44	44	44	1793	0	1239	290110000	17
AT5G27410	D-aminoacid aminotransferase-like PLP-dependent enzymes superfamily protein	49793000	33080000	0	10	5	5	23	11	11	6296	0	1258	214140000	11
AT4G39660	alanine:glyoxylate aminotransferase 2	49832000	29739000	0	9	9	9	26	26	26	5152	0	3072	291020000	18
AT4G33360	NAD(P)-binding Rossmann-fold superfamily protein	49887000	32853000	0	6	6	6	20	20	20	376	0	1354	214910000	9
AT5G25757	RNA polymerase I-associated factor PAF67;RNA polymerase I-associated factor PAF67	49925000	72636000	0	10	10	10	18	18	18	6082	0	6823	609850000	35
AT1G52030	myrosinase-binding protein 2	50030000	34361000	0	13	10	10	33	27	27	6848	0	3748	378020000	28
AT1G70730	Phosphoglucomutase/phosphomannomutase family protein	50173000	70668000	0	20	9	9	37	19	19	7257	0	4033	568970000	37
AT5G16880	Target of Myb protein 1	50187000	55717000	0	7	7	7	27	27	27	451	0	6741	388540000	23
AT5G60660	plasma membrane intrinsic protein 2;4	50398000	107680000	0	4	4	2	12	12	5	3052	0	1779	550090000	32
AT1G62640	3-ketoacyl-acyl carrier protein synthase III	50446000	51009000	0	7	7	7	24	24	24	4246	0	3524	285650000	21
AT1G07140	Pleckstrin homology (PH) domain superfamily protein	50503000	35171000	0	8	8	6	53	53	41	2501	0	8785	705240000	28
AT4G38510	ATPase, V1 complex, subunit B protein	50563000	44250000	0	25	3	3	60	7	7	5577	0	1927	326020000	23
AT4G34490	cyclase associated protein 1	50580000	86763000	0	8	8	8	22	22	22	5069	0	5155	433280000	18
AT1G02280	translocon at the outer envelope membrane of chloroplasts 33	50677000	39196000	0	3	3	3	13	13	13	3225	0	9984	206830000	11
AT2G07050	cycloartenol synthase 1	50770000	39671000	0	7	7	7	13	13	13	86.032	0	1993	225430000	10
AT2G36580	Pyruvate kinase family protein	50835000	24702000	0	18	4	4	43	15	15	5708	0	51.009	231120000	11
AT5G67630	P-loop containing nucleoside triphosphate hydrolases superfamily protein	51112000	17007000	0	9	9	9	23	23	23	5213	0	2594	213900000	12
AT1G10700	phosphoribosyl pyrophosphate (PRPP) synthase 3	51666000	20768000	0	4	4	4	16	16	16	4496	0	9164	281540000	12
AT4G20980	Eukaryotic translation initiation factor 3 subunit 7 (eIF-3)	51678000	45804000	0	11	11	5	26	26	13	6624	0	5013	269460000	19
AT1G09770	cell division cycle 5	51713000	44004000	0	8	8	8	13	13	13	9566	0	3259	295950000	20
AT1G31070	N-acetylglucosamine-1-phosphate uridylyltransferase 1	51790000	19268000	0	6	6	2	12	12	6	5591	0	1517	195180000	13
AT3G58140	phenylalanyl-tRNA synthetase class IIc family protein	52070000	51291000	0	9	9	9	29	29	29	4951	0	4601	471230000	26
ATMG00640	hydrogen ion transporting ATP synthases, rotational mechanism;zinc ion binding	52148000	79348000	0	6	6	6	25	25	25	217	0	1624	323190000	15
AT2G20360	NAD(P)-binding Rossmann-fold superfamily protein	52213000	59885000	0	12	12	12	33	33	33	4335	0	3711	421670000	23
AT5G39410	Saccharopine dehydrogenase	52279000	17931000	0	8	8	8	23	23	23	498	0	5408	394460000	14
AT5G16440	isopentenyl diphosphate isomerase 1	52540000	44801000	0	5	4	4	19	16	16	3314	0	2187	256810000	17
AT1G67280	Glyoxalase/Bleomycin resistance protein/Dioxygenase superfamily protein	52600000	57369000	0	7	6	6	24	24	24	3967	0	1936	360140000	14
AT1G12920	eukaryotic release factor 1-2;eukaryotic release factor 1-3	52619000	82841000	0	9	9	7	20	20	16	4841	0	3569	395280000	24
AT5G62790	1-deoxy-D-xylulose 5-phosphate reductoisomerase	52952000	63669000	0	9	9	9	25	25	25	5428	0	6209	380140000	25
AT3G04880	DNA-damage-repair/toleration protein (DRT102)	52962000	47267000	0	6	6	6	28	28	28	3333	0	4469	269680000	14
AT2G37170	plasma membrane intrinsic protein 2	53076000	67310000	0	4	3	3	11	7	7	3053	0	1682	244960000	14
AT3G01780	ARM repeat superfamily protein	53097000	32298000	0	14	14	14	13	13	13	1301	0	3837	293270000	22
AT4G22240	Plastid-lipid associated protein PAP / fibrillin family protein	53273000	70812000	0	9	9	8	41	41	36	3355	0	6327	588590000	20
AT5G59880	actin depolymerizing factor 3	53436000	265770000	0	7	7	5	72	72	61	1522	0	1222	1384300000	65
AT1G67730	beta-ketoacyl reductase 1	53496000	72666000	0	7	7	7	23	23	23	3561	0	5411	419710000	26
AT3G52180	dual specificity protein phosphatase (DsPTP1) family protein	53513000	112320000	0	10	10	10	21	21	21	4225	0	4482	552350000	28
AT3G49680	branched-chain aminotransferase 3	53562000	54130000	0	5	5	5	14	14	14	4472	0	2928	498240000	20
AT5G09660	peroxisomal NAD-malate dehydrogenase 2	53674000	43633000	0	7	6	6	29	26	26	3838	0	6102	466930000	26
AT1G05010	ethylene-forming enzyme	53797000	51050000	0	9	8	8	33	30	30	3676	0	3289	299420000	22
AT1G32200	phospholipid/glycerol acyltransferase family protein	53817000	55909000	0	9	9	9	26	26	26	5021	0	5645	417110000	24
AT1G76090	sterol methyltransferase 3	53828000	20187000	0	8	6	6	21	17	17	4024	0	3487	218220000	13
AT5G03940	chloroplast signal recognition particle 54 kDa subunit	53914000	84885000	0	13	13	13	29	29	29	6132	0	54.043	569510000	29
AT5G06460	ubiquitin activating enzyme 2	54112000	43621000	0	9	7	7	9	8	8	1192	0	18.079	235590000	10
AT1G69200	fructokinase-like 2	54113000	35150000	0	6	6	6	13	13	13	6958	0	1681	362150000	12
AT5G46110	Glucose-6-phosphate/phosphate translocator-related	54319000	80686000	0	3	3	3	5	5	5	4537	0	297	582980000	12
AT4G23430	NAD(P)-binding Rossmann-fold superfamily protein;NAD(P)-binding Rossmann-fold superfamily protein	54326000	29097000	0	4	4	4	18	18	18	3439	0	7207	223400000	8
AT5G46750	ARF-GAP domain 9	54409000	42702000	0	6	6	5	17	17	14	435	0	3578	326350000	20
AT3G27380	succinate dehydrogenase 2-1;succinate dehydrogenase 2-2	54424000	40961000	0	9	9	9	31	31	31	3171	0	2738	317860000	24
AT5G04740	ACT domain-containing protein	54473000	87236000	0	8	8	8	26	26	26	3342	0	25.095	474280000	22
AT5G11420	Protein of unknown function, DUF642	54849000	59666000	0	6	6	3	18	18	7	394	0	3998	614070000	19
AT5G53560	cytochrome B5 isoform E	55005000	133580000	0	7	7	7	53	53	53	15.084	0	4637	606760000	24
AT3G57010	Calcium-dependent phosphotriesterase superfamily protein	55089000	22009000	0	4	4	4	15	15	15	418	0	2819	233550000	11
AT1G48520	GLU-ADT subunit B	55446000	58765000	0	7	7	7	14	14	14	604	0	227	374150000	21
AT2G38700	mevalonate diphosphate decarboxylase 1	55595000	79598000	0	10	10	10	28	28	28	4585	0	4264	391630000	22
ATMG00510	NADH dehydrogenase subunit 7	55746000	69747000	0	4	4	4	11	11	11	4477	0	42.066	463080000	18
AT5G03160	homolog of mamallian P58IPK	55785000	36015000	0	6	6	6	17	17	17	5389	0	2417	296920000	13
AT3G49430	SER/ARG-rich protein 34A	55984000	55047000	0	6	6	6	24	24	24	3399	0	142	265250000	11
AT2G22250	aspartate aminotransferase	56057000	50603000	0	9	9	9	24	24	24	5099	0	2461	357830000	24
AT1G72550	tRNA synthetase beta subunit family protein	56578000	45442000	0	10	10	10	17	17	17	6742	0	337	328390000	23
AT5G07030	Eukaryotic aspartyl protease family protein	56660000	83130000	0	7	7	7	15	15	15	4894	0	1435	602920000	15
AT5G37830	oxoprolinase 1	57052000	69030000	0	14	14	14	12	12	12	1373	0	3695	313400000	24
AT1G25490	ARM repeat superfamily protein	57570000	88129000	0	13	13	11	22	22	18	6593	0	4183	400290000	26
AT5G52640	heat shock protein 90	57573000	42936000	0	18	8	8	24	12	12	8179	0	2123	355220000	16
AT4G28440	Nucleic acid-binding, OB-fold-like protein	57839000	41530000	0	3	3	3	31	31	31	1659	0	9439	478660000	19
AT2G29960	cyclophilin 5	57859000	55524000	0	7	5	5	25	18	18	2133	0	7394	293960000	12
AT3G18035	winged-helix DNA-binding transcription factor family protein	57880000	38840000	0	7	7	7	26	26	26	5124	0	403	241130000	13
AT5G56950	nucleosome assembly protein 1;3	58054000	33794000	0	7	6	6	32	30	30	4393	0	21	284300000	10
AT5G59420	OSBP(oxysterol binding protein)-related protein 3C	58060000	46933000	0	8	8	7	23	23	20	5166	0	6919	387570000	29
AT3G23790	AMP-dependent synthetase and ligase family protein	58102000	51665000	0	9	9	7	16	16	12	8147	0	2679	338790000	15
AT4G30010	unknown protein;FUNCTIONS IN: molecular_function unknown;INVOLVED IN: biological_process unknown;LOCATED IN: mitochondrion, plastid;EXPRESSED IN: 26 plant structures;EXPRESSED DURING: 15 growth stages;Has 39 Blast hits to 39 proteins in 18 species:	58230000	59198000	0	3	3	3	21	21	21	1039	0	4822	420640000	11
AT2G43910	HARMLESS TO OZONE LAYER 1	58271000	56752000	0	6	6	6	44	44	44	2708	0	247	405130000	17
AT5G16730	Plant protein of unknown function (DUF827)	58365000	47707000	0	8	8	8	12	12	12	9607	0	3252	311710000	15
AT1G16470	proteasome subunit PAB1;N-terminal nucleophile aminohydrolases (Ntn hydrolases) superfamily protein	58367000	96676000	0	8	8	8	54	54	54	2501	0	3773	514290000	24
AT3G46970	alpha-glucan phosphorylase 2	58596000	26410000	0	10	9	9	19	17	17	9558	0	5884	361140000	16
AT3G60240	eukaryotic translation initiation factor 4G	59047000	44304000	0	12	12	12	9	9	9	1872	0	4922	291440000	25
AT4G17830	Peptidase M20/M25/M40 family protein	59094000	69684000	0	9	9	9	27	27	27	4842	0	29.098	498730000	25
AT3G59020	ARM repeat superfamily protein	59269000	18704000	0	6	6	5	6	6	5	1177	0	2519	254720000	17
AT5G66170	sulfurtransferase 18	59495000	114440000	0	5	5	5	56	56	56	15.069	0	3327	450140000	18
AT2G40890	cytochrome P450, family 98, subfamily A, polypeptide 3	59550000	39844000	0	8	8	8	15	15	15	5726	0	19.084	261600000	13
ATCG00500	acetyl-CoA carboxylase carboxyl transferase subunit beta	59570000	68443000	0	12	12	12	32	32	32	5509	0	2841	448520000	35
AT5G65750	2-oxoglutarate dehydrogenase, E1 component	59605000	46444000	0	23	11	11	24	13	13	116	0	3119	411530000	26
AT1G65260	plastid transcriptionally active 4	59824000	134990000	0	10	10	10	37	37	37	3692	0	4268	421790000	19
AT4G05390	root FNR 1	60104000	139950000	0	9	9	7	22	22	18	4296	0	3408	631960000	28
AT1G29470	S-adenosyl-L-methionine-dependent methyltransferases superfamily protein	60230000	169000000	0	11	11	10	15	15	14	8704	0	2948	794740000	19
AT4G38630	regulatory particle non-ATPase 10	60414000	74091000	0	8	8	8	20	20	20	4057	0	3498	432350000	22
AT5G38470	Rad23 UV excision repair protein family	60570000	51045000	0	4	3	3	14	12	12	40.066	0	9787	369630000	13
AT1G64520	regulatory particle non-ATPase 12A	60616000	22930000	0	9	9	9	49	49	49	3006	0	3062	277860000	19
AT5G03740	histone deacetylase 2C	60742000	59353000	0	4	4	4	17	17	17	313	0	7201	274640000	17
AT1G22530	PATELLIN 2	60750000	291160000	0	27	25	25	45	42	42	76.007	0	1303	1173100000	86
AT2G38550	Transmembrane proteins 14C	60797000	87400000	0	5	5	5	20	20	20	3601	0	7416	489440000	26
AT5G08530	51 kDa subunit of complex I	60889000	106440000	0	12	12	12	23	23	23	5349	0	5025	667850000	35
AT4G26110	nucleosome assembly protein1;1	61021000	72869000	0	7	6	6	25	23	23	4297	0	3064	419070000	25
AT4G09650	ATP synthase delta-subunit gene	61156000	101530000	0	9	9	9	29	29	29	2568	0	6668	815030000	25
AT1G48130	1-cysteine peroxiredoxin 1	61196000	16514000	0	7	7	7	48	48	48	24.081	0	3775	336800000	16
AT1G54000	GDSL-like Lipase/Acylhydrolase superfamily protein	61403000	49386000	0	9	9	8	30	30	28	4394	0	3457	292300000	27
AT3G11340	UDP-Glycosyltransferase superfamily protein	61405000	53555000	0	6	6	6	12	12	12	5005	0	1948	380530000	21
AT4G39520	GTP-binding protein-related	61578000	30989000	0	6	6	6	22	22	22	4143	0	2367	268640000	19
AT4G19710	aspartate kinase-homoserine dehydrogenase ii	61658000	42489000	0	13	9	9	15	11	11	1005	0	2754	290910000	19
AT1G64980	Nucleotide-diphospho-sugar transferases superfamily protein	61662000	15415000	0	4	4	4	21	21	21	3016	0	2232	238300000	10
ATCG00750	ribosomal protein S11	61741000	50604000	0	3	3	3	18	18	18	15.023	0	3714	488050000	14
AT1G61790	Oligosaccharyltransferase complex/magnesium transporter family protein	61793000	33713000	0	3	3	3	15	15	15	3806	0	1766	362530000	12
AT2G34640	plastid transcriptionally active 12	61821000	28649000	0	5	5	5	12	12	12	6095	0	2389	292030000	19
AT2G26230	uricase / urate oxidase / nodulin 35, putative	62233000	41197000	0	5	5	5	22	22	22	348	0	1595	234090000	6
AT5G16660	unknown protein;FUNCTIONS IN: molecular_function unknown;INVOLVED IN: biological_process unknown;LOCATED IN: chloroplast thylakoid membrane, chloroplast, membrane, chloroplast envelope;EXPRESSED IN: 23 plant structures;EXPRESSED DURING: 14 growth sta	62304000	50767000	0	4	4	4	33	33	33	1877	0	1139	354300000	6
AT1G72160	Sec14p-like phosphatidylinositol transfer family protein	62326000	85997000	0	8	8	8	25	25	25	5604	0	3676	363930000	19
AT2G14880	SWIB/MDM2 domain superfamily protein	62457000	76517000	0	7	7	7	41	41	41	1502	0	3988	430840000	28
AT1G79280	nuclear pore anchor	62541000	78254000	0	18	18	18	10	10	10	2391	0	9747	473410000	29
AT1G14850	nucleoporin 155	62604000	34933000	0	7	7	7	6	6	6	160.01	0	3476	242590000	15
AT4G25130	peptide met sulfoxide reductase 4	62737000	81612000	0	5	5	5	25	25	25	2844	0	5839	653500000	30
AT5G24710	Transducin/WD40 repeat-like superfamily protein	62784000	20915000	0	7	7	7	8	8	8	148.07	0	7136	309160000	14
AT2G36250	Tubulin/FtsZ family protein	62785000	43412000	0	12	12	6	37	37	19	5021	0	1102	426130000	44
AT5G10010	unknown protein;FUNCTIONS IN: molecular_function unknown;INVOLVED IN: biological_process unknown;LOCATED IN: nucleolus;EXPRESSED IN: 25 plant structures;EXPRESSED DURING: 15 growth stages;BEST Arabidopsis thaliana protein match is: unknown protein (	62867000	38591000	0	7	7	7	18	18	18	5016	0	6052	247440000	13
AT1G68560	alpha-xylosidase 1	63080000	68063000	0	14	14	14	21	21	21	102	0	1189	704350000	44
AT5G19440	NAD(P)-binding Rossmann-fold superfamily protein	63188000	116630000	0	8	8	8	30	30	30	3593	0	2543	382740000	26
AT3G20330	PYRIMIDINE B	63270000	103050000	0	10	10	10	26	26	26	4366	0	3615	511300000	25
AT3G23940	dehydratase family	63361000	98716000	0	11	11	11	17	17	17	6413	0	4129	582390000	29
AT5G23890	LOCATED IN: mitochondrion, chloroplast thylakoid membrane, chloroplast, plastid, chloroplast envelope;EXPRESSED IN: 24 plant structures;EXPRESSED DURING: 14 growth stages;CONTAINS InterPro DOMAIN/s: S-layer homology domain (InterPro:IPR001119);BEST Ar	63746000	128430000	0	13	13	13	16	16	16	1033	0	6904	570530000	37
AT4G01900	GLNB1 homolog	63832000	52360000	0	5	5	5	29	29	29	2175	0	3315	486830000	22
AT5G66120	3-dehydroquinate synthase, putative	64577000	73572000	0	9	9	9	29	29	29	48.064	0	4429	356720000	21
AT5G20280	sucrose phosphate synthase 1F	64790000	44892000	0	11	11	11	12	12	12	1172	0	3025	390140000	19
AT1G47420	succinate dehydrogenase 5	64808000	89395000	0	7	7	7	32	32	32	2806	0	9278	438180000	29
AT2G47970	Nuclear pore localisation protein NPL4	64965000	47901000	0	6	6	6	20	20	20	4669	0	2192	389690000	18
AT1G23730	beta carbonic anhydrase 3	65063000	22740000	0	4	3	3	21	17	17	2829	0	1382	263810000	6
AT3G06580	Mevalonate/galactokinase family protein	65099000	15655000	0	10	10	10	25	25	25	544	0	4793	291210000	27
AT3G12580	heat shock protein 70	65161000	214260000	0	29	9	8	39	14	14	7101	0	6618	878590000	47
AT5G60980	Nuclear transport factor 2 (NTF2) family protein with RNA binding (RRM-RBD-RNP motifs) domain	65316000	67480000	0	5	5	5	19	19	19	4943	0	7432	429830000	31
AT5G02940	Protein of unknown function (DUF1012)	65430000	252510000	0	18	18	13	26	26	21	9237	0	1479	1101400000	46
AT3G48560	chlorsulfuron/imidazolinone resistant 1	65449000	30822000	0	11	11	11	18	18	18	7284	0	3534	326490000	17
AT5G20920	eukaryotic translation initiation factor 2 beta subunit	65503000	31211000	0	7	7	7	35	35	35	3063	0	2695	264300000	23
AT1G23740	Oxidoreductase, zinc-binding dehydrogenase family protein	65878000	34809000	0	8	8	8	32	32	32	4086	0	3028	458080000	24
AT3G05900	neurofilament protein-related	66056000	420440000	0	33	33	33	67	67	67	7353	0	1609	1753600000	106
AT3G02760	Class II aaRS and biotin synthetases superfamily protein	66147000	110980000	0	13	13	13	18	18	18	9736	0	5731	505570000	26
AT5G39730	AIG2-like (avirulence induced gene) family protein	66168000	22959000	0	3	3	3	22	22	22	20.017	0	1206	239720000	15
AT3G48700	carboxyesterase 13	66277000	65003000	0	5	4	4	23	19	19	36.099	0	4916	486600000	18
AT2G27680	NAD(P)-linked oxidoreductase superfamily protein	66429000	47691000	0	6	6	6	15	15	15	4354	0	4094	407210000	16
AT3G63130	RAN GTPase activating protein 1	66512000	31216000	0	8	8	8	23	23	23	5826	0	4279	374300000	20
AT1G48620	high mobility group A5	66659000	52306000	0	7	7	7	25	25	25	5191	0	6145	388020000	22
AT3G54640	tryptophan synthase alpha chain	66841000	32952000	0	6	6	6	33	33	33	3399	0	5437	631700000	21
AT1G34430	2-oxoacid dehydrogenases acyltransferase family protein	67192000	84705000	0	10	10	9	23	23	20	4806	0	82.043	456500000	33
AT1G79920	Heat shock protein 70 (Hsp 70) family protein	67278000	58135000	0	40	6	6	50	13	13	918	0	86.007	541740000	30
AT2G21270	ubiquitin fusion degradation 1	67440000	45368000	0	5	5	5	15	15	15	3712	0	18.058	276340000	13
AT5G42850	Thioredoxin superfamily protein	67506000	43064000	0	9	9	9	56	56	56	1506	0	2217	374760000	18
AT2G42600	phosphoenolpyruvate carboxylase 2	67578000	118260000	0	34	18	18	35	23	23	1095	0	1001	722310000	45
AT1G32900	UDP-Glycosyltransferase superfamily protein	67731000	114400000	0	17	17	17	35	35	35	6679	0	877	799610000	60
AT3G54050	high cyclic electron flow 1	68348000	63909000	0	7	7	7	24	24	24	4561	0	3854	631450000	34
AT1G80480	plastid transcriptionally active 17	68535000	85693000	0	7	7	6	19	19	16	4987	0	6925	608130000	23
AT4G20260	plasma-membrane associated cation-binding protein 1	68599000	473570000	0	11	11	11	45	45	45	2412	0	4311	1541200000	54
AT1G15500	TLC ATP/ADP transporter	68668000	119110000	0	9	9	6	15	15	8	6729	0	9491	513860000	26
AT2G27600	AAA-type ATPase family protein	68828000	40233000	0	8	8	8	24	24	24	4892	0	4034	383690000	22
AT1G04430	S-adenosyl-L-methionine-dependent methyltransferases superfamily protein	68883000	71857000	0	8	8	6	14	14	10	7007	0	2638	415880000	22
AT3G15640	Rubredoxin-like superfamily protein	69021000	40019000	0	4	4	3	38	38	26	1915	0	3763	417090000	24
AT2G42590	general regulatory factor 9	69638000	178700000	0	12	11	10	38	34	31	3068	0	3259	851770000	33
AT1G16350	Aldolase-type TIM barrel family protein	69684000	113250000	0	12	12	9	34	34	28	54.051	0	4807	640740000	27
AT1G23820	spermidine synthase 1	69690000	76324000	0	7	7	4	23	23	15	4179	0	102	588330000	30
AT5G26570	catalytics;carbohydrate kinases;phosphoglucan, water dikinases	69729000	118580000	0	20	20	20	22	22	22	1312	0	1094	728380000	57
AT5G61410	D-ribulose-5-phosphate-3-epimerase	70349000	43576000	0	4	4	4	23	23	23	30.008	0	32	417250000	15
AT1G14510	alfin-like 7	70603000	34562000	0	3	3	1	8	8	4	2885	0	1524	231830000	10
AT3G06810	acyl-CoA dehydrogenase-related	70610000	42113000	0	10	10	10	17	17	17	9112	0	6072	339410000	16
AT5G27540	MIRO-related GTP-ase 1	70630000	50887000	0	15	15	15	25	25	25	7222	0	9826	410880000	34
AT3G48890	membrane-associated progesterone binding protein 3	70697000	116060000	0	4	4	4	26	26	26	2582	0	9142	545040000	23
AT5G42590	cytochrome P450, family 71, subfamily A, polypeptide 16	71003000	122580000	0	15	15	15	35	35	35	5527	0	3809	478710000	22
AT5G44020	HAD superfamily, subfamily IIIB acid phosphatase	71077000	250440000	0	11	11	8	32	32	25	31.056	0	7745	780180000	45
AT1G58290	Glutamyl-tRNA reductase family protein	71454000	20769000	0	5	5	5	11	11	11	5915	0	2181	356150000	13
AT3G08740	elongation factor P (EF-P) family protein	71475000	153950000	0	6	6	6	21	21	21	2628	0	5334	737660000	32
AT4G17520	Hyaluronan / mRNA binding family	71530000	55943000	0	7	5	5	34	28	28	3805	0	3541	368960000	24
AT3G18740	Ribosomal protein L7Ae/L30e/S12e/Gadd45 family protein	71772000	70170000	87062000	4	4	2	42	42	32	1279	0	3782	773560000	31
AT5G03650	starch branching enzyme 2	71915000	41880000	0	13	13	12	20	20	18	929	0	3233	472160000	30
AT1G71220	UDP-glucose:glycoprotein glucosyltransferases;transferases, transferring hexosyl groups;transferases, transferring glycosyl groups	72260000	55449000	0	15	15	15	14	14	14	1813	0	6264	297560000	22
AT5G22650	histone deacetylase 2B	72396000	59292000	0	5	5	5	23	23	23	3248	0	3239	368110000	17
AT4G24820	26S proteasome, regulatory subunit Rpn7;Proteasome component (PCI) domain	72519000	166260000	0	14	14	14	37	37	37	4482	0	1136	802830000	41
AT1G79690	nudix hydrolase homolog 3	72543000	96235000	0	13	13	13	19	19	19	8656	0	106	648040000	35
AT1G07750	RmlC-like cupins superfamily protein	72616000	41316000	0	9	9	9	31	31	31	381	0	3721	448650000	23
AT5G62810	peroxin 14	72760000	28738000	0	9	9	9	25	25	25	5594	0	5575	370670000	22
AT1G55020	lipoxygenase 1	73129000	78272000	0	11	11	11	16	16	16	98.044	0	8099	576760000	33
AT1G67560	PLAT/LH2 domain-containing lipoxygenase family protein	73264000	41680000	0	12	12	12	20	20	20	1041	0	5072	476700000	22
AT5G48880	peroxisomal 3-keto-acyl-CoA thiolase 2	73274000	27065000	0	8	7	7	32	30	30	4755	0	2631	368750000	19
AT4G14960	Tubulin/FtsZ family protein	73454000	73802000	0	29	1	1	61	3	3	4937	0	4019	733930000	17
AT1G79230	mercaptopyruvate sulfurtransferase 1	73678000	90443000	0	8	8	8	23	23	23	4193	0	69.019	538470000	39
AT3G15190	chloroplast 30S ribosomal protein S20, putative	73762000	107660000	0	8	8	8	31	31	31	2126	0	19.095	659210000	18
AT5G39570	FUNCTIONS IN: molecular_function unknown;INVOLVED IN: biological_process unknown;LOCATED IN: cytosol, nucleus;EXPRESSED IN: 25 plant structures;EXPRESSED DURING: 14 growth stages;BEST Arabidopsis thaliana protein match is: glycine-rich protein (TAIR:	73936000	255710000	0	14	14	14	56	56	56	4326	0	1972	1423000000	71
AT5G62530	aldehyde dehydrogenase 12A1	73937000	56330000	0	10	10	10	20	20	20	6172	0	2866	536840000	26
AT1G43670	Inositol monophosphatase family protein	74063000	61707000	0	8	8	8	36	36	36	3787	0	1621	780120000	29
AT2G45710	Zinc-binding ribosomal protein family protein;ribosomal protein S27;Zinc-binding ribosomal protein family protein	74295000	45000000	0	4	4	3	38	38	22	905	0	4065	421110000	26
AT1G62660	Glycosyl hydrolases family 32 protein	74299000	27245000	39843000	7	7	5	14	14	11	7227	0	5697	417490000	26
AT1G76810	eukaryotic translation initiation factor 2 (eIF-2) family protein	74507000	59146000	0	13	13	12	14	14	13	1421	0	5349	409180000	32
AT1G20630	catalase 1	74538000	83942000	0	15	5	5	33	11	11	5661	0	5872	441140000	23
AT3G20390	endoribonuclease L-PSP family protein	74761000	73240000	0	10	10	10	65	65	65	1916	0	1068	902000000	28
AT4G02580	NADH-ubiquinone oxidoreductase 24 kDa subunit, putative	74827000	33821000	0	7	7	7	21	21	21	2888	0	441	337790000	22
AT2G31570	glutathione peroxidase 2	74849000	57048000	0	10	10	9	52	52	47	1844	0	5723	306620000	21
AT3G43300	HOPM interactor 7	74870000	153030000	0	23	23	23	18	18	18	195.05	0	1712	714000000	53
AT4G24520	P450 reductase 1	75095000	29245000	0	7	7	7	13	13	13	7665	0	3502	319310000	15
AT1G23800	aldehyde dehydrogenase 2B7	75297000	31338000	0	11	9	9	21	19	19	5852	0	252	322190000	18
AT5G46070	Guanylate-binding family protein	75319000	42156000	0	17	17	17	22	22	22	1228	0	1055	455510000	25
AT5G23830	MD-2-related lipid recognition domain-containing protein	75393000	56993000	0	4	4	4	30	30	30	18.088	0	2246	479790000	15
AT3G48110	glycine-tRNA ligases	75427000	33911000	0	10	10	10	12	12	12	1197	0	8199	423930000	28
AT1G16920	RAB GTPase homolog A1B	75514000	146470000	0	12	12	5	56	56	22	24.02	0	3465	947770000	30
AT1G24100	UDP-glucosyl transferase 74B1	75771000	72146000	0	8	8	8	19	19	19	51.002	0	3136	550650000	27
AT3G07110	Ribosomal protein L13 family protein	75818000	125870000	0	7	7	4	33	33	20	2394	0	5713	698050000	32
AT1G02500	S-adenosylmethionine synthetase 1	75922000	82701000	0	20	5	5	54	15	15	4358	0	7657	1091600000	29
AT5G64290	dicarboxylate transport 2	76218000	75019000	0	3	3	3	6	6	6	5991	0	7698	357310000	14
AT5G48810	cytochrome B5 isoform D	76322000	77713000	0	7	7	7	55	55	55	15.097	0	4986	614390000	21
AT1G10290	dynamin-like protein 6	76662000	96985000	0	33	15	15	41	20	20	9965	0	9322	447190000	31
AT5G48010	thalianol synthase 1	76713000	55655000	0	10	10	10	14	14	14	8802	0	3164	444930000	18
AT3G04610	RNA-binding KH domain-containing protein	76735000	33758000	0	7	7	7	17	17	17	6303	0	1774	293850000	13
AT1G51760	peptidase M20/M25/M40 family protein	76831000	89830000	0	7	7	7	16	16	16	4863	0	3712	702140000	31
AT3G11930	Adenine nucleotide alpha hydrolases-like superfamily protein	77328000	84754000	0	5	5	5	24	24	24	2457	0	1071	558010000	28
AT1G22360	UDP-glucosyl transferase 85A2	77384000	73494000	0	9	9	8	20	20	18	5464	0	4449	579130000	24
AT1G10670	ATP-citrate lyase A-1;ATP-citrate lyase A-2	77448000	158140000	0	11	11	8	27	27	21	49.049	0	3591	702920000	33
AT4G11010	nucleoside diphosphate kinase 3;Nucleoside diphosphate kinase family protein	77559000	251910000	0	8	8	8	24	24	24	2534	0	33.021	1258100000	50
AT1G20050	C-8,7 sterol isomerase	77745000	24766000	0	2	2	2	11	11	11	2546	0	1631	426300000	14
AT1G05190	Ribosomal protein L6 family	77964000	62721000	0	10	10	10	41	41	41	2405	0	733	639900000	18
AT4G32520	serine hydroxymethyltransferase 3	78110000	34966000	0	10	10	10	18	18	18	5782	0	3002	298220000	16
AT3G13860	heat shock protein 60-3A	78135000	59771000	0	16	16	16	33	33	33	6066	0	8628	513640000	36
AT5G41210	glutathione S-transferase THETA 1	78177000	52387000	0	5	5	3	24	24	16	2753	0	15.002	458350000	16
AT5G57655	xylose isomerase family protein	78440000	73044000	0	12	12	12	28	28	28	5319	0	3881	699410000	38
AT4G10840	Tetratricopeptide repeat (TPR)-like superfamily protein	78453000	75837000	0	15	15	15	33	33	33	668	0	4435	537080000	30
AT3G47370	Ribosomal protein S10p/S20e family protein	78534000	66653000	0	6	3	3	48	18	18	1393	0	94	389260000	14
AT4G31180	Class II aminoacyl-tRNA and biotin synthetases superfamily protein	78639000	94642000	0	13	13	11	28	28	24	6217	0	1967	549420000	53
AT3G52140	tetratricopeptide repeat (TPR)-containing protein	78932000	44700000	0	13	13	13	11	11	11	1557	0	8537	388690000	32
AT5G58330	lactate/malate dehydrogenase family protein	78983000	56957000	0	8	8	8	26	26	26	4816	0	7727	708160000	29
AT1G13280	allene oxide cyclase 4	79548000	216220000	0	4	4	4	19	19	19	2709	0	1219	1400300000	29
AT2G37550	ARF-GAP domain 7	79653000	30237000	0	6	6	6	15	15	15	4951	0	5045	285150000	12
AT3G07100	Sec23/Sec24 protein transport family protein	79776000	62696000	0	8	8	8	8	8	8	1136	0	3747	515110000	29
AT1G60780	Clathrin adaptor complexes medium subunit family protein;Clathrin adaptor complexes medium subunit family protein	79867000	42300000	0	11	11	11	31	31	31	49.032	0	3406	459380000	20
AT3G57050	cystathionine beta-lyase	80120000	53374000	0	7	7	7	14	14	14	5029	0	1404	243480000	14
AT3G53890	Ribosomal protein S21e	80313000	19772000	0	2	2	1	36	36	18	9.0741	0	7086	393300000	14
AT3G52200	Dihydrolipoamide acetyltransferase, long form protein	80313000	89604000	0	13	13	13	19	19	19	7793	0	4745	530870000	27
AT4G26300	Arginyl-tRNA synthetase, class Ic	80319000	101330000	0	12	12	9	23	23	18	7286	0	5465	508330000	30
AT1G14940	Polyketide cyclase/dehydrase and lipid transport superfamily protein	80457000	19688000	0	7	6	6	49	44	44	1779	0	1087	427580000	17
AT3G22960	Pyruvate kinase family protein	80473000	159680000	0	14	14	14	31	31	31	653	0	1115	814840000	63
AT5G66420	LOCATED IN: cellular_component unknown;EXPRESSED IN: 23 plant structures;EXPRESSED DURING: 13 growth stages;CONTAINS InterPro DOMAIN/s: Uncharacterised conserved protein UCP033271 (InterPro:IPR008322), TIM-barrel signal transduction protein, predicted	80989000	125450000	0	10	10	10	19	19	19	8018	0	4955	609790000	47
AT3G52150	RNA-binding (RRM/RBD/RNP motifs) family protein	81150000	92026000	0	10	10	10	41	41	41	2748	0	1486	735020000	26
AT4G13310	cytochrome P450, family 71, subfamily A, polypeptide 20	81182000	61218000	0	8	8	8	19	19	19	5697	0	2394	415190000	24
AT2G44350	Citrate synthase family protein	81472000	152370000	0	13	13	13	28	28	28	5282	0	9113	888650000	54
AT4G17040	CLP protease R subunit 4	81607000	80498000	0	6	6	6	19	19	19	334	0	372	543480000	19
AT5G46180	ornithine-delta-aminotransferase	81612000	41991000	0	8	8	8	24	24	24	5277	0	2843	377690000	19
AT3G55280	ribosomal protein L23AB;ribosomal protein L23AA	81654000	97197000	0	6	6	6	31	31	31	1796	0	1624	598540000	20
AT4G00570	NAD-dependent malic enzyme 2	81665000	126850000	0	15	15	15	30	30	30	664	0	45.025	613310000	26
AT1G01320	Tetratricopeptide repeat (TPR)-like superfamily protein	81928000	59800000	0	15	15	11	12	12	9	1987	0	65.085	490520000	32
AT4G36250	aldehyde dehydrogenase 3F1	82079000	32169000	0	9	9	9	22	22	22	5315	0	1955	446710000	17
AT3G54660	glutathione reductase	82184000	95798000	0	8	8	8	22	22	22	6052	0	9549	551860000	18
AT1G48350	Ribosomal L18p/L5e family protein	82234000	31909000	0	4	4	4	26	26	26	1826	0	1837	522250000	15
AT5G65620	Zincin-like metalloproteases family protein	82776000	66246000	0	26	13	13	35	17	17	8856	0	4483	530900000	33
AT1G68010	hydroxypyruvate reductase	82897000	53722000	0	13	13	13	37	37	37	4246	0	5486	535230000	28
AT1G20330	sterol methyltransferase 2	82931000	63933000	0	10	10	8	28	28	23	405	0	361	540690000	21
AT3G63410	S-adenosyl-L-methionine-dependent methyltransferases superfamily protein	83067000	102170000	0	5	5	5	19	19	19	3726	0	4305	613900000	17
AT4G15330	cytochrome P450, family 705, subfamily A, polypeptide 1	83367000	30059000	0	8	5	5	13	9	9	5894	0	1362	280500000	8
AT5G48000	cytochrome P450, family 708, subfamily A, polypeptide 2	83397000	148440000	0	9	9	9	23	23	23	5877	0	4109	702230000	34
AT2G20890	photosystem II reaction center PSB29 protein	83673000	129950000	0	10	10	10	24	24	24	3395	0	4464	997730000	34
AT4G39200	Ribosomal protein S25 family protein;Ribosomal protein S25 family protein	83752000	177420000	0	6	6	2	42	42	31	12.053	0	275	1035400000	35
AT2G38670	phosphorylethanolamine cytidylyltransferase 1	84642000	26017000	0	6	6	6	20	20	20	4677	0	344	352790000	17
AT5G13370	Auxin-responsive GH3 family protein	84991000	60957000	0	10	10	6	22	22	12	6678	0	7159	444920000	26
AT4G23650	calcium-dependent protein kinase 6	85161000	59280000	0	11	11	11	30	30	30	5936	0	126	451970000	33
AT4G04910	AAA-type ATPase family protein	85676000	191480000	0	19	19	19	33	33	33	8186	0	6776	913820000	54
AT4G15000	Ribosomal L27e protein family;Ribosomal L27e protein family	85895000	234300000	0	4	4	4	28	28	28	1507	0	1311	951030000	28
AT5G14040	phosphate transporter 3;1	85936000	220570000	0	11	11	11	26	26	26	40.089	0	3341	1020200000	46
AT5G58140	phototropin 2	85954000	115020000	0	4	4	4	6	6	6	1027	0	24.035	861490000	10
AT5G40770	prohibitin 3	86076000	129420000	0	9	9	4	37	37	18	3099	0	1647	1026300000	47
AT2G37040	PHE ammonia lyase 1	86124000	39594000	0	10	10	3	17	17	7	7825	0	6119	475630000	33
AT4G30920	Cytosol aminopeptidase family protein	86205000	79559000	0	14	9	9	29	19	19	6106	0	62.074	620720000	38
AT1G35680	Ribosomal protein L21	86213000	55536000	0	2	2	2	10	10	10	24.038	0	7405	743080000	21
AT1G09340	chloroplast RNA binding	86247000	102440000	0	13	13	13	38	38	38	4219	0	1352	629110000	37
AT2G30620	winged-helix DNA-binding transcription factor family protein	86523000	32222000	0	9	9	8	31	31	27	2887	0	694	463860000	25
AT3G60190	DYNAMIN-like 1E	86805000	8153200	0	7	6	5	15	14	11	6903	0	4322	273310000	14
AT2G46280	TGF-beta receptor interacting protein 1	86822000	127240000	0	17	17	17	62	62	62	3688	0	1037	884220000	40
AT5G05590	phosphoribosylanthranilate isomerase 2	87375000	86577000	0	5	5	1	25	25	7	2919	0	6654	735820000	31
AT5G17710	Co-chaperone GrpE family protein	87602000	51318000	0	10	10	10	31	31	31	352	0	486	457790000	23
AT2G22125	binding	87678000	68230000	0	23	23	23	14	14	14	230	0	7406	600830000	35
AT2G17420	NADPH-dependent thioredoxin reductase A	88436000	39682000	0	6	6	6	24	24	24	40.014	0	4652	423310000	21
AT1G15930	Ribosomal protein L7Ae/L30e/S12e/Gadd45 family protein	88749000	113880000	0	5	5	3	41	41	29	1577	0	5996	878290000	26
AT5G20490	Myosin family protein with Dil domain	88787000	31583000	0	15	15	14	10	10	9	175.05	0	4677	347800000	19
AT3G46780	plastid transcriptionally active 16	88936000	151050000	0	19	19	19	43	43	43	5458	0	1138	976990000	53
AT5G36230	ARM repeat superfamily protein	88996000	73779000	0	9	9	7	31	31	26	4715	0	1168	457820000	31
AT1G06220	Ribosomal protein S5/Elongation factor G/III/V family protein	89005000	52774000	0	12	12	4	17	17	6	1104	0	4536	436850000	32
AT1G60450	galactinol synthase 7	89185000	101690000	0	6	6	6	19	19	19	3768	0	3631	431250000	24
AT5G51970	GroES-like zinc-binding alcohol dehydrogenase family protein	89398000	164170000	0	11	11	11	35	35	35	3955	0	4192	711340000	25
AT5G41970	Metal-dependent protein hydrolase	90033000	87480000	0	15	15	15	44	44	44	4299	0	5796	610110000	27
AT2G33040	gamma subunit of Mt ATP synthase	90314000	189330000	0	13	13	13	38	38	38	3548	0	1159	1045100000	55
AT3G59540	Ribosomal L38e protein family;Ribosomal L38e protein family	90738000	60001000	0	3	3	3	21	21	21	8216	0	3878	437290000	20
AT5G58710	rotamase CYP 7	90800000	37563000	0	7	6	5	27	24	21	2161	0	1454	414870000	22
AT5G52920	plastidic pyruvate kinase beta subunit 1	90811000	155240000	0	12	12	12	32	32	32	6321	0	78.02	868940000	51
AT1G53850	20S proteasome alpha subunit E1	90830000	149600000	0	11	11	2	59	59	23	2547	0	7723	877760000	36
AT3G26060	Thioredoxin superfamily protein	91035000	202820000	0	9	9	9	38	38	38	2306	0	4963	1068000000	38
AT5G45390	CLP protease P4	91152000	85716000	0	9	9	9	43	43	43	3198	0	5429	890580000	28
AT1G08360	Ribosomal protein L1p/L10e family	91344000	26838000	0	5	3	2	32	22	14	2469	0	1533	469480000	19
AT1G20510	OPC-8:0 CoA ligase1	91468000	33330000	0	7	7	7	19	19	19	5974	0	3415	483350000	17
AT3G14067	Subtilase family protein	91739000	73145000	0	10	10	10	21	21	21	8116	0	2111	846940000	45
AT1G12900	glyceraldehyde 3-phosphate dehydrogenase A subunit 2	91970000	70125000	0	20	5	5	47	17	17	4246	0	71.048	652960000	27
AT3G04550	unknown protein;INVOLVED IN: biological_process unknown;LOCATED IN: chloroplast stroma, chloroplast;EXPRESSED IN: 22 plant structures;EXPRESSED DURING: 13 growth stages;BEST Arabidopsis thaliana protein match is: unknown protein (TAIR:AT5G28500);H	92029000	61954000	0	9	9	9	23	23	23	5099	0	2853	566150000	21
AT2G37760	NAD(P)-linked oxidoreductase superfamily protein	92098000	64188000	0	16	16	12	42	42	35	3484	0	4016	596960000	33
AT2G20610	Tyrosine transaminase family protein	92358000	103340000	0	8	8	8	25	25	25	51.087	0	5436	535720000	22
AT5G17990	tryptophan biosynthesis 1	92490000	53965000	0	5	5	5	14	14	14	462	0	2315	670260000	34
AT1G24360	NAD(P)-binding Rossmann-fold superfamily protein	92615000	120090000	0	9	9	9	31	31	31	3348	0	5831	624500000	27
AT1G30630	Coatomer epsilon subunit	93162000	47107000	0	6	6	6	29	29	29	3202	0	3216	444150000	30
AT3G08943	ARM repeat superfamily protein;ARM repeat superfamily protein	93405000	63260000	0	9	9	9	16	16	16	96	0	7977	504800000	39
AT4G34670	Ribosomal protein S3Ae	93518000	138100000	0	11	6	6	45	26	26	2903	0	7949	841440000	24
AT5G63570	glutamate-1-semialdehyde-2,1-aminomutase	94062000	155320000	0	17	7	7	42	14	14	5069	0	7058	978610000	41
AT5G42600	marneral synthase	94264000	31203000	0	7	7	7	12	12	12	8706	0	4274	356900000	22
AT1G09430	ATP-citrate lyase A-3	94293000	18205000	0	10	7	7	20	13	13	4645	0	2353	425560000	16
AT4G18030	S-adenosyl-L-methionine-dependent methyltransferases superfamily protein	94368000	48973000	0	14	14	13	23	23	21	7037	0	6018	580570000	26
AT3G42170	BED zinc finger;hAT family dimerisation domain	94558000	66222000	0	8	8	8	15	15	15	7813	0	1332	609190000	28
AT5G26280	TRAF-like family protein	95029000	84405000	0	10	9	9	38	34	34	3945	0	4935	725780000	23
AT1G75330	ornithine carbamoyltransferase	95139000	50536000	0	5	5	5	15	15	15	41.002	0	2028	465320000	20
AT3G03780	methionine synthase 2	95281000	82338000	0	35	11	11	43	19	19	8483	0	148.01	558420000	23
AT1G12410	CLP protease proteolytic subunit 2	95359000	96422000	0	7	7	7	26	26	26	3108	0	2786	754040000	37
AT5G63980	Inositol monophosphatase family protein	95488000	122660000	0	14	14	14	45	45	45	4309	0	1376	673270000	36
AT3G11200	alfin-like 2	95755000	40021000	0	3	3	3	9	9	9	2732	0	817	333330000	9
AT2G20260	photosystem I subunit E-2	95920000	20374000	0	4	4	3	43	43	34	1589	0	7295	615880000	24
AT1G02930	glutathione S-transferase 6	96079000	112000000	0	7	7	3	41	41	23	2386	0	1429	527330000	20
AT5G06600	ubiquitin-specific protease 12	96822000	96669000	0	16	16	9	17	17	10	1301	0	5084	565360000	28
AT4G16155	dihydrolipoyl dehydrogenases	97459000	144530000	0	12	12	5	24	24	12	67.089	0	7865	894010000	44
AT3G60820	N-terminal nucleophile aminohydrolases (Ntn hydrolases) superfamily protein	97750000	98439000	0	6	6	6	27	27	27	2444	0	5504	750100000	26
AT5G60790	ABC transporter family protein	97954000	89371000	0	14	14	14	25	25	25	6685	0	7474	626470000	38
AT4G21850	methionine sulfoxide reductase B9	98030000	60394000	0	4	4	3	37	37	31	1512	0	2984	547690000	20
AT5G10860	Cystathionine beta-synthase (CBS) family protein	98085000	46274000	0	8	8	8	38	38	38	2229	0	5605	738550000	27
AT2G19480	nucleosome assembly protein 1;2	98419000	192550000	0	10	10	9	37	37	37	4342	0	9853	1102800000	47
AT1G18070	Translation elongation factor EF1A/initiation factor IF2gamma family protein	98791000	52009000	0	14	14	14	24	24	24	6006	0	541	361420000	25
AT5G04280	RNA-binding (RRM/RBD/RNP motifs) family protein with retrovirus zinc finger-like domain	99211000	30814000	0	8	8	8	28	28	28	3386	0	2494	423940000	16
AT1G59900	pyruvate dehydrogenase complex E1 alpha subunit	99286000	43256000	0	14	9	9	29	22	22	43.059	0	1481	528990000	36
AT5G43060	Granulin repeat cysteine protease family protein	99448000	50379000	0	7	7	7	19	19	19	5103	0	2965	762910000	18
AT3G53420	plasma membrane intrinsic protein 2A	100160000	39182000	0	4	3	2	11	8	5	3074	0	1774	705570000	17
AT2G33340	MOS4-associated complex 3B	100160000	91012000	0	11	11	10	27	27	25	5627	0	4298	560950000	28
AT5G21274	calmodulin 6;calmodulin 3;calmodulin 7;calmodulin 5;calmodulin 2	100220000	268590000	0	9	9	3	57	57	20	1633	0	1861	1446100000	54
ATCG00800	structural constituent of ribosome	100240000	294290000	0	9	9	9	42	42	42	2588	0	5269	1317900000	49
AT5G41950	Tetratricopeptide repeat (TPR)-like superfamily protein	100360000	60309000	0	8	8	8	17	17	17	6297	0	4354	440170000	23
AT3G28710	ATPase, V0/A0 complex, subunit C/D	100720000	69071000	0	9	9	2	29	29	8	4091	0	7351	610890000	28
AT5G63400	adenylate kinase 1	100830000	108570000	0	11	11	10	50	50	47	2632	0	6504	708440000	49
AT3G10370	FAD-dependent oxidoreductase family protein	101380000	55003000	0	8	8	8	13	13	13	685	0	3224	472500000	26
AT3G25230	rotamase FKBP 1	101530000	312040000	0	16	16	15	30	30	28	6211	0	5244	1043500000	42
AT1G14610	valyl-tRNA synthetase / valine--tRNA ligase (VALRS)	101930000	111050000	0	15	15	15	19	19	19	1252	0	9121	688710000	33
AT4G11820	hydroxymethylglutaryl-CoA synthase / HMG-CoA synthase / 3-hydroxy-3-methylglutaryl coenzyme A synthase	102570000	61123000	0	11	11	11	23	23	23	51.094	0	5878	685240000	30
AT3G62830	NAD(P)-binding Rossmann-fold superfamily protein;UDP-xylose synthase 4	102640000	80693000	0	10	9	9	29	27	27	4971	0	2816	435570000	27
AT3G55220	Cleavage and polyadenylation specificity factor (CPSF) A subunit protein;Cleavage and polyadenylation specificity factor (CPSF) A subunit protein	102770000	45229000	0	11	11	11	10	10	10	1347	0	3536	418870000	20
AT4G30530	Class I glutamine amidotransferase-like superfamily protein	102780000	258380000	0	12	12	12	41	41	41	2885	0	8561	1303800000	68
AT3G10920	manganese superoxide dismutase 1	102840000	102420000	0	4	4	4	26	26	26	2544	0	1067	819120000	34
AT1G14980	chaperonin 10	102840000	198870000	0	8	8	8	80	80	80	1012	0	2516	947800000	33
AT3G49720	unknown protein;FUNCTIONS IN: molecular_function unknown;INVOLVED IN: biological_process unknown;LOCATED IN: chloroplast thylakoid membrane, Golgi apparatus, plasma membrane, membrane;EXPRESSED IN: 25 plant structures;EXPRESSED DURING: 15 growth stag	103160000	52434000	0	7	7	6	37	37	33	2832	0	2856	453030000	28
AT2G23350	poly(A) binding protein 4	103210000	118220000	0	16	15	15	26	25	25	7152	0	4906	949200000	41
AT5G37600	glutamine synthase clone R1	103540000	136760000	0	14	6	2	32	18	7	3915	0	8672	936600000	43
AT1G54870	NAD(P)-binding Rossmann-fold superfamily protein	104020000	46977000	0	14	14	14	55	55	55	3664	0	275	1555100000	40
ATCG00780	ribosomal protein L14	104050000	51650000	0	6	6	6	50	50	50	1382	0	7747	810850000	31
AT1G56110	homolog of nucleolar protein NOP56	104090000	67018000	0	13	13	13	34	34	34	5873	0	3864	617850000	28
AT3G62360	Carbohydrate-binding-like fold	104290000	102440000	0	16	16	16	16	16	16	1324	0	84.007	671890000	35
AT3G57890	Tubulin binding cofactor C domain-containing protein	104390000	41563000	0	6	6	6	14	14	14	67.028	0	4475	552510000	24
AT5G60640	PDI-like 1-4	104520000	267100000	0	21	21	21	36	36	36	6656	0	2676	987090000	54
AT3G12800	short-chain dehydrogenase-reductase B	104570000	135380000	0	7	7	7	22	22	22	3196	0	3137	646260000	29
AT3G56340	Ribosomal protein S26e family protein	104640000	396000000	0	6	6	2	49	49	19	1428	0	7968	1437100000	46
AT4G38680	glycine rich protein 2	104660000	30333000	0	3	3	3	33	33	33	1953	0	4819	440460000	17
AT1G15750	Transducin family protein / WD-40 repeat family protein	104700000	78081000	0	11	11	6	12	12	8	124	0	433	611490000	27
AT1G54100	aldehyde dehydrogenase 7B4	104860000	123590000	0	7	7	7	13	13	13	5408	0	4491	762450000	35
AT1G07810	ER-type Ca2+-ATPase 1	105440000	158820000	0	16	16	3	19	19	3	1166	0	769	764430000	40
AT5G63420	RNA-metabolising metallo-beta-lactamase family protein	105500000	166300000	0	16	16	16	16	16	16	1005	0	7033	871780000	49
AT1G80070	Pre-mRNA-processing-splicing factor;Pre-mRNA-processing-splicing factor	105610000	96602000	0	18	18	18	8	8	8	2752	0	68.028	689210000	35
AT3G07770	HEAT SHOCK PROTEIN 89	106110000	104530000	0	22	16	16	29	23	23	9066	0	7918	973890000	40
AT5G47770	farnesyl diphosphate synthase 1	106520000	98517000	0	9	9	8	25	25	23	4461	0	3331	811500000	32
AT5G09900	26S proteasome regulatory subunit, putative (RPN5)	106580000	116790000	0	16	16	10	37	37	25	5267	0	1205	1995000000	38
AT5G56030	heat shock protein 81-2	106610000	72199000	0	51	5	5	54	4	4	8326	0	6285	820200000	28
AT3G58750	citrate synthase 2	106780000	57108000	0	12	10	8	27	24	22	5602	0	3737	619600000	27
AT3G17520	Late embryogenesis abundant protein (LEA) family protein	106980000	147010000	0	11	11	11	37	37	37	3259	0	4654	896640000	17
AT5G03850	Nucleic acid-binding, OB-fold-like protein;Nucleic acid-binding, OB-fold-like protein	107180000	27774000	0	8	8	7	71	71	53	7705	0	7203	815780000	33
AT3G18000	S-adenosyl-L-methionine-dependent methyltransferases superfamily protein	107450000	103800000	0	14	7	7	36	23	23	5602	0	7887	1052500000	24
AT3G25530	glyoxylate reductase 1	107600000	27764000	0	11	11	11	48	48	48	3091	0	4049	517920000	32
AT5G52470	fibrillarin 1;fibrillarin 2	107670000	104070000	0	6	6	6	18	18	18	3229	0	27	731420000	23
AT1G48860	RNA 3-terminal phosphate cyclase/enolpyruvate transferase, alpha/beta	107990000	107990000	0	10	10	3	21	21	8	5531	0	7608	742430000	40
AT2G42520	P-loop containing nucleoside triphosphate hydrolases superfamily protein	108050000	126060000	0	14	14	4	24	24	9	6725	0	4238	901050000	30
AT2G20760	Clathrin light chain protein	108600000	135500000	0	6	6	5	22	22	19	3725	0	2162	611770000	22
AT1G23310	glutamate:glyoxylate aminotransferase	108650000	187800000	0	15	15	8	34	34	13	5301	0	1153	1010900000	42
AT1G77120	alcohol dehydrogenase 1	109190000	113410000	0	10	10	10	33	33	33	4178	0	2817	546450000	24
AT4G24510	HXXXD-type acyl-transferase family protein	109540000	97227000	0	10	10	10	29	29	29	4737	0	4225	683880000	43
AT1G05510	Protein of unknown function (DUF1264)	109800000	65843000	0	8	8	8	39	39	39	2793	0	3587	899890000	36
AT1G32990	plastid ribosomal protein l11	109890000	185010000	0	8	8	8	41	41	41	2348	0	384	1334100000	32
AT5G43960	Nuclear transport factor 2 (NTF2) family protein with RNA binding (RRM-RBD-RNP motifs) domain	109950000	58021000	0	5	5	5	17	17	17	5022	0	1633	451590000	18
ATCG00130	ATPase, F0 complex, subunit B/B, bacterial/chloroplast	110090000	252590000	0	9	9	9	37	37	37	21.057	0	2585	1573100000	51
AT1G11580	methylesterase PCR A	110300000	129690000	0	11	11	11	20	20	20	6187	0	9243	591500000	31
AT4G22670	HSP70-interacting protein 1	110400000	181600000	0	10	10	10	35	35	35	4621	0	1188	1103100000	65
AT3G05060	NOP56-like pre RNA processing ribonucleoprotein	110440000	84806000	0	12	12	9	30	30	22	59.002	0	9196	756810000	37
AT3G63190	ribosome recycling factor, chloroplast precursor	111130000	70570000	0	9	9	9	36	36	36	3022	0	135	723930000	25
AT2G30490	cinnamate-4-hydroxylase	111210000	150580000	0	15	15	15	28	28	28	5792	0	97.03	827080000	59
AT1G09620	ATP binding;leucine-tRNA ligases;aminoacyl-tRNA ligases;nucleotide binding;ATP binding;aminoacyl-tRNA ligases	111500000	101310000	0	20	20	20	21	21	21	1235	0	9551	955710000	51
AT5G28500	unknown protein;FUNCTIONS IN: molecular_function unknown;INVOLVED IN: biological_process unknown;LOCATED IN: chloroplast stroma, chloroplast;EXPRESSED IN: 23 plant structures;EXPRESSED DURING: 13 growth stages;BEST Arabidopsis thaliana protein match	111580000	160530000	0	9	9	9	24	24	24	4836	0	1445	1080600000	54
AT4G30160	villin 4	112620000	105370000	0	20	18	18	25	23	23	1103	0	7443	689470000	37
AT2G26250	3-ketoacyl-CoA synthase 10	112790000	174410000	0	14	14	14	28	28	28	616	0	1214	893230000	60
AT2G44650	chloroplast chaperonin 10	112940000	54578000	0	6	6	5	30	30	30	15.049	0	455	675220000	22
AT3G14990	Class I glutamine amidotransferase-like superfamily protein	113330000	238560000	174500000	12	12	12	38	38	38	4157	0	1055	1302400000	47
AT2G19520	Transducin family protein / WD-40 repeat family protein	113360000	58711000	0	9	9	9	23	23	23	5558	0	1036	534700000	21
AT2G33070	nitrile specifier protein 2	113590000	54827000	0	15	13	13	41	36	36	5112	0	6939	725590000	26
AT3G05420	acyl-CoA binding protein 4	113670000	99858000	0	20	20	20	33	33	33	7302	0	9072	601250000	39
AT3G53750	actin 3;actin 1	114100000	140600000	0	25	9	6	56	24	18	4197	0	7036	1161400000	56
AT2G45790	phosphomannomutase	114320000	64842000	0	9	9	9	34	34	34	2761	0	5831	724390000	50
AT3G57290	eukaryotic translation initiation factor 3E	114410000	86289000	0	12	12	12	37	37	37	5149	0	84	784360000	34
AT2G46520	cellular apoptosis susceptibility protein, putative / importin-alpha re-exporter, putative	114560000	67742000	0	7	7	7	9	9	9	1086	0	1327	577410000	12
AT3G42050	vacuolar ATP synthase subunit H family protein	114870000	89807000	0	12	12	12	33	33	33	5084	0	3204	1004200000	45
AT5G27640	translation initiation factor 3B1	115100000	132320000	0	15	15	2	26	26	4	8413	0	6884	988600000	46
AT5G26830	Threonyl-tRNA synthetase	115130000	144640000	0	15	15	15	20	20	20	8035	0	7003	816320000	42
AT2G34040	Apoptosis inhibitory protein 5 (API5)	115300000	146920000	0	15	15	15	26	26	26	6144	0	9087	880320000	40
AT4G35260	isocitrate dehydrogenase 1	115540000	75181000	0	10	10	7	27	27	15	3926	0	6534	533220000	30
AT2G41220	glutamate synthase 2	115700000	101110000	0	22	14	14	18	12	12	1775	0	5343	639240000	34
AT3G14420	Aldolase-type TIM barrel family protein	115860000	79531000	0	22	9	9	63	25	25	4041	0	4548	927790000	23
AT4G37410	cytochrome P450, family 81, subfamily F, polypeptide 4	116230000	54859000	0	10	10	10	24	24	24	5768	0	2963	700840000	30
AT1G74910	ADP-glucose pyrophosphorylase family protein	116440000	73082000	0	9	9	9	21	21	21	4563	0	2333	494570000	25
AT5G04430	binding to TOMV RNA 1L (long form)	116630000	93798000	0	13	13	13	43	43	43	36.018	0	4135	728610000	31
AT1G79850	ribosomal protein S17	116640000	63044000	0	7	7	7	43	43	43	1682	0	2948	655820000	31
AT1G74100	sulfotransferase 16	117470000	84763000	0	12	12	11	34	34	32	3919	0	8467	912950000	31
AT1G20950	Phosphofructokinase family protein	117940000	160160000	0	19	19	11	34	34	22	6718	0	111.05	1152700000	66
AT3G10380	subunit of exocyst complex 8	118510000	74761000	0	8	8	8	9	9	9	116	0	26.002	480920000	25
AT1G78370	glutathione S-transferase TAU 20	118660000	120370000	0	10	9	9	32	32	32	25.006	0	2952	807780000	30
AT3G62290	ADP-ribosylation factor A1E;Ras-related small GTP-binding family protein;Ras-related small GTP-binding family protein;ADP-ribosylation factor 1;ADP-ribosylation factor A1F;ADP-ribosylation factor A1B	118870000	254260000	0	11	11	11	61	61	61	2007	0	1065	1795500000	74
AT5G65720	nitrogen fixation S (NIFS)-like 1	119010000	20234000	0	8	8	8	27	27	27	5095	0	4348	440180000	17
AT4G24800	MA3 domain-containing protein	119580000	37565000	0	16	16	14	28	28	25	7735	0	7675	658470000	40
AT4G38220	Peptidase M20/M25/M40 family protein	119600000	105080000	0	12	12	12	31	31	31	48.037	0	5472	864020000	55
AT3G12050	Aha1 domain-containing protein	119730000	88186000	0	8	8	8	32	32	32	4084	0	6191	648750000	25
AT4G13780	methionine--tRNA ligase, putative / methionyl-tRNA synthetase, putative / MetRS, putative	120240000	76944000	0	16	16	16	20	20	20	8953	0	4884	580070000	34
AT5G36880	acetyl-CoA synthetase	120410000	76799000	0	12	12	12	17	17	17	8188	0	5485	730990000	25
AT1G31180	isopropylmalate dehydrogenase 3	120750000	79697000	0	12	12	6	40	40	21	4347	0	5738	828090000	37
AT5G11560	catalytics	120970000	54808000	0	12	12	12	17	17	17	1087	0	6403	503980000	22
AT4G29350	profilin 2	121210000	78756000	0	4	4	4	37	37	37	1398	0	3565	761090000	44
AT1G11910	aspartic proteinase A1	121270000	68763000	0	7	7	6	20	20	18	5413	0	1373	1261700000	34
AT5G08570	Pyruvate kinase family protein	121300000	29762000	0	12	5	4	27	16	14	5476	0	4328	407590000	20
AT5G40810	Cytochrome C1 family	122210000	101550000	0	7	7	3	30	30	10	339	0	3682	741920000	32
AT1G35160	GF14 protein phi chain	122630000	256800000	0	18	8	8	53	32	32	3356	0	9899	1826600000	48
AT4G31990	aspartate aminotransferase 5	122630000	308990000	0	20	19	19	48	46	46	5074	0	121	2067400000	79
AT1G29880	glycyl-tRNA synthetase / glycine--tRNA ligase	122800000	134120000	0	21	21	21	35	35	35	8143	0	6367	914130000	41
AT5G26667	P-loop containing nucleoside triphosphate hydrolases superfamily protein	124160000	41871000	0	8	8	7	38	38	38	2324	0	2652	639820000	23
AT5G42740	Sugar isomerase (SIS) family protein	124210000	67904000	0	9	9	9	20	20	20	6117	0	4987	600220000	20
AT4G21150	ribophorin II (RPN2) family protein	124270000	160700000	0	15	15	15	29	29	29	7467	0	1435	1004400000	51
AT3G23400	Plastid-lipid associated protein PAP / fibrillin family protein	124440000	187680000	0	9	9	9	43	43	43	3054	0	65.064	1248500000	40
AT5G54430	Adenine nucleotide alpha hydrolases-like superfamily protein	124510000	75718000	0	5	5	5	35	35	35	2602	0	387	584950000	34
AT5G60600	4-hydroxy-3-methylbut-2-enyl diphosphate synthase	125070000	99845000	0	25	25	25	37	37	37	8256	0	2031	788340000	63
AT3G56190	alpha-soluble NSF attachment protein 2	125100000	185390000	0	14	14	14	47	47	47	3255	0	1293	979040000	48
AT4G35630	phosphoserine aminotransferase	125180000	141110000	0	16	16	8	42	42	25	4759	0	1614	1146300000	62
AT1G32060	phosphoribulokinase	125400000	162810000	0	17	17	17	52	52	52	4463	0	6506	1353200000	68
AT2G40490	Uroporphyrinogen decarboxylase	125790000	108280000	0	11	11	11	36	36	36	4379	0	5595	921760000	45
AT3G28940	AIG2-like (avirulence induced gene) family protein	125840000	182700000	0	9	9	9	48	48	48	1965	0	7403	809230000	33
AT2G33210	heat shock protein 60-2	126470000	182580000	0	27	13	13	51	32	32	6178	0	1234	1176600000	45
AT5G54810	tryptophan synthase beta-subunit 1	126620000	212680000	0	13	13	4	33	33	13	5025	0	9499	1715000000	60
AT1G48830	Ribosomal protein S7e family protein	126860000	166110000	0	8	8	8	38	38	38	2122	0	4088	876710000	34
AT5G12140	cystatin-1	126950000	238870000	0	7	7	7	84	84	84	1155	0	229.02	985940000	30
AT5G56630	phosphofructokinase 7;phosphofructokinase 3	127190000	132870000	0	15	15	11	31	31	27	5381	0	1021	885630000	52
AT2G34480	Ribosomal protein L18ae/LX family protein	127300000	75235000	0	8	8	7	43	43	39	2107	0	1007	818160000	37
AT1G51710	ubiquitin-specific protease 6	128290000	70372000	0	9	9	9	22	22	22	5395	0	4969	671680000	24
AT5G48180	nitrile specifier protein 5	128940000	169710000	0	11	11	11	35	35	35	3553	0	3544	1037300000	47
AT4G31300	N-terminal nucleophile aminohydrolases (Ntn hydrolases) superfamily protein	129080000	106820000	0	5	5	5	21	21	21	2579	0	87	895760000	34
AT4G31580	serine/arginine-rich 22	129090000	85621000	0	7	7	4	29	29	25	2258	0	3752	853130000	23
AT1G69740	Aldolase superfamily protein	129210000	180320000	0	12	12	12	35	35	35	469	0	140	1084700000	73
AT4G14030	selenium-binding protein 1	129330000	112930000	0	14	14	12	33	33	31	54.056	0	207.02	1022400000	48
AT1G80410	tetratricopeptide repeat (TPR)-containing protein	129980000	128730000	0	15	15	15	19	19	19	1034	0	6886	831630000	38
AT5G40950	ribosomal protein large subunit 27	129990000	57073000	0	2	2	2	13	13	13	2137	0	9.003	976940000	19
AT1G70770	Protein of unknown function DUF2359, transmembrane	130590000	136180000	0	16	16	16	27	27	27	6664	0	7401	1065900000	51
AT3G02780	isopentenyl pyrophosphate:dimethylallyl pyrophosphate isomerase 2	130810000	126720000	0	6	6	5	23	23	20	3207	0	7443	706080000	39
AT3G51840	acyl-CoA oxidase 4	131300000	110370000	0	11	11	11	33	33	33	4756	0	1365	752950000	43
AT4G32260	ATPase, F0 complex, subunit B/B, bacterial/chloroplast	131780000	332800000	0	8	8	8	29	29	29	2317	0	8382	1324300000	45
AT5G01600	ferretin 1	131950000	221310000	0	6	6	6	26	26	26	2878	0	5751	1229900000	32
AT3G54110	plant uncoupling mitochondrial protein 1	132100000	66349000	0	14	14	14	48	48	48	3262	0	4193	819270000	25
AT2G47390	Prolyl oligopeptidase family protein	132210000	186980000	0	19	19	19	25	25	25	1066	0	7679	1227100000	78
AT5G57870	MIF4G domain-containing protein / MA3 domain-containing protein	132240000	256360000	0	20	20	20	30	30	30	8571	0	1618	1017800000	64
AT1G70600	Ribosomal protein L18e/L15 superfamily protein	132480000	34137000	0	4	4	1	27	27	12	1655	0	3124	991370000	33
AT3G05190	D-aminoacid aminotransferase-like PLP-dependent enzymes superfamily protein	132650000	30093000	0	12	12	7	28	28	17	6212	0	8805	604370000	33
AT1G15950	cinnamoyl coa reductase 1	132670000	60828000	0	10	10	10	31	31	31	3788	0	2192	607520000	19
ATMG00480	Plant mitochondrial ATPase, F0 complex, subunit 8 protein;Plant mitochondrial ATPase, F0 complex, subunit 8 protein	133150000	83316000	0	3	3	3	21	21	21	1811	0	1769	791380000	18
AT1G12000	Phosphofructokinase family protein	133190000	166840000	181030000	13	13	11	21	21	19	6159	0	1686	1234100000	63
AT1G17290	alanine aminotransferas	133450000	235520000	0	12	12	12	25	25	25	592	0	1299	1193900000	44
AT1G52360	Coatomer, beta subunit	133460000	281210000	0	24	24	10	26	26	10	1097	0	1276	1652600000	74
AT2G17200	ubiquitin family protein	133950000	24030000	0	8	8	4	18	18	9	58.053	0	3156	507830000	21
AT4G02520	glutathione S-transferase PHI 2	134460000	62665000	0	8	7	7	38	34	34	2428	0	8664	589650000	28
AT3G14310	pectin methylesterase 3	135470000	261950000	0	9	9	9	17	17	17	6455	0	1669	1433800000	55
AT5G65430	general regulatory factor 8	136700000	194300000	0	14	8	8	54	43	43	293	0	5949	1078800000	37
AT1G59870	ABC-2 and Plant PDR ABC-type transporter family protein	136840000	147920000	0	25	25	15	18	18	10	165.08	0	714	803580000	60
AT3G52560	ubiquitin E2 variant 1D-4	137030000	22764000	0	5	5	2	31	31	15	1889	0	1604	803170000	18
AT2G38760	annexin 3	138650000	94694000	0	13	13	13	47	47	47	3655	0	7203	909600000	44
AT5G15090	voltage dependent anion channel 3	138710000	141360000	0	13	9	9	52	47	47	291	0	8833	1329400000	37
AT5G13110	glucose-6-phosphate dehydrogenase 2	138800000	169530000	0	13	13	5	24	24	12	6759	0	1584	1049300000	42
AT1G51680	4-coumarate:CoA ligase 1	139420000	104360000	0	9	9	9	18	18	18	61.053	0	5969	652050000	37
AT4G23850	AMP-dependent synthetase and ligase family protein	139440000	87346000	0	9	9	9	16	16	16	7407	0	3226	667250000	32
AT1G09210	calreticulin 1b	139570000	122490000	0	13	10	10	35	27	27	4856	0	6807	930510000	36
AT4G39330	cinnamyl alcohol dehydrogenase 9	139570000	207390000	0	11	11	11	32	32	32	3833	0	1236	1400800000	69
AT3G24170	glutathione-disulfide reductase	139800000	87770000	0	9	9	9	28	28	28	537	0	4378	714520000	36
AT5G47200	RAB GTPase homolog 1A	140150000	44394000	0	8	7	2	55	49	14	2213	0	5357	703180000	38
AT4G19880	Glutathione S-transferase family protein	140550000	73275000	80538000	7	7	7	31	31	31	4351	0	9686	591540000	31
AT1G56190	Phosphoglycerate kinase family protein	140620000	187090000	0	24	12	12	54	29	29	4938	0	1178	900040000	37
AT5G59290	UDP-glucuronic acid decarboxylase 3	140780000	173340000	0	14	14	2	45	45	7	4097	0	3681	1255100000	54
AT3G25860	2-oxoacid dehydrogenases acyltransferase family protein	140940000	75926000	73087000	8	7	7	19	16	16	50.08	0	7599	1075700000	57
ATCG01310	ribosomal protein L2;ribosomal protein L2	141280000	424540000	0	11	11	11	41	41	41	2964	0	183.03	2281400000	82
AT3G58730	vacuolar ATP synthase subunit D (VATD) / V-ATPase D subunit / vacuolar proton pump D subunit (VATPD)	141970000	148530000	0	14	14	14	48	48	48	29.058	0	1114	1264700000	57
AT3G19760	eukaryotic initiation factor 4A-III	142010000	121810000	74200000	15	12	12	39	35	35	4544	0	7455	801370000	39
AT1G03475	Coproporphyrinogen III oxidase	142120000	222610000	0	16	16	16	47	47	47	4396	0	1083	1698900000	80
AT3G54210	Ribosomal protein L17 family protein	142720000	70084000	0	6	6	6	21	21	21	2381	0	2849	987600000	19
AT4G27500	proton pump interactor 1	142830000	104340000	0	17	17	17	38	38	38	6878	0	6087	728850000	43
AT3G54470	uridine 5-monophosphate synthase / UMP synthase (PYRE-F) (UMPS)	143020000	103850000	0	10	10	10	27	27	27	515	0	6606	945810000	38
AT1G64190	6-phosphogluconate dehydrogenase family protein	143860000	186520000	0	23	11	11	56	28	28	5377	0	7972	1287500000	56
AT3G12490	cystatin B	143870000	100630000	0	7	7	7	38	38	38	2694	0	3158	585080000	25
AT4G35830	aconitase 1	144070000	153480000	0	27	18	18	37	25	25	9851	0	1137	1147300000	62
AT1G08520	ALBINA 1	144280000	159740000	0	19	19	19	27	27	27	8383	0	7947	1110700000	51
AT4G35450	ankyrin repeat-containing protein 2	144360000	160390000	0	14	14	12	46	46	44	38.056	0	1193	941690000	42
AT1G36160	acetyl-CoA carboxylase 1	144430000	143010000	0	29	29	29	16	16	16	2518	0	107.05	969890000	61
AT4G39080	vacuolar proton ATPase A3	144950000	194960000	0	23	23	17	27	27	19	9232	0	2648	1245000000	72
AT5G17330	glutamate decarboxylase	144990000	85661000	0	13	13	12	22	22	22	57.066	0	4777	620390000	32
AT3G62530	ARM repeat superfamily protein	146670000	93755000	0	14	14	14	57	57	57	2403	0	1203	951930000	50
AT2G05840	20S proteasome subunit PAA2	146980000	69572000	0	11	11	4	41	41	18	275	0	3386	684030000	31
AT4G02450	HSP20-like chaperones superfamily protein	147170000	340260000	0	7	7	7	29	29	29	2571	0	9184	1680600000	48
AT2G27020	20S proteasome alpha subunit G1	147300000	129300000	0	9	9	9	39	39	39	2777	0	95.068	959460000	39
AT4G33010	glycine decarboxylase P-protein 1	147330000	124240000	0	16	16	7	16	16	8	1122	0	5763	864550000	41
AT1G70830	MLP-like protein 28	147650000	139600000	0	12	12	9	34	34	28	3714	0	6068	1046100000	41
AT5G23540	Mov34/MPN/PAD-1 family protein	148120000	175310000	0	11	11	11	46	46	46	3453	0	8627	1190100000	62
AT1G26850	S-adenosyl-L-methionine-dependent methyltransferases superfamily protein	148360000	138520000	0	13	13	13	25	25	25	6922	0	55.008	935610000	45
AT1G09130	ATP-dependent caseinolytic (Clp) protease/crotonase family protein	148540000	98881000	0	9	9	9	24	24	24	4019	0	3063	950440000	35
AT1G20693	high mobility group B2;high mobility group B3	148730000	34029000	0	2	2	2	11	11	11	1581	0	1397	438680000	17
AT3G44890	ribosomal protein L9	148780000	218290000	0	13	13	13	55	55	55	2234	0	6077	1180000000	58
AT1G14670	Endomembrane protein 70 protein family	149230000	69924000	0	7	7	2	12	12	3	68.083	0	2672	698440000	30
AT2G44160	methylenetetrahydrofolate reductase 2	150250000	99590000	0	14	10	10	25	19	19	6601	0	1162	715680000	34
AT5G11880	Pyridoxal-dependent decarboxylase family protein;Pyridoxal-dependent decarboxylase family protein	150480000	226670000	0	17	17	17	34	34	34	5463	0	9082	1467400000	56
AT3G05970	long-chain acyl-CoA synthetase 6	150540000	201910000	0	16	16	15	27	27	27	7603	0	70.047	1032900000	57
AT5G19940	Plastid-lipid associated protein PAP / fibrillin family protein	151120000	140290000	0	5	5	5	22	22	22	2682	0	5292	814140000	33
AT5G02960	Ribosomal protein S12/S23 family protein;Ribosomal protein S12/S23 family protein	151470000	33375000	0	9	9	9	58	58	58	1535	0	3339	512570000	19
AT4G34870	rotamase cyclophilin 5	151700000	296250000	961640000	12	12	8	69	69	55	1878	0	182	2677300000	125
AT4G16143	importin alpha isoform 2	151800000	96165000	0	15	15	9	35	35	23	5806	0	1043	655060000	51
AT3G09500	Ribosomal L29 family protein	152030000	102570000	0	9	9	4	40	40	25	1485	0	4026	1090900000	36
AT1G48610	AT hook motif-containing protein	152280000	60124000	0	15	15	15	73	73	73	2174	0	1192	703300000	42
AT5G26710	Glutamyl/glutaminyl-tRNA synthetase, class Ic	152350000	51674000	0	13	13	13	20	20	20	81.064	0	8487	641490000	32
AT3G48870	Clp ATPase	152430000	176810000	0	47	16	16	53	21	21	1054	0	8751	1043300000	42
AT5G45775	Ribosomal L5P family protein;ribosomal protein L16B;Ribosomal L5P family protein;ribosomal protein large subunit 16A	153250000	195720000	141320000	8	8	8	35	35	35	2061	0	7037	1475200000	34
AT1G44575	Chlorophyll A-B binding family protein	153740000	197110000	0	7	7	7	23	23	23	28.007	0	1068	1480200000	48
AT3G05590	ribosomal protein L18	153760000	279460000	0	9	9	4	48	48	21	2025	0	59.005	1478700000	44
AT5G48300	ADP glucose pyrophosphorylase 1	153840000	374500000	0	20	20	20	46	46	46	565	0	130	2029200000	92
AT1G35580	cytosolic invertase 1	154590000	80875000	0	13	13	13	24	24	24	6234	0	7029	1073000000	39
AT3G51800	metallopeptidase M24 family protein	154670000	215200000	0	13	13	13	35	35	35	4344	0	9827	1377600000	61
AT4G02510	translocon at the outer envelope membrane of chloroplasts 159	154980000	148190000	0	24	24	24	23	23	23	1602	0	1328	1099000000	64
AT2G40840	disproportionating enzyme 2	155070000	193860000	0	26	26	26	31	31	31	1098	0	1346	1434100000	88
AT1G14830	DYNAMIN-like 1C	155300000	67448000	0	17	17	15	34	34	29	6822	0	7644	846570000	49
AT1G15690	Inorganic H pyrophosphatase family protein	155700000	601800000	230240000	15	15	15	21	21	21	8019	0	2653	3841200000	97
AT2G39800	delta1-pyrroline-5-carboxylate synthase 1	156040000	62412000	0	9	9	5	16	16	9	7701	0	504	888050000	29
AT2G19940	oxidoreductases, acting on the aldehyde or oxo group of donors, NAD or NADP as acceptor;copper ion binding	156590000	35627000	0	11	11	11	27	27	27	4435	0	5276	804510000	42
AT3G24503	aldehyde dehydrogenase 2C4	156970000	96134000	0	15	15	15	36	36	36	546	0	68.012	842750000	43
AT1G71695	Peroxidase superfamily protein	157350000	425500000	0	10	10	10	28	28	28	3959	0	1927	2529200000	78
AT5G05780	RP non-ATPase subunit 8A;Mov34/MPN/PAD-1 family protein	157380000	105590000	0	7	7	7	26	26	26	3428	0	7581	957270000	29
AT3G48690	alpha/beta-Hydrolases superfamily protein	157530000	89794000	0	6	6	5	28	28	24	3567	0	2039	616780000	24
AT1G24020	MLP-like protein 423	157860000	238720000	0	10	10	10	63	63	63	17.054	0	9096	1899500000	52
AT3G57610	adenylosuccinate synthase	157880000	122030000	0	9	9	9	25	25	25	5264	0	7266	812200000	44
AT3G01390	vacuolar membrane ATPase 10	158220000	118990000	0	10	10	10	70	70	70	1297	0	188.04	1006100000	40
AT5G05010	clathrin adaptor complexes medium subunit family protein	158310000	90052000	0	12	12	12	32	32	32	5718	0	6556	809410000	47
AT3G24830	Ribosomal protein L13 family protein	158840000	160750000	0	7	5	4	31	25	21	2359	0	43.081	1025100000	35
AT3G29320	Glycosyl transferase, family 35	158870000	325750000	0	30	30	29	39	39	38	1088	0	2127	2037700000	89
AT5G55070	Dihydrolipoamide succinyltransferase	158920000	242190000	0	12	12	8	25	25	16	5033	0	4644	1359300000	68
AT4G16210	enoyl-CoA hydratase/isomerase A	159400000	105960000	0	9	9	9	31	31	31	2818	0	6095	717720000	29
AT5G35360	acetyl Co-enzyme a carboxylase biotin carboxylase subunit	159820000	232230000	0	18	18	18	38	38	38	607	0	1401	1531400000	80
AT3G25760	allene oxide cyclase 1	160190000	67769000	0	7	5	5	29	22	22	2701	0	1955	1435500000	43
AT4G08390	stromal ascorbate peroxidase	160440000	46900000	0	8	7	5	26	26	21	4007	0	4165	1128600000	35
AT5G19510	Translation elongation factor EF1B/ribosomal protein S6 family protein	161060000	1147000000	0	10	10	7	47	47	42	2401	0	6267	4777700000	95
AT5G42790	proteasome alpha subunit F1	161220000	65981000	0	10	10	4	57	57	28	3076	0	1977	887720000	41
AT3G02520	general regulatory factor 7	161660000	24260000	0	20	6	6	50	20	20	2924	0	2611	699620000	17
AT2G30870	glutathione S-transferase PHI 10	164200000	238950000	0	11	10	10	46	46	46	243	0	3865	1178600000	42
AT4G36760	aminopeptidase P1	164210000	35579000	0	12	12	12	21	21	21	7192	0	6033	723980000	35
AT3G60245	Zinc-binding ribosomal protein family protein;Zinc-binding ribosomal protein family protein	164220000	80692000	0	2	2	2	26	26	26	1041	0	37.04	1105800000	33
AT3G04790	Ribose 5-phosphate isomerase, type A protein	164220000	93723000	0	10	10	10	40	40	40	2905	0	8202	1184600000	39
AT5G55220	trigger factor type chaperone family protein	164240000	480570000	0	34	34	34	52	52	52	6133	0	1992	2656400000	129
AT1G62020	Coatomer, alpha subunit	164320000	115400000	0	35	13	13	29	10	10	1366	0	8857	768260000	50
AT1G79340	metacaspase 4	164480000	137370000	0	10	10	10	35	35	35	4583	0	6364	829350000	54
AT1G11840	glyoxalase I homolog	164540000	43532000	0	11	11	10	36	36	31	3691	0	6835	1189400000	41
ATCG00380	chloroplast ribosomal protein S4	164660000	134710000	0	7	7	7	51	51	51	234	0	3714	1311900000	46
AT1G62380	ACC oxidase 2	164820000	368910000	0	13	13	12	52	52	50	3683	0	1149	1707000000	92
AT1G79870	D-isomer specific 2-hydroxyacid dehydrogenase family protein	166050000	103660000	0	10	10	10	39	39	39	3461	0	2881	733750000	25
AT3G29250	NAD(P)-binding Rossmann-fold superfamily protein	166460000	86148000	0	7	7	7	30	30	30	3102	0	4905	730100000	34
AT1G53310	phosphoenolpyruvate carboxylase 1	166470000	85767000	0	37	13	10	39	20	16	1108	0	1272	1121800000	31
AT3G19170	presequence protease 1	166500000	273180000	0	27	27	27	28	28	28	121.01	0	173	1583600000	87
AT5G03300	adenosine kinase 2	166850000	51651000	0	20	7	7	59	29	29	3746	0	1464	773920000	33
AT2G29550	tubulin beta-7 chain	167560000	199210000	0	29	9	3	59	24	9	5047	0	1294	1459800000	71
AT1G22410	Class-II DAHP synthetase family protein	167640000	118040000	0	10	8	7	22	20	17	5826	0	8578	999540000	51
AT2G24270	aldehyde dehydrogenase 11A3	169520000	223030000	0	20	20	20	54	54	54	5349	0	2513	1617600000	103
AT3G22850	Aluminium induced protein with YGL and LRDR motifs	169850000	71830000	0	9	9	9	31	31	31	2707	0	5142	637440000	36
AT2G47000	ATP binding cassette subfamily B4;P-glycoprotein 21	169930000	53553000	0	14	14	12	13	13	11	139.03	0	1059	668610000	31
AT1G04170	eukaryotic translation initiation factor 2 gamma subunit	170550000	54182000	0	11	11	11	31	31	31	5053	0	3853	821260000	28
AT2G01250	Ribosomal protein L30/L7 family protein	170610000	49843000	0	10	4	4	31	15	15	2871	0	1388	1023800000	27
AT1G20200	PAM domain (PCI/PINT associated module) protein	170810000	194410000	0	18	18	8	45	45	21	5582	0	155	1180000000	77
AT5G27600	long-chain acyl-CoA synthetase 7	171410000	91691000	0	14	13	13	21	21	21	7752	0	7963	906420000	34
AT2G04400	Aldolase-type TIM barrel family protein	171710000	65575000	0	15	15	15	39	39	39	4477	0	9049	784450000	41
AT1G01090	pyruvate dehydrogenase E1 alpha	173310000	191850000	0	19	19	19	45	45	45	4773	0	6409	1244800000	51
AT1G74030	enolase 1	173350000	63478000	0	12	12	12	34	34	34	5174	0	1676	866860000	45
AT5G63680	Pyruvate kinase family protein	173840000	69164000	0	12	12	5	25	25	14	55.017	0	5742	681210000	38
AT2G30200	catalytics;transferases;[acyl-carrier-protein] S-malonyltransferases;binding	174150000	236960000	0	14	14	14	33	33	33	4122	0	51.061	1131600000	46
AT1G24180	Thiamin diphosphate-binding fold (THDP-binding) superfamily protein	174610000	122900000	0	16	16	11	35	35	26	4358	0	721	1005600000	54
AT1G47260	gamma carbonic anhydrase 2	174700000	174390000	0	12	12	9	54	54	45	30.065	0	6406	1189900000	42
AT3G63490	Ribosomal protein L1p/L10e family	174870000	168560000	0	13	13	13	44	44	44	3732	0	8372	1770400000	66
AT3G17810	pyrimidine 1	174890000	259920000	176560000	13	13	13	37	37	37	4646	0	654	1413500000	68
AT1G30530	UDP-glucosyl transferase 78D1	175510000	36118000	0	10	10	9	29	29	25	50.094	0	9252	656860000	45
AT5G28840	GDP-D-mannose 3,5-epimerase	175780000	155590000	0	14	14	14	42	42	42	4258	0	1272	1404500000	51
AT4G29130	hexokinase 1	176550000	81417000	0	10	10	10	30	30	30	5306	0	1076	851360000	34
AT5G37510	NADH-ubiquinone dehydrogenase, mitochondrial, putative	176800000	263560000	0	18	18	18	34	34	34	8125	0	196	1960500000	75
AT2G37660	NAD(P)-binding Rossmann-fold superfamily protein	176860000	181180000	0	11	11	11	34	34	34	3479	0	114.05	1208600000	48
AT5G15450	casein lytic proteinase B3	177770000	134230000	0	24	24	22	27	27	25	1084	0	1223	1061400000	63
AT1G18540	Ribosomal protein L6 family protein	178550000	32678000	0	10	5	5	41	23	23	2652	0	2727	997700000	20
AT3G56940	dicarboxylate diiron protein, putative (Crd1)	181150000	227940000	0	13	13	13	24	24	24	473	0	7561	1817300000	70
AT4G33680	Pyridoxal phosphate (PLP)-dependent transferases superfamily protein	182560000	117370000	0	15	15	15	43	43	43	5096	0	1951	1529000000	80
AT4G18440	L-Aspartase-like family protein	183440000	180810000	0	21	21	21	41	41	41	5957	0	1184	1650200000	67
AT3G01420	Peroxidase superfamily protein	183460000	115820000	0	13	13	13	20	20	20	7357	0	4655	692620000	45
AT1G20960	U5 small nuclear ribonucleoprotein helicase, putative	183560000	100100000	0	22	22	22	13	13	13	247	0	9997	855240000	47
AT4G31500	cytochrome P450, family 83, subfamily B, polypeptide 1	183700000	67913000	0	13	13	13	29	29	29	5646	0	6567	893950000	38
AT4G33120	S-adenosyl-L-methionine-dependent methyltransferases superfamily protein	183730000	36439000	0	7	7	5	19	19	15	4098	0	29.039	710140000	35
AT5G19780	tubulin alpha-5;tubulin alpha-3	183890000	112280000	0	25	7	6	48	19	15	4954	0	1262	2008900000	52
AT3G51160	NAD(P)-binding Rossmann-fold superfamily protein	183990000	74380000	0	11	11	10	31	31	24	4161	0	8248	912460000	49
AT3G57410	villin 3	184450000	130250000	0	22	20	19	33	30	29	1065	0	8109	951120000	57
AT3G11710	lysyl-tRNA synthetase 1	185260000	104340000	0	17	17	17	31	31	31	7087	0	134	1246600000	37
AT5G45690	Protein of unknown function (DUF1264)	185620000	110470000	0	11	11	11	51	51	51	2746	0	1725	1185100000	54
AT3G04400	Ribosomal protein L14p/L23e family protein;Ribosomal protein L14p/L23e family protein;Ribosomal protein L14p/L23e family protein	187210000	109630000	470210000	8	8	8	62	62	62	15.027	0	771	1932000000	39
AT5G53480	ARM repeat superfamily protein	190230000	102060000	0	10	10	10	16	16	16	9658	0	154	1272200000	73
AT4G24620	phosphoglucose isomerase 1	190490000	100810000	0	15	15	15	32	32	32	67.048	0	215	929430000	50
ATCG00770	ribosomal protein S8	190650000	37000000	0	3	3	3	27	27	27	1579	0	3159	1039800000	23
AT5G10540	Zincin-like metalloproteases family protein	191180000	204420000	0	27	27	14	44	44	25	79.043	0	1299	1260800000	63
AT4G33090	aminopeptidase M1	191370000	134670000	0	25	25	25	25	25	25	9878	0	1014	1288900000	72
AT5G49810	methionine S-methyltransferase	191490000	91117000	0	13	13	13	14	14	14	1181	0	8723	948030000	49
AT3G06050	peroxiredoxin IIF	191920000	270500000	0	12	12	12	53	53	53	2145	0	100	1678300000	55
AT3G13300	Transducin/WD40 repeat-like superfamily protein	192070000	119970000	0	20	20	16	17	17	14	1452	0	1051	1015800000	62
AT3G46740	translocon at the outer envelope membrane of chloroplasts 75-III	194110000	137340000	0	17	17	17	29	29	29	8988	0	1869	1327900000	59
AT1G01800	NAD(P)-binding Rossmann-fold superfamily protein	194450000	100010000	0	11	11	11	40	40	40	316	0	508	890750000	28
AT4G29040	regulatory particle AAA-ATPase 2A;AAA-type ATPase family protein	195620000	178160000	0	17	17	17	44	44	44	4969	0	1109	1811400000	67
AT3G09440	Heat shock protein 70 (Hsp 70) family protein	195860000	246300000	0	36	16	15	49	22	18	7147	0	1175	1650300000	66
AT1G59359	Ribosomal protein S5 family protein;Ribosomal protein S5 family protein;Ribosomal protein S5 family protein;Ribosomal protein S5 family protein	196390000	123860000	0	12	5	5	39	19	19	3071	0	1055	1134700000	31
AT4G11150	vacuolar ATP synthase subunit E1	196980000	357730000	0	18	18	10	73	73	54	26.06	0	106.03	1757600000	84
AT5G56680	Class II aminoacyl-tRNA and biotin synthetases superfamily protein	198110000	178050000	0	19	19	14	37	37	30	6382	0	6834	1392400000	53
AT3G06350	dehydroquinate dehydratase, putative / shikimate dehydrogenase, putative	200600000	115520000	108840000	12	12	12	27	27	27	6595	0	605	1041500000	41
AT5G09650	pyrophosphorylase 6	201550000	471670000	0	16	16	16	52	52	52	338	0	9991	2202700000	80
AT5G44340	tubulin beta chain 4	202440000	395530000	352550000	28	9	7	62	29	22	4923	0	1714	2351400000	80
AT1G74920	aldehyde dehydrogenase 10A8	202610000	78874000	0	16	16	16	37	37	37	5431	0	8002	1055700000	58
AT2G33380	Caleosin-related family protein	203070000	142330000	0	8	8	8	39	39	39	26	0	1117	1256200000	49
AT2G43030	Ribosomal protein L3 family protein	203170000	497840000	0	12	12	12	46	46	46	2963	0	86.037	2568500000	57
AT5G26360	TCP-1/cpn60 chaperonin family protein	203970000	274420000	0	22	22	22	52	52	52	6039	0	1078	1622200000	71
AT1G50200	Alanyl-tRNA synthetase	204450000	254960000	0	23	23	23	26	26	26	1109	0	8117	1447600000	82
AT5G42980	thioredoxin 3	204530000	390110000	0	11	11	11	73	73	73	1309	0	3231	2974700000	112
AT5G49910	chloroplast heat shock protein 70-2	204900000	224080000	0	40	11	11	47	17	17	7696	0	7365	1465400000	52
AT4G26970	aconitase 2	205460000	215890000	0	22	20	20	27	25	25	1088	0	1667	1492500000	85
AT5G16050	general regulatory factor 5	206680000	218210000	136210000	20	11	7	70	53	38	3082	0	9029	1693200000	63
AT1G14810	semialdehyde dehydrogenase family protein	206940000	188810000	0	12	12	12	36	36	36	4045	0	84.008	1446900000	62
AT1G60710	NAD(P)-linked oxidoreductase superfamily protein	207200000	130030000	0	15	15	12	34	34	26	3724	0	6169	1234100000	51
AT4G18100	Ribosomal protein L32e	207560000	144270000	0	7	7	3	43	43	30	1503	0	5082	1612400000	41
AT3G59920	RAB GDP dissociation inhibitor 2	207780000	273520000	0	15	15	10	40	40	33	4938	0	4534	1538400000	47
AT5G65110	acyl-CoA oxidase 2	207890000	146350000	0	21	21	21	35	35	35	7779	0	9422	1125700000	57
AT2G21170	triosephosphate isomerase	208060000	353280000	0	16	15	15	66	63	63	3345	0	1401	2558300000	70
AT5G11170	DEAD/DEAH box RNA helicase family protein;DEAD/DEAH box RNA helicase family protein	208830000	347510000	0	17	17	17	52	52	52	4837	0	9168	2179600000	54
AT5G36220	cytochrome p450 81d1	210440000	154590000	0	10	10	10	19	19	19	5623	0	6039	949400000	24
AT5G19990	regulatory particle triple-A ATPase 6A;AAA-type ATPase family protein	211170000	101850000	0	18	17	17	51	48	48	4747	0	1502	1317100000	62
AT2G44060	Late embryogenesis abundant protein, group 2	211530000	255230000	0	15	15	15	45	45	45	36.036	0	9517	1702500000	62
AT3G62030	rotamase CYP 4	212070000	724870000	0	12	11	11	35	33	33	3418	0	568	3349500000	101
AT5G08300	Succinyl-CoA ligase, alpha subunit	212510000	72273000	0	10	10	6	37	37	20	3651	0	1639	818830000	34
AT5G52840	NADH-ubiquinone oxidoreductase-related	213070000	133010000	0	10	10	10	60	60	60	1979	0	5235	1048700000	37
AT2G31670	Stress responsive alpha-beta barrel domain protein	213420000	107620000	0	10	10	10	45	45	45	2865	0	7123	1468400000	50
AT1G77510	PDI-like 1-2	214620000	193810000	0	27	22	22	49	47	47	5664	0	1479	1599200000	71
AT3G20050	T-complex protein 1 alpha subunit	214630000	278800000	0	24	24	24	56	56	56	5929	0	2226	1632400000	88
AT4G37910	mitochondrial heat shock protein 70-1	215040000	196400000	0	27	21	21	45	38	38	73.074	0	281.04	1498500000	77
AT4G37930	serine transhydroxymethyltransferase 1	215230000	470110000	0	22	22	14	52	52	40	57	0	150	2489600000	94
AT1G52040	myrosinase-binding protein 1	215350000	285990000	0	20	20	17	55	55	51	5066	0	230	2894500000	112
AT1G03630	protochlorophyllide oxidoreductase C	216500000	206720000	0	14	10	10	33	28	28	4382	0	2705	1796800000	53
AT1G04270	cytosolic ribosomal protein S15	216640000	128900000	0	7	7	2	45	45	8	1729	0	3826	1306600000	50
AT2G39990	eukaryotic translation initiation factor 2	216840000	32470000	0	9	9	9	48	48	48	3162	0	7558	772010000	30
AT1G49760	poly(A) binding protein 8	218230000	164210000	0	16	16	13	29	29	24	7279	0	1391	1418500000	58
AT3G13870	Root hair defective 3 GTP-binding protein (RHD3)	219320000	138030000	0	16	16	16	25	25	25	89.091	0	1189	953370000	48
AT1G06000	UDP-Glycosyltransferase superfamily protein	219890000	46837000	0	8	8	8	20	20	20	4822	0	52.077	1156200000	38
AT3G21370	beta glucosidase 19	220000000	17670000	0	10	9	9	19	17	17	60.014	0	1171	812450000	37
AT1G03890	RmlC-like cupins superfamily protein	221570000	25316000	0	14	14	14	43	43	43	4974	0	2376	1515400000	52
AT1G12840	vacuolar ATP synthase subunit C (VATC) / V-ATPase C subunit / vacuolar proton pump C subunit (DET3)	222010000	406160000	0	17	17	17	45	45	45	4219	0	1419	1432700000	63
AT5G28540	heat shock protein 70 (Hsp 70) family protein	222530000	14324000	0	44	6	6	49	10	10	7328	0	302.08	854720000	38
AT3G59760	O-acetylserine (thiol) lyase isoform C	222720000	271370000	0	18	18	15	53	53	47	4615	0	1512	1712100000	86
AT2G38230	pyridoxine biosynthesis 1	224330000	93452000	0	9	9	7	29	29	22	3262	0	4644	1051200000	38
AT1G31812	acyl-CoA-binding protein 6	224470000	213200000	0	7	7	7	64	64	64	1086	0	4702	1294600000	52
AT5G46290	3-ketoacyl-acyl carrier protein synthase I	226070000	298420000	0	17	17	17	42	42	42	52.094	0	166	2602300000	92
ATCG01240	ribosomal protein S7;Ribosomal protein S7p/S5e family protein	226720000	149640000	0	8	8	8	43	43	43	1757	0	6004	1608100000	43
AT1G63770	Peptidase M1 family protein	227690000	189940000	0	25	25	25	27	27	27	1135	0	1639	1689800000	76
AT5G54160	O-methyltransferase 1	228830000	323820000	0	21	21	21	69	69	69	3918	0	1271	1942400000	103
AT2G30950	FtsH extracellular protease family	228920000	311320000	0	27	27	11	42	42	25	7457	0	2099	1966300000	96
AT1G57860	Translation protein SH3-like family protein;Translation protein SH3-like family protein;Translation protein SH3-like family protein;Translation protein SH3-like family protein	229300000	84403000	0	8	8	8	47	47	47	1809	0	4122	952980000	38
AT5G02450	Ribosomal protein L36e family protein	230410000	84618000	0	7	7	1	33	33	10	1289	0	4328	1011500000	27
AT3G16640	translationally controlled tumor protein	230860000	292070000	0	8	8	8	29	29	29	181	0	3824	1128900000	40
AT3G03960	TCP-1/cpn60 chaperonin family protein	232260000	307170000	89388000	22	22	22	49	49	49	5839	0	1723	2065700000	96
AT1G07770	ribosomal protein S15A;Ribosomal protein S8 family protein	233020000	450850000	0	6	6	3	40	40	23	1404	0	4462	2359900000	38
AT3G48930	Nucleic acid-binding, OB-fold-like protein	233240000	160850000	0	11	11	8	53	53	36	1757	0	6415	1241400000	44
AT2G32730	26S proteasome regulatory complex, non-ATPase subcomplex, Rpn2/Psmd1 subunit	234200000	157220000	0	23	23	14	25	25	14	1088	0	7117	1549600000	66
AT5G07460	peptidemethionine sulfoxide reductase 2	235560000	193020000	0	6	6	6	38	38	38	2434	0	4681	1167100000	25
AT1G31230	aspartate kinase-homoserine dehydrogenase i	236850000	147170000	0	20	20	16	24	24	19	9903	0	100.08	1111900000	54
AT1G59610	dynamin-like 3	237960000	218310000	0	33	33	15	43	43	22	1003	0	180	1627900000	92
AT2G45290	Transketolase	239570000	128030000	0	24	14	14	41	31	31	7921	0	6936	1132800000	49
AT5G19760	Mitochondrial substrate carrier family protein	239610000	235770000	0	8	8	8	28	28	28	3112	0	1563	2031000000	74
AT1G17190	glutathione S-transferase tau 26	240050000	21482000	0	5	5	5	16	16	16	2579	0	4522	672090000	20
AT3G08590	Phosphoglycerate mutase, 2,3-bisphosphoglycerate-independent	240520000	138100000	0	25	16	16	57	42	42	6063	0	8256	1398900000	39
AT4G20850	tripeptidyl peptidase ii	241540000	263030000	0	32	32	32	26	26	26	1527	0	1832	2141600000	97
AT5G42580	cytochrome P450, family 705, subfamily A, polypeptide 12	242160000	110870000	0	18	17	17	28	27	27	5682	0	7102	1080600000	49
AT5G05730	anthranilate synthase alpha subunit 1	242980000	104630000	0	14	14	14	24	24	24	6974	0	474	1184900000	45
AT5G15650	reversibly glycosylated polypeptide 2	245800000	232220000	0	13	13	6	43	43	20	409	0	129.02	1957900000	67
AT1G63000	nucleotide-rhamnose synthase/epimerase-reductase	246920000	290980000	175440000	18	16	16	54	49	49	3397	0	1892	1920800000	83
AT5G67500	voltage dependent anion channel 2	248080000	53693000	0	10	10	10	29	29	29	3205	0	4251	1167400000	35
AT4G29840	Pyridoxal-5-phosphate-dependent enzyme family protein	251270000	236450000	0	15	15	13	33	33	26	5776	0	6702	1731800000	58
AT5G18380	Ribosomal protein S5 domain 2-like superfamily protein	251660000	196590000	0	11	11	2	63	63	8	1617	0	6387	1829400000	86
AT2G41530	S-formylglutathione hydrolase	251800000	216960000	0	7	7	7	27	27	27	3155	0	6315	1727400000	57
AT1G62740	stress-inducible protein, putative	252460000	139160000	0	14	14	10	30	30	25	6419	0	1126	1334100000	46
AT5G61780	TUDOR-SN protein 2	252740000	208530000	0	42	27	27	47	36	36	1074	0	3231	1708200000	84
AT1G42970	glyceraldehyde-3-phosphate dehydrogenase B subunit	252830000	332330000	65887000	21	17	17	40	34	34	4759	0	2045	2500700000	102
AT5G43940	GroES-like zinc-binding dehydrogenase family protein	254250000	239930000	0	12	12	12	28	28	28	42.043	0	9837	1826300000	82
AT3G11830	TCP-1/cpn60 chaperonin family protein	254400000	272000000	0	26	26	26	49	49	49	5976	0	1312	2081300000	125
AT5G03290	isocitrate dehydrogenase V	256030000	235930000	0	14	14	8	36	36	28	4024	0	9956	1508000000	74
AT1G17745	D-3-phosphoglycerate dehydrogenase	257610000	103680000	0	20	18	18	38	36	36	6933	0	1048	1134800000	50
AT1G62750	Translation elongation factor EFG/EF2 protein	257910000	393070000	0	31	31	31	44	44	44	86.057	0	1787	2528500000	99
AT2G38040	acetyl Co-enzyme a carboxylase carboxyltransferase alpha subunit	261060000	272400000	0	30	30	30	42	42	42	8505	0	300	1941200000	84
AT1G72150	PATELLIN 1	261330000	423470000	0	30	30	28	48	48	44	64.046	0	1036	2534000000	125
AT3G53020	Ribosomal protein L24e family protein;ribosomal protein L24	264740000	148850000	0	5	5	5	27	27	27	1832	0	8583	1775500000	46
AT4G15390	HXXXD-type acyl-transferase family protein	266700000	86345000	0	11	11	11	33	33	33	4867	0	4006	929490000	31
AT3G02530	TCP-1/cpn60 chaperonin family protein	267860000	231510000	0	19	19	3	38	38	8	5849	0	1263	1685200000	77
AT1G02780	Ribosomal protein L19e family protein	268470000	233800000	654100000	9	9	5	41	41	28	2406	0	9848	2671200000	84
AT5G04140	glutamate synthase 1	268490000	608190000	0	41	41	33	32	32	26	1792	0	2531	3255300000	160
AT3G45780	phototropin 1	268540000	705680000	0	42	42	42	41	41	41	1119	0	2207	3574000000	173
AT3G10610	Ribosomal S17 family protein;Ribosomal S17 family protein;Ribosomal S17 family protein;Ribosomal S17 family protein	268650000	196290000	0	6	6	6	30	30	30	16.036	0	3075	2310100000	42
AT2G21870	copper ion binding;cobalt ion binding;zinc ion binding	268690000	468820000	0	22	22	22	72	72	72	2797	0	2104	2759300000	84
ATCG00790	ribosomal protein L16	268790000	71642000	0	4	4	4	42	42	42	1594	0	5035	1639000000	46
AT1G50480	10-formyltetrahydrofolate synthetase	270270000	284220000	0	21	21	21	39	39	39	6701	0	1823	1992400000	96
AT4G30190	H(+)-ATPase 2	270660000	125360000	0	47	13	12	38	13	13	1081	0	1163	1292300000	45
AT1G56330	secretion-associated RAS 1B;secretion-associated RAS super family 2;Ras-related small GTP-binding family protein;secretion-associated RAS super family 1	270850000	130500000	0	8	8	8	48	48	48	2186	0	6744	1366000000	52
AT1G48850	chorismate synthase, putative / 5-enolpyruvylshikimate-3-phosphate phospholyase, putative	271030000	135310000	0	7	7	7	25	25	25	4717	0	90.087	1372900000	44
AT5G20890	TCP-1/cpn60 chaperonin family protein	272330000	120530000	0	20	20	20	49	49	49	5785	0	1524	1528900000	66
AT1G78380	glutathione S-transferase TAU 19	273450000	197270000	0	14	14	11	41	41	37	255	0	7054	3022900000	91
AT3G52990	Pyruvate kinase family protein	274950000	211580000	0	19	19	5	42	42	14	5795	0	174	1366300000	75
AT3G44110	DNAJ homologue 3	279430000	435730000	0	16	16	9	39	39	25	4644	0	476	1426400000	64
AT1G08200	UDP-D-apiose/UDP-D-xylose synthase 2	279660000	159950000	0	16	16	2	43	43	7	439	0	8317	2165100000	91
AT4G21830	methionine sulfoxide reductase B7	281310000	266610000	0	7	7	3	41	41	21	1556	0	130.04	1230800000	50
AT4G31480	Coatomer, beta subunit	282140000	273620000	0	24	24	2	32	32	2	1064	0	1563	2153300000	93
AT2G20420	ATP citrate lyase (ACL) family protein	282700000	448400000	0	19	19	19	54	54	54	4545	0	1244	3109500000	87
AT1G18500	methylthioalkylmalate synthase-like 4	283220000	203130000	0	23	23	8	42	42	13	6875	0	1822	1893200000	92
AT5G08280	hydroxymethylbilane synthase	287920000	419140000	0	21	21	21	57	57	57	41.043	0	148.07	2521900000	102
AT1G30580	GTP binding	288090000	245580000	0	20	20	20	58	58	58	4471	0	9637	2210500000	77
AT3G56150	eukaryotic translation initiation factor 3C	289170000	188690000	0	20	20	20	31	31	31	1025	0	7978	1636600000	49
AT5G22470	NAD+ ADP-ribosyltransferases;NAD+ ADP-ribosyltransferases	291200000	54795000	0	20	20	20	32	32	32	9105	0	1667	1077100000	39
AT5G30510	ribosomal protein S1	291280000	800990000	0	21	21	21	48	48	48	451	0	1668	3709900000	139
AT5G47210	Hyaluronan / mRNA binding family	292240000	323680000	0	17	17	13	44	44	44	3799	0	1313	1952000000	113
AT5G10450	G-box regulating factor 6	292710000	428360000	0	16	13	10	54	47	43	3091	0	1394	2495800000	78
AT3G53460	chloroplast RNA-binding protein 29	292820000	136540000	0	10	8	8	33	33	33	3803	0	7381	1329600000	41
AT1G65930	cytosolic NADP+-dependent isocitrate dehydrogenase	295060000	1125900000	0	26	26	23	56	56	51	4546	0	2882	4245800000	193
AT3G22200	Pyridoxal phosphate (PLP)-dependent transferases superfamily protein	298540000	276310000	0	12	12	12	35	35	35	5664	0	106.04	2118700000	81
AT1G56340	calreticulin 1a	299290000	116420000	0	14	14	11	44	44	36	4827	0	1491	1595000000	63
AT4G29010	Enoyl-CoA hydratase/isomerase family	300110000	221270000	0	20	20	20	31	31	31	7757	0	6339	1659000000	59
AT5G66680	dolichyl-diphosphooligosaccharide-protein glycosyltransferase 48kDa subunit family protein	301200000	185400000	0	15	15	15	41	41	41	4844	0	1365	1477500000	72
AT2G16600	rotamase CYP 3	302290000	241360000	286680000	11	8	8	64	55	55	1892	0	2491	2781600000	99
AT3G52960	Thioredoxin superfamily protein	302620000	695770000	0	14	14	14	46	46	46	2484	0	3231	2924300000	91
AT4G09320	Nucleoside diphosphate kinase family protein	303070000	165530000	0	9	9	9	36	36	36	1814	0	131.02	2220800000	64
AT5G06290	2-cysteine peroxiredoxin B	304060000	31256000	0	11	2	2	33	11	11	298	0	2042	1545500000	18
AT3G09200	Ribosomal protein L10 family protein;Ribosomal protein L10 family protein;Ribosomal protein L10 family protein	305660000	289030000	145650000	15	15	15	50	50	50	3433	0	1461	2466600000	78
AT3G04920	Ribosomal protein S24e family protein	307880000	60523000	0	7	7	3	45	45	21	1572	0	3318	1402500000	32
AT3G25920	ribosomal protein L15	309160000	223390000	0	13	13	13	41	41	41	2907	0	77.093	2075100000	63
AT5G26742	DEAD box RNA helicase (RH3)	310900000	249860000	0	26	26	26	40	40	40	8155	0	1175	1725600000	87
AT1G09570	phytochrome A	312800000	406580000	178190000	33	33	33	39	39	39	124	0	2625	2724200000	128
AT3G17240	lipoamide dehydrogenase 2	313430000	174540000	0	21	13	13	51	39	39	5385	0	1067	1356900000	51
AT2G22780	peroxisomal NAD-malate dehydrogenase 1	313480000	186820000	0	16	16	15	66	66	66	3765	0	159	1648400000	82
AT3G61440	cysteine synthase C1	313910000	536670000	90795000	19	19	19	40	40	40	3927	0	1615	2959700000	117
AT3G52300	ATP synthase D chain, mitochondrial	314170000	466920000	0	14	14	14	58	58	58	1986	0	8011	2021300000	75
AT1G20010	tubulin beta-5 chain	315720000	378780000	0	26	11	7	52	24	16	5042	0	2537	3091300000	77
AT3G25770	allene oxide cyclase 2	318420000	233410000	0	9	9	7	35	35	29	2735	0	1936	3605100000	70
AT4G04640	ATPase, F1 complex, gamma subunit protein	318430000	355730000	0	15	15	15	51	51	51	4011	0	2022	2832100000	99
AT1G47128	Granulin repeat cysteine protease family protein	318660000	152460000	0	6	6	6	14	14	14	5066	0	4721	2221000000	39
AT1G70410	beta carbonic anhydrase 4	318760000	683890000	136180000	17	17	16	60	60	56	3036	0	2233	2496600000	90
AT4G31700	ribosomal protein S6	319170000	246290000	0	14	6	6	44	18	18	2867	0	1434	2167600000	51
AT5G48230	acetoacetyl-CoA thiolase 2	320220000	173590000	0	15	15	15	61	61	61	4111	0	1174	1439200000	73
AT1G53750	regulatory particle triple-A 1A	321660000	231380000	0	20	20	20	46	46	46	4703	0	1541	1640400000	80
AT5G12250	beta-6 tubulin	324220000	119890000	0	23	4	4	48	11	11	5085	0	4292	1115100000	37
AT4G24830	arginosuccinate synthase family	326390000	90257000	0	12	12	12	25	25	25	5345	0	2258	1336900000	54
AT1G48920	nucleolin like 1	327480000	545080000	0	24	24	24	33	33	33	5873	0	210.03	2647800000	104
AT5G16130	Ribosomal protein S7e family protein	329560000	148280000	0	12	12	11	55	55	51	22.06	0	7779	1583000000	52
AT2G31390	pfkB-like carbohydrate kinase family protein	330990000	210000000	0	19	19	18	64	64	61	3575	0	1374	1594500000	81
AT5G61790	calnexin 1	332800000	434220000	0	20	20	15	31	31	22	6085	0	1753	2917400000	101
AT4G11420	eukaryotic translation initiation factor 3A	333630000	233860000	0	28	28	28	31	31	31	114	0	126.04	1777900000	94
AT5G17380	Thiamine pyrophosphate dependent pyruvate decarboxylase family protein	334030000	153170000	0	18	18	18	45	45	45	617	0	1279	1398200000	56
AT5G27380	glutathione synthetase 2	334290000	152410000	0	20	20	20	39	39	39	607	0	141	2132400000	80
AT5G35630	glutamine synthetase 2	334490000	1236700000	0	18	18	16	46	46	42	471	0	3231	4739600000	157
AT2G27710	60S acidic ribosomal protein family	335210000	331580000	0	10	10	6	72	72	60	1144	0	1147	2951600000	68
AT1G06290	acyl-CoA oxidase 3	337630000	373180000	0	29	29	29	42	42	42	7575	0	2956	2424600000	119
AT5G13630	magnesium-chelatase subunit chlH, chloroplast, putative / Mg-protoporphyrin IX chelatase, putative (CHLH)	337790000	430980000	0	41	41	41	34	34	34	1537	0	2619	3376000000	160
AT4G24770	31-kDa RNA binding protein	339050000	411390000	0	12	12	12	36	36	36	3587	0	176	2853400000	77
AT1G33790	jacalin lectin family protein	339530000	183200000	0	20	20	20	36	36	36	8142	0	1248	1796600000	83
AT2G44120	Ribosomal protein L30/L7 family protein	340020000	166150000	0	14	14	4	47	47	16	2819	0	8897	2675900000	53
AT1G27400	Ribosomal protein L22p/L17e family protein;Ribosomal protein L22p/L17e family protein	341200000	167660000	0	11	11	11	45	45	45	1997	0	5408	1503500000	51
AT5G50700	hydroxysteroid dehydrogenase 1;hydroxysteroid dehydrogenase 1	344050000	30281000	139830000	21	21	21	60	60	60	39.086	0	2978	4221100000	120
AT5G62300	Ribosomal protein S10p/S20e family protein;Ribosomal protein S10p/S20e family protein	345560000	295840000	0	7	7	4	49	49	20	1378	0	431	3159600000	68
AT5G14780	formate dehydrogenase	346140000	571430000	0	18	18	18	47	47	47	4209	0	1117	3110200000	125
AT5G19820	ARM repeat superfamily protein	346860000	253130000	0	19	19	19	20	20	20	1232	0	129.09	2034300000	73
AT3G48730	glutamate-1-semialdehyde 2,1-aminomutase 2	347030000	649290000	0	20	20	10	59	59	33	5041	0	2319	4384200000	146
AT1G65890	acyl activating enzyme 12	348460000	126090000	0	11	11	11	26	26	26	6424	0	9174	1526600000	57
AT3G55440	triosephosphate isomerase	350510000	1503900000	480940000	16	16	15	66	66	63	2769	0	2124	5306000000	143
AT2G20580	26S proteasome regulatory subunit S2 1A	351510000	404960000	0	25	25	25	27	27	27	9843	0	9736	2164400000	83
AT2G27530	Ribosomal protein L1p/L10e family	353770000	160200000	0	9	9	7	39	39	29	2425	0	4424	1908800000	52
AT3G60770	Ribosomal protein S13/S15	353860000	262780000	0	11	11	1	52	52	7	17.095	0	4201	2682300000	74
AT5G42890	sterol carrier protein 2	356680000	277830000	0	13	13	13	74	74	74	1368	0	6654	1891700000	78
AT3G55410	2-oxoglutarate dehydrogenase, E1 component	357540000	223810000	0	32	32	20	33	33	21	1156	0	3231	2446800000	106
AT3G04840	Ribosomal protein S3Ae	357730000	325170000	0	14	14	9	46	46	27	295	0	187	2713300000	75
AT1G29900	carbamoyl phosphate synthetase B	359440000	170410000	0	31	31	31	31	31	31	1296	0	1082	2040200000	83
AT4G38970	fructose-bisphosphate aldolase 2	362900000	687240000	0	17	17	13	48	48	38	4287	0	2768	4610700000	140
AT3G26450	Polyketide cyclase/dehydrase and lipid transport superfamily protein	365750000	213370000	0	11	9	6	63	59	40	1791	0	2079	2212500000	76
AT1G78300	general regulatory factor 2	366130000	403240000	0	23	16	15	74	64	59	2961	0	2934	3059500000	96
AT3G59970	methylenetetrahydrofolate reductase 1	366490000	264240000	0	21	21	17	50	50	43	6688	0	2142	1840900000	91
AT3G22640	cupin family protein	366590000	7947300	0	15	15	15	32	32	32	55.062	0	3231	3671300000	75
AT3G19820	cell elongation protein / DWARF1 / DIMINUTO (DIM)	367120000	299610000	0	18	18	18	27	27	27	6593	0	9368	2294200000	103
AT1G10760	Pyruvate phosphate dikinase, PEP/pyruvate binding domain	367750000	267430000	0	30	30	30	24	24	24	1568	0	1524	2052700000	88
AT4G18480	P-loop containing nucleoside triphosphate hydrolases superfamily protein	371270000	512950000	0	23	23	12	52	52	22	4669	0	1966	3407200000	126
AT4G23100	glutamate-cysteine ligase	373310000	142870000	0	18	18	18	33	33	33	5862	0	1403	2334100000	86
AT5G42080	dynamin-like protein	378310000	222180000	0	33	33	31	52	52	51	6871	0	2042	2298500000	113
AT2G47110	ubiquitin 6;Ribosomal protein S27a / Ubiquitin family protein;ubiquitin 5	379510000	1521400000	198770000	15	15	3	63	63	21	1712	0	3021	4943500000	216
AT3G02080	Ribosomal protein S19e family protein	379660000	49875000	0	12	12	4	60	60	24	1528	0	5822	1410000000	57
AT2G32240	FUNCTIONS IN: molecular_function unknown;INVOLVED IN: response to cadmium ion;LOCATED IN: plasma membrane;EXPRESSED IN: 25 plant structures;EXPRESSED DURING: 13 growth stages;CONTAINS InterPro DOMAIN/s: Prefoldin (InterPro:IPR009053);BEST Arabidopsi	380370000	445510000	0	51	51	50	49	49	49	1481	0	3231	2138600000	132
AT5G66760	succinate dehydrogenase 1-1	383900000	321730000	0	19	19	19	39	39	39	6956	0	2373	2426300000	100
AT5G42270	FtsH extracellular protease family	384190000	301340000	0	24	24	8	43	43	17	7531	0	2269	2957100000	99
AT3G63460	transducin family protein / WD-40 repeat family protein	385460000	312110000	0	24	24	24	27	27	27	1197	0	1689	2612600000	95
AT2G19730	Ribosomal L28e protein family	385570000	113420000	0	6	6	5	47	47	38	1595	0	1351	1685600000	51
AT1G18080	Transducin/WD40 repeat-like superfamily protein	390360000	391310000	0	18	18	14	54	54	47	3547	0	3107	3300700000	109
AT1G54270	eif4a-2	390930000	194220000	0	27	7	6	55	15	11	4662	0	9769	1824200000	62
AT5G02240	NAD(P)-binding Rossmann-fold superfamily protein	391800000	183340000	0	13	13	13	51	51	51	2703	0	1786	2431900000	65
AT2G30110	ubiquitin-activating enzyme 1	395470000	308060000	0	29	29	27	29	29	28	1205	0	1632	2248700000	96
AT2G05990	NAD(P)-binding Rossmann-fold superfamily protein	396790000	283970000	0	16	16	16	43	43	43	4113	0	120.01	2466900000	84
AT5G58290	regulatory particle triple-A ATPase 3	398100000	271030000	0	23	22	22	55	55	55	4551	0	2566	2326900000	128
AT5G43010	regulatory particle triple-A ATPase 4A	401220000	195720000	0	21	20	3	52	49	5	4416	0	1536	1953300000	75
AT2G43750	O-acetylserine (thiol) lyase B	402010000	429390000	0	17	14	14	47	40	40	4156	0	162.07	3481600000	99
AT5G26260	TRAF-like family protein	403350000	203710000	0	12	12	11	31	31	31	3926	0	6911	1754400000	52
AT1G74060	Ribosomal protein L6 family protein;Ribosomal protein L6 family protein	403890000	274430000	229900000	13	13	8	48	48	30	26.008	0	8629	2857000000	79
AT2G36880	methionine adenosyltransferase 3	404270000	248220000	0	21	14	13	64	49	44	4297	0	1254	3512400000	98
AT4G17390	Ribosomal protein L23/L15e family protein;Ribosomal protein L23/L15e family protein	412110000	257000000	0	7	7	7	33	33	33	2439	0	7337	2822600000	43
AT3G13930	Dihydrolipoamide acetyltransferase, long form protein	416320000	762450000	0	21	21	19	34	34	31	5867	0	1421	3611600000	97
AT4G39260	cold, circadian rhythm, and RNA binding 1	416700000	447000000	0	13	10	10	61	53	53	1678	0	2001	3048000000	89
AT4G15530	pyruvate orthophosphate dikinase	417570000	224070000	0	21	21	21	29	29	29	1054	0	148.01	2414600000	103
AT1G52000	Mannose-binding lectin superfamily protein	417670000	321970000	0	19	19	19	35	35	35	7338	0	3231	3764800000	116
AT5G20720	chaperonin 20	418450000	905590000	0	19	19	19	71	71	71	2602	0	2718	5293600000	134
AT5G13450	delta subunit of Mt ATP synthase	419330000	158580000	0	12	12	12	39	39	39	2621	0	5897	1870400000	53
AT2G41740	villin 2	419490000	363600000	0	38	38	36	49	49	48	1074	0	2742	2823300000	138
AT5G09590	mitochondrial HSO70 2	420390000	419640000	0	28	26	22	45	44	38	729	0	1966	2425800000	132
AT5G14740	carbonic anhydrase 2	420900000	1112800000	0	24	24	14	60	60	30	3615	0	3231	6788800000	194
AT4G02930	GTP binding Elongation factor Tu family protein	422390000	386830000	0	19	19	19	45	45	45	4909	0	2566	2737500000	94
AT1G30230	Glutathione S-transferase, C-terminal-like;Translation elongation factor EF1B/ribosomal protein S6	423650000	160310000	0	9	7	5	33	30	25	2876	0	4702	1787400000	40
AT2G06050	oxophytodienoate-reductase 3	425090000	180400000	0	17	17	17	61	61	61	4291	0	1588	2252300000	85
AT1G24510	TCP-1/cpn60 chaperonin family protein	426910000	264880000	0	22	22	22	42	42	42	5984	0	1159	2099800000	90
AT1G78570	rhamnose biosynthesis 1	430420000	322230000	0	29	29	14	51	51	31	7571	0	1604	2565400000	106
AT5G47990	cytochrome P450, family 705, subfamily A, polypeptide 5	431610000	305470000	0	14	12	10	30	27	24	584	0	85.019	2140600000	81
AT2G33800	Ribosomal protein S5 family protein	440270000	391240000	0	11	11	11	35	35	35	3245	0	7847	2746400000	76
AT1G76790	O-methyltransferase family protein	441910000	337900000	0	14	14	13	42	42	39	4022	0	3231	3795100000	87
AT4G38740	rotamase CYP 1;Cyclophilin-like peptidyl-prolyl cis-trans isomerase family protein	442680000	629170000	0	12	11	11	73	69	69	1873	0	1291	4185600000	117
AT4G39980	3-deoxy-D-arabino-heptulosonate 7-phosphate synthase 1	443950000	156360000	0	13	13	10	28	28	24	5778	0	7968	2033100000	81
AT2G47510	fumarase 1	444690000	322570000	0	19	19	19	47	47	47	5299	0	1439	2716200000	87
AT3G01280	voltage dependent anion channel 1	448310000	242390000	0	13	13	9	46	46	41	2925	0	113	2612600000	79
AT1G48030	mitochondrial lipoamide dehydrogenase 1	449600000	545100000	0	22	22	14	45	45	33	5387	0	1403	3298100000	111
AT2G47610	Ribosomal protein L7Ae/L30e/S12e/Gadd45 family protein	451680000	229340000	0	13	13	3	41	41	8	2929	0	6256	2022800000	69
AT2G24200	Cytosol aminopeptidase family protein	454270000	391820000	0	21	21	16	56	56	45	5409	0	2576	3142300000	129
AT1G11860	Glycine cleavage T-protein family	455090000	604480000	0	19	19	19	42	42	42	4444	0	1429	3864700000	91
AT5G07440	glutamate dehydrogenase 2	458220000	235110000	0	14	14	11	35	35	25	4499	0	8519	1888300000	66
AT3G13470	TCP-1/cpn60 chaperonin family protein	462590000	245300000	0	57	15	15	72	29	29	6341	0	2646	2760200000	76
AT3G27850	ribosomal protein L12-C;ribosomal protein L12-A	466020000	1009100000	0	9	9	9	29	29	29	1982	0	107	6345600000	88
AT4G27090	Ribosomal protein L14	467340000	392900000	0	13	13	8	59	59	47	1505	0	58.024	3688900000	101
AT3G48000	aldehyde dehydrogenase 2B4	468910000	431250000	0	21	21	19	35	35	34	5888	0	1261	3110900000	118
AT5G02870	Ribosomal protein L4/L1 family	471230000	358420000	0	23	9	9	48	15	15	4421	0	7225	2904200000	65
AT3G03250	UDP-GLUCOSE PYROPHOSPHORYLASE 1	473390000	572230000	102920000	29	29	16	64	64	35	5138	0	3231	4205200000	191
AT2G37220	RNA-binding (RRM/RBD/RNP motifs) family protein	474510000	164040000	0	14	14	12	52	52	49	3018	0	2005	2201900000	65
AT4G23680	Polyketide cyclase/dehydrase and lipid transport superfamily protein	475600000	1695200000	0	15	13	11	69	69	64	1773	0	1407	7654200000	166
AT3G05530	regulatory particle triple-A ATPase 5A;26S proteasome AAA-ATPase subunit RPT5B	476120000	321890000	0	25	25	24	61	61	58	478	0	1214	2603000000	97
AT3G02360	6-phosphogluconate dehydrogenase family protein	476830000	263570000	0	21	19	19	49	47	47	5377	0	1288	2505300000	97
AT5G13490	ADP/ATP carrier 2	477490000	105890000	0	15	8	8	26	13	13	4145	0	6875	2060800000	44
AT5G04590	sulfite reductase	479740000	358810000	0	23	23	23	32	32	32	7149	0	1988	4094700000	120
AT1G22300	general regulatory factor 10	479990000	690410000	310990000	20	19	16	59	55	55	2815	0	1768	3943300000	115
AT2G31610	Ribosomal protein S3 family protein	480140000	715960000	190020000	22	22	2	61	61	9	2719	0	1146	4869000000	130
AT5G03630	Pyridine nucleotide-disulphide oxidoreductase family protein	482390000	196060000	137060000	20	20	20	53	53	53	4779	0	3231	3002200000	116
AT3G05560	Ribosomal L22e protein family	483970000	280230000	112050000	8	8	3	51	51	21	14.018	0	2431	2206100000	40
AT3G18190	TCP-1/cpn60 chaperonin family protein	500850000	227650000	0	20	20	20	39	39	39	5775	0	100.05	2130000000	86
AT2G21390	Coatomer, alpha subunit	506200000	470930000	0	35	35	13	31	31	13	1367	0	3231	4295000000	162
AT1G66280	Glycosyl hydrolase superfamily protein	510530000	1115600000	0	23	13	13	46	34	34	598	0	2284	4260900000	96
AT2G37270	ribosomal protein 5B	511710000	162980000	0	11	11	3	44	44	17	229	0	1629	3456100000	80
AT4G13930	serine hydroxymethyltransferase 4	516210000	553950000	0	22	22	22	48	48	48	5117	0	3231	4198900000	116
AT3G52880	monodehydroascorbate reductase 1	518220000	698350000	66570000	22	22	22	48	48	48	5059	0	3231	4153000000	165
AT2G18020	Ribosomal protein L2 family	523190000	483720000	0	14	14	4	52	52	21	2759	0	144.04	4650900000	102
AT1G14950	Polyketide cyclase/dehydrase and lipid transport superfamily protein	528230000	143760000	0	13	12	12	80	80	80	1792	0	1303	2261600000	54
AT1G65980	thioredoxin-dependent peroxidase 1	534020000	26301000	0	9	9	9	77	77	77	1728	0	183	1578300000	48
AT3G15730	phospholipase D alpha 1	535030000	634280000	0	32	32	32	50	50	50	9147	0	2061	4434100000	212
AT3G58610	ketol-acid reductoisomerase	536920000	820370000	147560000	25	25	25	36	36	36	6312	0	3231	5179200000	201
AT2G47470	thioredoxin family protein	541150000	162050000	0	20	20	20	48	48	48	3996	0	1689	2535000000	90
AT3G14415	Aldolase-type TIM barrel family protein	541710000	434820000	196560000	24	24	11	64	64	24	4034	0	1754	3933800000	165
AT3G20940	cytochrome P450, family 705, subfamily A, polypeptide 30	542180000	395560000	0	22	22	19	32	32	27	5969	0	1292	2301500000	82
AT5G15490	UDP-glucose 6-dehydrogenase family protein	548620000	296280000	0	20	20	5	40	40	14	5317	0	1624	3020200000	84
AT5G13420	Aldolase-type TIM barrel family protein	552760000	393400000	139870000	20	20	20	42	42	42	4798	0	2896	3077500000	109
AT3G16470	Mannose-binding lectin superfamily protein	561230000	1357100000	249900000	25	25	25	63	63	63	4896	0	3231	10494000000	209
AT3G27660	oleosin 4	563150000	274260000	136700000	12	12	12	44	44	44	2013	0	1529	3293100000	133
AT4G01850	S-adenosylmethionine synthetase 2	563270000	458160000	0	20	11	8	63	40	27	4355	0	3231	5086800000	99
AT1G08880	Histone superfamily protein;gamma histone variant H2AX;histone H2A 13	569050000	484760000	0	4	4	1	24	24	8	1413	0	2751	3029100000	37
AT3G06650	ATP-citrate lyase B-1	570050000	511330000	98805000	25	25	8	49	49	15	6513	0	2131	3734900000	138
AT2G36460	Aldolase superfamily protein	570200000	519810000	0	25	14	14	74	49	49	3886	0	9852	4395100000	89
AT1G53240	Lactate/malate dehydrogenase family protein	571290000	531630000	199540000	13	11	7	43	43	36	3504	0	212.04	3615000000	118
AT5G55190	RAN GTPase 3;RAS-related GTP-binding nuclear protein 2;RAS-related nuclear protein-1	572440000	442800000	301850000	12	12	12	42	42	42	25.079	0	7128	3803600000	80
AT2G15620	nitrite reductase 1	573610000	530530000	0	35	35	35	56	56	56	6504	0	1862	4121500000	148
AT1G52100	Mannose-binding lectin superfamily protein	578100000	1600300000	280620000	29	29	27	50	50	47	4757	0	1529	6696000000	194
AT3G49910	Translation protein SH3-like family protein	589810000	137360000	423980000	9	9	9	43	43	43	1644	0	1557	4229500000	85
AT4G35000	ascorbate peroxidase 3	592590000	373570000	0	11	11	11	43	43	43	3171	0	1055	3211900000	80
AT3G09940	monodehydroascorbate reductase	594790000	429640000	0	25	25	25	69	69	69	4862	0	3231	3204100000	134
AT3G11510	Ribosomal protein S11 family protein	600500000	310970000	540610000	11	11	2	54	54	10	1673	0	1407	5006900000	113
AT2G41840	Ribosomal protein S5 family protein	600720000	203730000	0	12	12	5	46	46	26	3078	0	2062	3469900000	92
AT3G23990	heat shock protein 60	600880000	1391600000	0	40	40	26	59	59	47	618	0	3231	7312800000	238
AT1G23190	Phosphoglucomutase/phosphomannomutase family protein	612160000	559500000	0	29	29	18	53	53	37	637	0	1533	4192100000	143
AT1G74470	Pyridine nucleotide-disulphide oxidoreductase family protein	612610000	234470000	0	19	19	19	40	40	40	5137	0	174	3221000000	108
AT3G16410	nitrile specifier protein 4	616840000	249540000	0	30	13	13	59	30	30	6703	0	5708	2603700000	45
AT2G01140	Aldolase superfamily protein	620170000	188360000	0	14	13	13	34	32	32	4227	0	1469	2707900000	82
AT1G79530	glyceraldehyde-3-phosphate dehydrogenase of plastid 1	624240000	107660000	0	18	16	9	54	52	32	443	0	2438	2354900000	92
AT3G47520	malate dehydrogenase	629090000	507010000	0	17	17	15	50	50	47	4205	0	2554	3951300000	127
AT1G67090	ribulose bisphosphate carboxylase small chain 1A	637000000	401070000	0	13	9	9	51	38	38	2016	0	3231	7585200000	117
AT5G19550	aspartate aminotransferase 2	648520000	633480000	69800000	24	24	19	66	66	55	4466	0	142.04	4133300000	142
AT3G22890	ATP sulfurylase 1	651880000	452820000	0	20	20	14	54	54	42	5158	0	1418	3868700000	131
AT5G20290	Ribosomal protein S8e family protein	653430000	1142700000	0	17	17	17	53	53	53	2493	0	2792	5826800000	134
AT1G06950	translocon at the inner envelope membrane of chloroplasts 110	655760000	674130000	160230000	45	45	45	43	43	43	1122	0	3231	5043800000	225
AT5G11520	aspartate aminotransferase 3	658760000	809570000	0	22	17	16	53	43	41	4854	0	1259	5690700000	123
AT4G29060	elongation factor Ts family protein	664070000	1115900000	0	42	42	42	47	47	47	1038	0	3231	5425600000	181
AT1G51980	Insulinase (Peptidase family M16) protein	674070000	699420000	0	21	21	12	45	45	31	5401	0	1385	3909100000	121
AT4G36700	RmlC-like cupins superfamily protein	687910000	163120000	0	10	10	10	20	20	20	59.084	0	186.06	3056700000	81
AT2G30970	aspartate aminotransferase 1	690340000	625350000	0	25	25	25	65	65	65	4757	0	240	4454900000	158
AT4G34450	coatomer gamma-2 subunit, putative / gamma-2 coat protein, putative / gamma-2 COP, putative	703660000	213010000	0	33	33	33	46	46	46	989	0	2323	3282700000	139
AT1G33120	Ribosomal protein L6 family;Ribosomal protein L6 family	711330000	681040000	0	18	18	18	73	73	73	22.017	0	243.01	6280600000	135
AT2G39310	jacalin-related lectin 22	734620000	856640000	0	37	37	35	74	74	71	5062	0	3231	6947500000	248
AT3G09820	adenosine kinase 1	759580000	1347500000	506460000	21	21	8	62	62	32	3736	0	3231	6797500000	175
AT1G69620	ribosomal protein L34	761310000	242140000	0	7	7	2	33	33	11	135	0	341	3592700000	48
AT3G44320	nitrilase 3	763030000	751760000	401360000	16	13	12	55	44	44	38.022	0	3231	7640300000	132
AT3G48990	AMP-dependent synthetase and ligase family protein	766940000	540480000	194430000	25	25	25	43	43	43	5544	0	2287	4557000000	121
AT4G09000	general regulatory factor 1	790760000	1262300000	48978000	24	17	14	58	45	45	3538	0	3231	7144300000	144
AT5G15200	Ribosomal protein S4	799080000	296140000	0	14	14	6	39	39	25	23.036	0	7749	4607000000	101
AT1G48600	S-adenosyl-L-methionine-dependent methyltransferases superfamily protein	800370000	1256100000	167520000	26	26	19	47	47	36	56.045	0	3231	7689200000	200
AT4G09800	S18 ribosomal protein;Ribosomal protein S13/S18 family;Ribosomal protein S13/S18 family	805640000	669470000	0	8	8	8	55	55	55	1745	0	2768	5673900000	83
AT3G49010	breast basic conserved 1	815520000	341420000	0	14	14	11	61	61	48	2367	0	2758	4417800000	98
AT2G21660	cold, circadian rhythm, and rna binding 2	824620000	434120000	466910000	14	14	11	77	77	69	169	0	1801	4134200000	157
AT3G25520	ribosomal protein L5	841090000	572410000	0	20	20	5	55	55	6	3458	0	1521	6014500000	122
AT3G11630	Thioredoxin superfamily protein	846350000	292480000	0	16	16	7	59	59	36	29.092	0	3203	4713700000	111
AT1G79930	heat shock protein 91	862170000	633990000	98742000	41	41	7	53	53	15	9149	0	3231	5248600000	234
AT1G09780	Phosphoglycerate mutase, 2,3-bisphosphoglycerate-independent	872010000	397000000	0	29	29	20	67	67	46	6079	0	2527	5333700000	158
AT2G37190	Ribosomal protein L11 family protein;Ribosomal protein L11 family protein;Ribosomal protein L11 family protein	882360000	348660000	0	7	7	7	51	51	51	1742	0	1577	5375800000	78
AT3G26650	glyceraldehyde 3-phosphate dehydrogenase A subunit	898860000	803820000	415600000	24	24	9	52	52	21	4289	0	3223	7319300000	151
AT1G76030	ATPase, V1 complex, subunit B protein;ATPase, V1 complex, subunit B protein	914160000	728050000	0	32	32	10	65	65	18	5407	0	3231	6030700000	214
AT4G14880	O-acetylserine (thiol) lyase (OAS-TL) isoform A1	935120000	406010000	0	23	23	21	64	64	60	3305	0	3231	4619800000	151
AT5G50850	Transketolase family protein	957230000	446620000	0	12	12	12	32	32	32	3975	0	1724	4877400000	142
AT1G57720	Translation elongation factor EF1B, gamma chain	957750000	680120000	136580000	22	14	14	51	31	31	46	0	2288	5492300000	174
AT4G25140	oleosin 1	964130000	92384000	0	6	6	6	28	28	28	1869	0	128	4096900000	85
AT3G16450	Mannose-binding lectin superfamily protein	985410000	1231600000	0	21	21	21	60	60	60	32.022	0	3231	7149600000	181
AT5G07350	TUDOR-SN protein 1	1000600000	924830000	0	54	54	39	58	58	47	110.05	0	3231	6095800000	201
AT1G09640	Translation elongation factor EF1B, gamma chain	1009900000	664000000	345490000	22	22	14	45	45	25	466	0	3082	6322500000	193
AT4G16760	acyl-CoA oxidase 1	1013900000	1487500000	520040000	31	31	27	52	52	46	7401	0	3231	9106200000	269
AT2G30860	glutathione S-transferase PHI 9	1021100000	726010000	0	13	13	12	58	58	58	2446	0	7706	7323300000	111
AT2G47730	glutathione S-transferase phi 8	1022700000	554160000	0	16	16	15	65	65	62	2931	0	3231	5347200000	174
AT1G21750	PDI-like 1-1	1026900000	1319000000	0	41	41	36	63	63	61	5501	0	3231	8557600000	317
AT2G17360	Ribosomal protein S4 (RPS4A) family protein;Ribosomal protein S4 (RPS4A) family protein;Ribosomal protein S4 (RPS4A) family protein	1041000000	757540000	0	19	19	19	59	59	59	2902	0	2035	7311200000	154
AT2G04030	Chaperone protein htpG family protein	1045000000	1064900000	0	43	42	38	63	62	59	8862	0	3231	8074900000	249
AT1G03880	cruciferin 2	1060800000	72668000	130170000	23	22	22	62	62	62	5058	0	3231	12048000000	209
AT5G41670	6-phosphogluconate dehydrogenase family protein	1060900000	856910000	0	25	25	13	56	56	27	5317	0	2842	6624400000	206
AT3G01570	Oleosin family protein	1061500000	231440000	0	9	9	9	33	33	33	1954	0	1005	4490000000	98
AT3G09630	Ribosomal protein L4/L1 family	1076000000	786790000	0	23	23	9	51	51	18	4402	0	276.07	5889300000	183
AT3G14940	phosphoenolpyruvate carboxylase 3	1076300000	456960000	201860000	38	38	12	42	42	19	1106	0	2407	4447600000	149
AT5G10360	Ribosomal protein S6e	1082800000	620930000	0	16	16	8	50	50	24	2862	0	2215	7554100000	136
AT2G18960	H(+)-ATPase 1	1098600000	1028000000	0	51	51	14	42	42	14	1042	0	3231	7297700000	264
AT1G66200	glutamine synthase clone F11	1108200000	392350000	0	16	10	4	42	34	24	409	0	185.09	3560900000	100
AT1G04410	Lactate/malate dehydrogenase family protein	1109100000	1435400000	527290000	20	20	12	65	65	43	3571	0	302.03	9117000000	195
AT1G19570	dehydroascorbate reductase	1138800000	1159800000	280050000	22	22	22	90	90	90	2341	0	170	14240000000	172
AT2G42790	citrate synthase 3	1178600000	371430000	0	16	16	13	36	36	28	5675	0	243	4976400000	127
AT3G17820	glutamine synthetase 1	1188700000	496180000	0	17	17	11	46	46	36	3894	0	2261	5677800000	104
AT1G07890	ascorbate peroxidase 1	1208200000	1766400000	0	19	19	18	68	68	68	2761	0	2495	13659000000	246
AT2G39730	rubisco activase	1224800000	1257500000	270620000	27	27	27	59	59	59	5181	0	3231	11283000000	301
AT3G11130	Clathrin, heavy chain	1230900000	1496800000	128220000	68	68	10	40	40	6	1934	0	3231	9463300000	369
AT1G66270	Glycosyl hydrolase superfamily protein	1233700000	1409900000	0	27	22	16	51	44	37	5963	0	2314	6430100000	133
AT3G08580	ADP/ATP carrier 1	1243700000	648600000	0	20	20	13	38	38	25	4175	0	1532	8820700000	198
AT3G09840	cell division cycle 48;ATPase, AAA-type, CDC48 protein	1256300000	1480100000	279620000	62	62	18	68	68	20	8992	0	3231	9728900000	337
AT4G24190	Chaperone protein htpG family protein	1317400000	1351500000	0	46	46	44	47	47	45	9403	0	3231	8344500000	273
AT4G37870	phosphoenolpyruvate carboxykinase 1	1320100000	547930000	89138000	36	36	36	54	54	54	7304	0	3231	6903500000	193
AT5G40420	oleosin 2	1323300000	365890000	477630000	13	13	13	44	44	44	2179	0	9888	5869800000	159
AT1G43170	ribosomal protein 1	1337800000	1014300000	0	23	23	23	52	52	52	4459	0	3109	7738200000	198
AT1G54010	GDSL-like Lipase/Acylhydrolase superfamily protein	1352600000	1978000000	0	20	20	20	54	54	54	4343	0	3231	15240000000	264
AT5G65360	Histone superfamily protein;Histone superfamily protein;Histone superfamily protein;Histone superfamily protein;Histone superfamily protein;Histone superfamily protein;histone 3 11	1377200000	55857000	0	6	6	1	24	24	6	1568	0	5228	5994000000	49
AT4G08870	Arginase/deacetylase superfamily protein	1396200000	1266000000	452800000	24	24	17	73	73	64	378	0	3231	13426000000	237
AT4G23670	Polyketide cyclase/dehydrase and lipid transport superfamily protein	1412800000	2409000000	0	20	20	15	96	96	82	1718	0	3231	17496000000	280
ATCG00120	ATP synthase subunit alpha	1428600000	2777700000	0	31	30	30	54	52	52	5528	0	3231	20453000000	330
AT2G05710	aconitase 3	1447200000	1644500000	247930000	43	43	34	49	49	40	108	0	3231	11196000000	327
AT3G12780	phosphoglycerate kinase 1	1477300000	1741400000	471910000	33	33	23	62	62	42	5011	0	3231	13263000000	272
AT1G52410	TSK-associating protein 1	1490100000	2119700000	141480000	69	68	68	78	78	78	8475	0	3231	16404000000	505
AT4G34200	D-3-phosphoglycerate dehydrogenase	1513200000	659340000	460680000	26	26	24	47	47	45	6324	0	2337	6863600000	185
AT3G18780	actin 2	1536400000	1186100000	0	33	21	1	71	58	5	4176	0	3231	10775000000	231
AT3G02090	Insulinase (Peptidase family M16) protein	1551100000	540950000	217220000	26	26	26	54	54	54	5911	0	3231	6297600000	167
AT1G72370	40s ribosomal protein SA	1555800000	960270000	342340000	13	13	13	48	48	48	3291	0	3231	8826500000	170
AT1G79550	phosphoglycerate kinase	1576200000	697610000	249370000	27	26	24	71	71	71	4231	0	3231	8537800000	213
AT4G23600	Tyrosine transaminase family protein	1618100000	1515600000	628360000	30	30	30	69	69	69	47.038	0	3231	15771000000	359
AT5G35940	Mannose-binding lectin superfamily protein	1768200000	729190000	0	26	26	23	53	53	44	4814	0	2442	5821200000	153
AT5G38420	Ribulose bisphosphate carboxylase (small chain) family protein;Ribulose bisphosphate carboxylase (small chain) family protein	1792200000	2860100000	0	16	16	6	55	55	24	205	0	3231	27731000000	220
AT2G36530	Enolase	1912700000	1029900000	0	34	34	34	81	81	81	4719	0	3231	11836000000	258
AT5G62700	tubulin beta chain 3;tubulin beta chain 2	1925300000	1526200000	0	29	29	4	59	59	12	5033	0	3231	15806000000	405
AT3G13920	eukaryotic translation initiation factor 4A1	1948700000	1769000000	364690000	28	28	7	50	50	11	4649	0	3127	14015000000	234
AT1G26630	Eukaryotic translation initiation factor 5A-1 (eIF-5A 1) protein	1974200000	878790000	0	13	13	10	71	71	54	174	0	2665	6395600000	113
AT4G24280	chloroplast heat shock protein 70-1	1993000000	1732400000	237310000	48	48	19	52	52	25	7607	0	3231	12701000000	295
AT5G54190	protochlorophyllide oxidoreductase A	1994400000	579700000	531900000	31	20	20	61	42	42	4362	0	3231	10013000000	167
AT5G38480	general regulatory factor 3	2025500000	1564600000	375150000	26	26	17	71	71	61	2806	0	3231	11761000000	262
AT1G63940	monodehydroascorbate reductase 6	2047200000	1310300000	233780000	28	28	28	62	62	62	5301	0	3231	11705000000	279
AT5G50920	CLPC homologue 1	2107000000	2775900000	322690000	67	67	36	63	63	35	1035	0	3231	17790000000	444
AT5G42650	allene oxide synthase	2130200000	1205300000	0	45	45	45	72	72	72	5896	0	3231	18033000000	469
AT4G20360	RAB GTPase homolog E1B	2244200000	1941500000	129860000	23	23	23	56	56	56	513	0	3231	16931000000	221
AT3G28300	Protein of unknown function (DUF677);Protein of unknown function (DUF677)	2292200000	1310600000	245440000	35	35	35	72	72	72	4254	0	3231	14638000000	349
AT1G35720	annexin 1	2501200000	2237200000	488440000	35	35	35	82	82	82	3603	0	3231	13618000000	291
AT5G42020	Heat shock protein 70 (Hsp 70) family protein	2530000000	1810500000	177080000	44	42	6	49	49	10	736	0	3231	13463000000	381
AT1G78900	vacuolar ATP synthase subunit A	2549500000	1635000000	472120000	38	38	38	55	55	55	6812	0	3231	14181000000	377
AT4G35090	catalase 2	2591600000	2201000000	0	33	27	21	62	51	42	5631	0	3231	17017000000	285
AT3G44310	nitrilase 1	2670800000	985530000	379190000	22	22	15	57	57	42	3852	0	3231	17380000000	317
AT5G44120	RmlC-like cupins superfamily protein	2713000000	303830000	649070000	31	31	30	56	56	56	5294	0	3231	31038000000	345
AT2G38750	annexin 4	2741900000	1789200000	285640000	27	27	27	58	58	58	3621	0	3231	17092000000	247
AT5G59970	Histone superfamily protein;Histone superfamily protein;Histone superfamily protein;Histone superfamily protein;Histone superfamily protein;histone H4;Histone superfamily protein;Histone superfamily protein	2873600000	1294100000	0	13	13	13	68	68	68	1109	0	192	13828000000	176
AT2G07698	ATPase, F1 complex, alpha subunit protein;ATP synthase subunit 1	3055100000	2697300000	1158400000	32	32	31	36	36	35	8532	0	3231	20629000000	403
AT3G16400	nitrile specifier protein 1	3137000000	2806100000	926500000	30	30	12	63	63	31	5169	0	3231	19409000000	369
AT2G28000	chaperonin-60alpha	3167600000	3780000000	456060000	51	51	51	66	66	66	62.071	0	3231	27349000000	488
AT3G46030	Histone superfamily protein;Histone superfamily protein;Histone superfamily protein;Histone superfamily protein	3169300000	507000000	0	10	10	2	54	54	22	1512	0	1553	9412000000	89
AT5G56010	heat shock protein 81-3;HEAT SHOCK PROTEIN 81	3295100000	3158600000	303090000	54	54	5	59	59	5	80.051	0	3231	23042000000	509
AT1G55490	chaperonin 60 beta	3329600000	5560700000	1294400000	61	61	18	71	71	31	6308	0	3231	32455000000	603
AT3G16460	Mannose-binding lectin superfamily protein	3411900000	3094200000	642340000	40	40	40	49	49	49	7273	0	3231	21797000000	371
AT3G60750	Transketolase	3450900000	3726800000	986640000	46	46	36	71	71	64	7967	0	3231	26355000000	448
AT5G09810	actin 7	3513500000	3514100000	2037500000	34	34	11	72	72	25	4135	0	3231	25176000000	424
AT1G50010	tubulin alpha-2 chain;tubulin alpha-4 chain	3588100000	3760900000	957900000	29	29	1	61	61	3	494	0	3231	26972000000	374
AT1G13440	glyceraldehyde-3-phosphate dehydrogenase C2	3679200000	1248100000	544410000	33	33	4	86	86	18	3613	0	3231	21337000000	332
ATCG00480	ATP synthase subunit beta	3738600000	2904000000	561310000	40	40	38	74	74	71	5333	0	3231	31357000000	693
AT1G52400	beta glucosidase 18	3808400000	1530200000	0	29	28	27	55	55	55	6059	0	3231	28877000000	335
AT4G27150	seed storage albumin 2	3835200000	201020000	0	4	2	0	20	8	0	1961	0	1142	21611000000	66
AT3G06860	multifunctional protein 2	4016300000	2872200000	1080100000	49	49	49	53	53	53	7839	0	3231	19681000000	413
AT3G17390	S-adenosylmethionine synthetase family protein	4036200000	2577900000	273880000	24	24	12	72	72	50	4295	0	3231	23522000000	313
AT5G65020	annexin 2	4405900000	4084500000	330030000	36	36	36	81	81	81	3666	0	3231	23060000000	401
AT5G53460	NADH-dependent glutamate synthase 1	4551500000	1295500000	0	57	57	57	33	33	33	241	0	3231	23624000000	195
AT3G52930	Aldolase superfamily protein	4861200000	2815900000	157810000	38	38	27	82	82	61	3839	0	3231	27299000000	452
AT1G20620	catalase 3	5323600000	6130800000	2018700000	36	36	28	63	63	51	5695	0	3231	44742000000	530
AT4G27440	protochlorophyllide oxidoreductase B	5379300000	6439400000	2408300000	38	38	24	80	80	58	4359	0	3231	64347000000	595
AT5G03860	malate synthase	5395800000	3413200000	673940000	45	45	45	55	55	55	6386	0	3231	28224000000	507
AT1G56070	Ribosomal protein S5/Elongation factor G/III/V family protein	5476500000	3277000000	303610000	61	61	40	64	64	43	939	0	3231	28996000000	632
AT5G08690	ATP synthase alpha/beta family protein;ATP synthase alpha/beta family protein;ATP synthase alpha/beta family protein	5696900000	2039000000	441270000	32	30	30	66	64	64	5912	0	3231	29514000000	558
AT5G02500	heat shock cognate protein 70-1	5802200000	5784400000	730580000	46	46	15	60	60	26	7157	0	3231	38849000000	620
AT3G15950	DNA topoisomerase-related	5849600000	14757000000	875020000	85	85	84	76	76	76	85.015	0	3231	68470000000	1119
AT2G33150	peroxisomal 3-ketoacyl-CoA thiolase 3	5881300000	3968200000	720090000	36	36	34	77	77	71	4878	0	3231	31784000000	543
AT4G13940	S-adenosyl-L-homocysteine hydrolase	5950900000	6545900000	1686000000	45	45	21	72	72	40	5378	0	3231	43428000000	570
AT5G17920	Cobalamin-independent synthase family protein	6356500000	3294700000	1046400000	51	51	27	59	59	37	8456	0	3231	38211000000	617
AT3G21720	isocitrate lyase	8229500000	3273100000	3432800000	39	39	39	63	63	63	6444	0	3231	38731000000	725
AT4G28520	cruciferin 3	8357900000	892790000	1162200000	31	31	31	75	75	75	5835	0	3231	86391000000	632
AT3G09260	Glycosyl hydrolase superfamily protein	9610000000	5848800000	1194300000	31	31	26	58	58	51	592	0	3231	53791000000	681
AT3G16420	PYK10-binding protein 1	9945000000	10347000000	2127200000	28	28	22	78	78	68	3258	0	3231	64262000000	610
AT5G60390	GTP binding Elongation factor Tu family protein;GTP binding Elongation factor Tu family protein;GTP binding Elongation factor Tu family protein;GTP binding Elongation factor Tu family protein	10285000000	5046200000	2189500000	28	28	28	58	58	58	4902	0	3231	51905000000	507
ATCG00490	ribulose-bisphosphate carboxylases	13646000000	51011000000	4380600000	52	52	52	68	68	68	5254	0	3231	252530000000	1983
AT3G45140	lipoxygenase 2	20739000000	14421000000	1689900000	88	88	88	70	70	70	102.04	0	3231	165150000000	1446

## Sheet: Col-0_low Pi (2-3)
Protein ID	Description	Col-0 low Pi_R1	Col-0 low Pi_R2	Col-0 low Pi_R3	N: Peptides	N: Razor + unique peptides	N: Unique peptides	N: Sequence coverage [%]	N: Unique + razor sequence coverage [%]	N: Unique sequence coverage [%]	N: Mol. weight [kDa]	N: Q-value	N: Score	N: Intensity	N: MS/MS count
AT1G52410	TSK-associating protein 1	0	1184500000	1382900	29	28	28	46	44	44	8475	0	3231	1201400000	66
AT3G28300	Protein of unknown function (DUF677);Protein of unknown function (DUF677)	0	1003200000	9532300	12	12	12	33	33	33	4254	0	6526	1117100000	36
AT5G04130	DNA GYRASE B2	0	13383000	16597000	5	5	2	8	8	3	81.052	0	1553	69885000	9
AT4G10750	Phosphoenolpyruvate carboxylase family protein	0	52914000	17016000	2	2	2	6	6	6	3804	0	8237	107790000	7
AT1G73720	transducin family protein / WD-40 repeat family protein	0	18040000	20792000	4	4	4	11	11	11	5723	0	105	61164000	4
AT2G27040	Argonaute family protein	0	21556000	21441000	9	9	9	11	11	11	1024	0	3945	85052000	11
AT5G26780	serine hydroxymethyltransferase 2	0	40182000	22231000	14	7	7	29	14	14	5929	0	23.014	90763000	10
AT4G39460	S-adenosylmethionine carrier 1	0	16667000	22392000	1	1	1	4	4	4	3461	0	133	113470000	13
AT4G31160	DDB1-CUL4 associated factor 1	0	11824000	22752000	5	5	5	4	4	4	2055	0	1332	114920000	3
AT5G17170	rubredoxin family protein	0	18142000	23245000	3	3	3	19	19	19	2858	0	1277	67427000	12
AT2G03440	nodulin-related protein 1	0	52295000	24084000	2	2	2	13	13	13	19	0	6124	120840000	11
AT2G19760	profilin 1	0	56868000	24289000	3	3	3	32	32	32	1466	0	1469	204750000	18
AT2G44310	Calcium-binding EF-hand family protein	0	29664000	26242000	3	3	3	25	25	25	1521	0	1537	133380000	11
AT2G47710	Adenine nucleotide alpha hydrolases-like superfamily protein	0	20099000	26824000	1	1	1	9	9	9	1701	0	7.0803	125300000	6
AT4G27140	seed storage albumin 1	0	18410000	27987000	2	2	2	14	14	14	19.014	0	4784	340070000	10
AT5G56350	Pyruvate kinase family protein	0	50858000	29157000	6	4	4	14	9	9	5411	0	20.058	142060000	14
AT3G59760	O-acetylserine (thiol) lyase isoform C	0	76199000	30372000	9	7	7	30	24	24	4615	0	2934	191880000	19
ATCG01280	Chloroplast Ycf2;ATPase, AAA type, core;Chloroplast Ycf2;ATPase, AAA type, core	0	11547000	32073000	4	4	4	2	2	2	2696	0	1351	71333000	9
AT2G45300	RNA 3-terminal phosphate cyclase/enolpyruvate transferase, alpha/beta	0	33602000	32488000	9	2	2	20	5	5	5533	0	1708	96868000	6
AT3G27380	succinate dehydrogenase 2-1;succinate dehydrogenase 2-2	0	112190000	32951000	7	7	7	24	24	24	3171	0	2017	245920000	18
AT1G70940	Auxin efflux carrier family protein	0	31388000	33370000	4	4	4	9	9	9	6965	0	33.017	94225000	15
AT1G54410	dehydrin family protein	0	118050000	33756000	1	1	1	12	12	12	1096	0.00035224	4912	310940000	14
AT3G15610	Transducin/WD40 repeat-like superfamily protein;Transducin/WD40 repeat-like superfamily protein	0	57326000	34121000	4	4	3	14	14	10	3755	0	56.005	132300000	11
AT4G27320	Adenine nucleotide alpha hydrolases-like superfamily protein	0	41079000	34480000	5	5	5	20	20	20	2806	0	154	124460000	11
AT3G53110	P-loop containing nucleoside triphosphate hydrolases superfamily protein	0	41952000	34991000	6	6	6	17	17	17	5583	0	5488	201470000	21
AT1G67280	Glyoxalase/Bleomycin resistance protein/Dioxygenase superfamily protein	0	50181000	35668000	9	8	8	28	24	24	3967	0	2846	224150000	17
AT1G12920	eukaryotic release factor 1-2;eukaryotic release factor 1-3	0	127030000	35951000	6	6	5	12	12	12	4841	0	1967	255830000	13
AT3G20370	TRAF-like family protein	0	131440000	36592000	6	6	6	19	19	19	4349	0	858	279790000	15
AT3G21110	purin 7	0	25558000	37575000	5	5	5	18	18	18	46.063	0	1873	107780000	7
AT5G46750	ARF-GAP domain 9	0	31087000	40815000	4	4	3	12	12	9	435	0	2916	114690000	20
AT3G59020	ARM repeat superfamily protein	0	22816000	41715000	3	3	3	3	3	3	1177	0	1227	128730000	14
AT5G52640	heat shock protein 90	0	61843000	42687000	17	7	7	24	12	12	8179	0	2911	221240000	14
AT5G12040	Nitrilase/cyanide hydratase and apolipoprotein N-acyltransferase family protein	0	50668000	44647000	4	4	4	16	16	16	403	0	6344	175610000	22
AT5G16370	acyl activating enzyme 5	0	40900000	45871000	5	5	5	9	9	9	6069	0	157	127360000	11
AT4G11820	hydroxymethylglutaryl-CoA synthase / HMG-CoA synthase / 3-hydroxy-3-methylglutaryl coenzyme A synthase	0	94234000	46347000	5	5	5	9	9	9	51.094	0	1239	164400000	13
AT1G09830	Glycinamide ribonucleotide (GAR) synthetase	0	47658000	46415000	4	4	4	11	11	11	5673	0	9544	178430000	13
AT3G48170	aldehyde dehydrogenase 10A9	0	53069000	46470000	6	6	6	19	19	19	5418	0	26.029	218900000	14
AT3G16000	MAR binding filament-like protein 1	0	33983000	47753000	12	12	12	20	20	20	8172	0	4704	267830000	19
AT4G21860	methionine sulfoxide reductase B 2	0	112800000	48768000	3	3	2	15	15	11	2168	0	1411	362720000	24
AT5G55280	homolog of bacterial cytokinesis Z-ring protein FTSZ 1-1	0	41293000	49700000	6	6	6	12	12	12	4564	0	3302	178010000	20
AT5G58490	NAD(P)-binding Rossmann-fold superfamily protein	0	47023000	50098000	5	5	5	17	17	17	3557	0	1497	189940000	12
AT3G18820	RAB GTPase homolog G3F;RAB GTPase homolog G3C;RAB GTPase homolog G3D	0	51068000	51041000	3	3	3	17	17	17	2302	0	1073	158250000	9
AT1G14410	ssDNA-binding transcriptional regulator	0	55467000	53126000	4	4	4	23	23	23	29.058	0	5049	235460000	16
AT1G64710	GroES-like zinc-binding dehydrogenase family protein	0	77776000	53402000	5	5	5	12	12	12	4357	0	1269	221820000	14
AT2G34700	Pollen Ole e 1 allergen and extensin family protein	0	8041500	54069000	3	3	3	17	17	17	1833	0	1417	195280000	16
AT3G12390	Nascent polypeptide-associated complex (NAC), alpha subunit family protein	0	171340000	54346000	6	6	4	51	51	38	2182	0	9778	438740000	23
AT2G44100	guanosine nucleotide diphosphate dissociation inhibitor 1	0	45546000	54402000	11	7	7	24	18	18	4918	0	261	165500000	13
AT5G13030	unknown protein;FUNCTIONS IN: molecular_function unknown;INVOLVED IN: biological_process unknown;LOCATED IN: chloroplast;EXPRESSED IN: 23 plant structures;EXPRESSED DURING: 13 growth stages;CONTAINS InterPro DOMAIN/s: Uncharacterised protein family	0	79180000	57173000	8	8	8	14	14	14	71.097	0	4327	228260000	13
AT5G27540	MIRO-related GTP-ase 1	0	52661000	59722000	12	12	12	24	24	24	7222	0	585	207360000	26
AT3G48890	membrane-associated progesterone binding protein 3	0	113460000	62612000	3	3	3	20	20	20	2582	0	5612	206370000	14
AT1G27970	nuclear transport factor 2B	0	48503000	62648000	4	4	4	32	32	32	15.004	0	1577	200300000	9
AT1G09270	importin alpha isoform 4	0	42870000	62838000	6	5	4	10	8	7	5945	0	1549	203070000	16
AT1G03160	FZO-like	0	93450000	64936000	11	11	11	15	15	15	1003	0	426	266350000	15
AT5G11560	catalytics	0	59959000	65807000	10	10	10	12	12	12	1087	0	5627	205580000	16
AT4G35260	isocitrate dehydrogenase 1	0	45293000	68539000	9	9	6	28	28	16	3926	0	3332	192550000	17
AT4G10320	tRNA synthetase class I (I, L, M and V) family protein	0	163560000	71669000	13	13	13	12	12	12	1358	0	4579	377890000	26
AT5G22800	Alanyl-tRNA synthetase, class IIc	0	28964000	72748000	13	13	13	16	16	16	1073	0	3779	158860000	18
AT2G32240	FUNCTIONS IN: molecular_function unknown;INVOLVED IN: response to cadmium ion;LOCATED IN: plasma membrane;EXPRESSED IN: 25 plant structures;EXPRESSED DURING: 13 growth stages;CONTAINS InterPro DOMAIN/s: Prefoldin (InterPro:IPR009053);BEST Arabidopsi	0	529010000	72798000	32	32	31	31	31	30	1481	0	1694	675950000	55
AT1G62440	leucine-rich repeat/extensin 2	0	34877000	73650000	4	3	3	5	4	4	8903	0	2314	195460000	14
AT1G70730	Phosphoglucomutase/phosphomannomutase family protein	0	101950000	74890000	15	7	7	29	16	16	7257	0	412	305570000	24
AT1G04690	potassium channel beta subunit 1	0	70713000	75664000	5	5	5	15	15	15	3638	0	139	220200000	16
AT2G06850	xyloglucan endotransglucosylase/hydrolase 4	0	39134000	75709000	3	3	3	12	12	12	3491	0	1872	234900000	19
AT5G12860	dicarboxylate transporter 1	0	66389000	76374000	3	3	3	6	6	6	5912	0	29.071	348930000	16
AT4G16830	Hyaluronan / mRNA binding family	0	47713000	79129000	9	7	7	24	21	21	3767	0	2811	230900000	17
AT3G55360	3-oxo-5-alpha-steroid 4-dehydrogenase family protein	0	77673000	83272000	3	3	3	15	15	15	3523	0	1117	215330000	11
AT3G15670	Late embryogenesis abundant protein (LEA) family protein	0	45871000	86702000	8	8	8	40	40	40	2486	0	3898	251100000	19
AT4G20260	plasma-membrane associated cation-binding protein 1	0	417890000	92308000	6	6	6	33	33	33	2412	0	3409	725270000	35
AT4G18670	Leucine-rich repeat (LRR) family protein	0	46362000	92570000	6	3	3	6	2	2	9035	0	141	272240000	15
AT3G53580	diaminopimelate epimerase family protein	0	73543000	93828000	6	6	6	19	19	19	3884	0	4377	362560000	26
AT3G13120	Ribosomal protein S10p/S20e family protein	0	94111000	94033000	3	3	3	15	15	15	2037	0	1161	339680000	17
AT2G37760	NAD(P)-linked oxidoreductase superfamily protein	0	180330000	95545000	8	8	6	27	27	21	3484	0	2435	391970000	21
AT1G16350	Aldolase-type TIM barrel family protein	0	117910000	97323000	11	11	7	26	26	16	54.051	0	4317	405180000	23
AT1G12270	stress-inducible protein, putative	0	55683000	100450000	8	5	5	13	11	11	6484	0	4513	218950000	16
AT1G03860	prohibitin 2	0	54179000	100590000	6	6	3	26	26	14	311	0	2689	252630000	18
AT3G52370	FASCICLIN-like arabinogalactan protein 15 precursor	0	10945000	101490000	5	5	2	17	17	8	48.072	0	2264	180040000	16
AT5G10840	Endomembrane protein 70 protein family	0	197000000	102910000	9	9	3	13	13	3	7466	0	4379	417230000	19
AT4G27500	proton pump interactor 1	0	146560000	103420000	12	12	12	25	25	25	6878	0	4268	385160000	28
AT1G25490	ARM repeat superfamily protein	0	56576000	106640000	11	11	10	17	17	15	6593	0	3884	207820000	21
AT4G34620	small subunit ribosomal protein 16	0	27753000	107950000	4	4	4	43	43	43	1299	0	4249	424750000	25
AT1G20020	ferredoxin-NADP(+)-oxidoreductase 2	0	85248000	111010000	6	6	6	17	17	17	4168	0	1821	310640000	18
AT4G25210	DNA-binding storekeeper protein-related transcriptional regulator	0	28863000	111060000	4	4	4	22	22	22	4074	0	1307	270710000	10
AT5G46430	Ribosomal protein L32e	0	14690000	120400000	5	3	3	31	20	20	1575	0	2553	254240000	12
AT1G20630	catalase 1	0	66173000	126090000	13	5	5	29	10	10	5661	0	1891	261680000	17
ATMG00640	hydrogen ion transporting ATP synthases, rotational mechanism;zinc ion binding	0	138480000	139640000	7	7	7	29	29	29	217	0	1726	377600000	13
AT5G44020	HAD superfamily, subfamily IIIB acid phosphatase	0	160570000	165050000	5	5	5	19	19	19	31.056	0	4886	555880000	28
AT4G20890	tubulin beta-9 chain	0	111630000	166370000	25	5	4	52	16	9	4957	0	311	437690000	31
AT1G27950	glycosylphosphatidylinositol-anchored lipid protein transfer 1	0	258260000	172770000	3	3	3	12	12	12	1959	0	1207	912070000	21
AT5G47690	binding	0	19000000	179980000	14	14	14	11	11	11	1815	0	672	290470000	27
AT1G48130	1-cysteine peroxiredoxin 1	0	48126000	181710000	8	8	8	54	54	54	24.081	0	4597	513920000	20
AT5G59290	UDP-glucuronic acid decarboxylase 3;UDP-XYL synthase 5;UDP-XYL synthase 6	0	205570000	184180000	9	9	8	23	23	20	4097	0	3671	527200000	38
AT4G13340	Leucine-rich repeat (LRR) family protein	0	238220000	189340000	8	8	1	9	9	1	8245	0	68.088	774610000	36
AT3G14990	Class I glutamine amidotransferase-like superfamily protein	0	205690000	221160000	8	8	8	31	31	31	4157	0	5964	727050000	27
AT3G05970	long-chain acyl-CoA synthetase 6	0	215270000	252370000	11	11	10	18	18	18	7603	0	5437	547300000	44
AT3G01500	carbonic anhydrase 1	0	270530000	255010000	16	7	7	44	21	21	3749	0	1305	850760000	38
AT5G26000	thioglucoside glucohydrolase 1	0	280150000	278990000	9	9	8	19	19	17	6132	0	8569	1062400000	44
AT2G10940	Bifunctional inhibitor/lipid-transfer protein/seed storage 2S albumin superfamily protein	0	261070000	1266600000	4	4	4	14	14	14	2948	0	3296	2456400000	29
AT3G45140	lipoxygenase 2	6681300	13295000000	3399900	38	38	38	36	36	36	102.04	0	3231	15861000000	180
AT4G03280	photosynthetic electron transfer C	11227000	0	20546000	3	3	3	19	19	19	2466	0	18.092	120930000	9
AT2G20490	nucleolar RNA-binding Nop10p family protein	11518000	0	15476000	2	2	2	43	43	43	7914	0	6344	115100000	7
AT1G69670	cullin 3B;cullin 3	12318000	0	11263000	1	1	1	2	2	2	8509	0	7316	24730000	7
AT2G33410	RNA-binding (RRM/RBD/RNP motifs) family protein	13194000	0	12935000	4	4	4	14	14	14	4128	0	13	78556000	8
AT2G05380	glycine-rich protein 3 short isoform	13603000	0	30202000	2	2	2	32	32	32	1186	0	5685	100150000	11
AT2G42220	Rhodanese/Cell cycle control phosphatase superfamily protein	15144000	0	40572000	2	2	2	10	10	10	251	0	10.094	82474000	6
AT4G31430	unknown protein;LOCATED IN: plasma membrane;EXPRESSED IN: 25 plant structures;EXPRESSED DURING: 15 growth stages;Has 35333 Blast hits to 34131 proteins in 2444 species: Archae - 798;Bacteria - 22429;Metazoa - 974;Fungi - 991;Plants - 531;Viruses	15521000	0	25094000	3	3	3	8	8	8	617	0	1373	52582000	9
AT3G59780	Rhodanese/Cell cycle control phosphatase superfamily protein	15576000	0	6728400	6	6	6	12	12	12	7334	0	1565	48416000	8
AT1G59870	ABC-2 and Plant PDR ABC-type transporter family protein	16055000	220150000	21995000	13	13	6	9	9	3	165.08	0	3467	254260000	24
AT2G34680	Outer arm dynein light chain 1 protein	17134000	11054000	0	5	5	5	4	4	4	1866	0	1428	45715000	8
AT2G06050	oxophytodienoate-reductase 3	17138000	156700000	0	5	5	5	14	14	14	4291	0	419	188400000	13
AT2G45640	SIN3 associated polypeptide P18	17155000	19631000	25091000	3	3	3	27	27	27	1764	0	17.095	84599000	20
AT5G65810	unknown protein;BEST Arabidopsis thaliana protein match is: unknown protein (TAIR:AT3G49720);Has 30201 Blast hits to 17322 proteins in 780 species: Archae - 12;Bacteria - 1396;Metazoa - 17338;Fungi - 3422;Plants - 5037;Viruses - 0;Other Eukaryot	17518000	10481000	0	4	3	3	21	17	17	2896	0	1344	48068000	7
AT4G05160	AMP-dependent synthetase and ligase family protein	17605000	44430000	32584000	4	4	4	11	11	11	5949	0	7982	134330000	22
AT5G54750	Transport protein particle (TRAPP) component	18712000	20022000	0	3	3	3	17	17	17	2259	0	6943	64793000	6
AT1G52000	Mannose-binding lectin superfamily protein	18833000	226960000	18213000	8	8	8	19	19	19	7338	0	5401	343490000	23
AT2G29450	glutathione S-transferase tau 5	18933000	0	12525000	2	2	2	13	13	13	26	0	9.0348	42633000	6
AT1G70570	anthranilate phosphoribosyltransferase, putative	19149000	0	11922000	4	4	4	7	7	7	6902	0	11.054	95875000	7
AT1G79340	metacaspase 4	19857000	0	98859000	11	11	11	35	35	35	4583	0	6156	479460000	29
AT1G63660	GMP synthase (glutamine-hydrolyzing), putative / glutamine amidotransferase, putative	19931000	0	57362000	5	5	5	15	15	15	5914	0	3394	100830000	12
AT3G54090	fructokinase-like 1	21697000	51177000	46549000	3	3	3	9	9	9	538	0	1128	196900000	15
AT2G33730	P-loop containing nucleoside triphosphate hydrolases superfamily protein	21705000	0	35005000	7	7	7	12	12	12	8576	0	1913	98429000	9
AT5G51410	LUC7 N_terminus domain-containing protein	21797000	0	19132000	1	1	1	3	3	3	3821	0.00068681	3532	34442000	6
AT1G76090	sterol methyltransferase 3	22372000	26843000	0	5	3	3	14	10	10	4024	0	1059	83931000	7
AT4G00830	RNA-binding (RRM/RBD/RNP motifs) family protein	22837000	0	21853000	3	3	3	6	6	6	5536	0	6654	65461000	6
AT4G16500	Cystatin/monellin superfamily protein	22983000	0	46360000	3	3	3	24	24	24	1256	0	2112	208000000	11
AT1G65220	ARM repeat superfamily protein	23255000	0	19557000	4	2	2	10	5	5	47.06	0	4684	41025000	3
AT1G09020	homolog of yeast sucrose nonfermenting 4	23418000	19103000	0	3	3	3	7	7	7	5366	0	1239	77924000	11
AT1G43190	polypyrimidine tract-binding protein 3	23925000	0	45964000	4	4	4	15	15	15	4833	0	2431	107680000	12
AT5G03880	Thioredoxin family protein	24065000	0	15882000	3	3	3	15	15	15	37.04	0	1392	46674000	7
AT5G19440	NAD(P)-binding Rossmann-fold superfamily protein	25379000	152370000	0	6	6	6	21	21	21	3593	0	2048	229560000	11
AT4G26630	DEK domain-containing chromatin associated protein	25504000	139480000	220470000	9	9	9	14	14	14	8548	0	3596	493890000	22
ATMG00220	apocytochrome b;Di-haem cytochrome, transmembrane;Cytochrome b/b6, C-terminal	25835000	51169000	0	2	2	2	5	5	5	4446	0	6448	132150000	21
AT4G34090	unknown protein;FUNCTIONS IN: molecular_function unknown;INVOLVED IN: biological_process unknown;EXPRESSED IN: 22 plant structures;EXPRESSED DURING: 13 growth stages;BEST Arabidopsis thaliana protein match is: unknown protein (TAIR:AT2G23370).	26286000	0	15591000	4	4	4	14	14	14	4363	0	2905	67825000	11
AT3G61240	DEA(D/H)-box RNA helicase family protein	26426000	31004000	41302000	6	6	2	15	15	4	5674	0	3107	132760000	10
AT2G02050	NADH-ubiquinone oxidoreductase B18 subunit, putative	26777000	0	14713000	2	2	2	23	23	23	114	0	5666	35504000	4
AT5G12470	Protein of unknown function (DUF3411)	27281000	0	26872000	4	4	4	10	10	10	4123	0	1182	112090000	14
AT5G14910	Heavy metal transport/detoxification superfamily protein	27958000	65649000	25143000	2	2	2	14	14	14	1856	0	1049	239270000	7
AT1G62640	3-ketoacyl-acyl carrier protein synthase III	28202000	56970000	44396000	6	6	6	21	21	21	4246	0	2574	149400000	18
AT2G04780	FASCICLIN-like arabinoogalactan 7	28557000	60605000	0	3	3	3	11	11	11	2645	0	1445	132610000	10
AT5G65780	branched-chain amino acid aminotransferase 5 / branched-chain amino acid transaminase 5 (BCAT5);little nuclei4	28610000	0	136510000	6	6	6	6	6	6	1189	0	1739	259590000	12
AT3G56460	GroES-like zinc-binding alcohol dehydrogenase family protein	28873000	87154000	89751000	5	5	5	15	15	15	3765	0	3161	276730000	24
AT2G31660	ARM repeat superfamily protein	29127000	0	43066000	4	4	4	4	4	4	1195	0	1323	178290000	8
AT2G16430	purple acid phosphatase 10	29627000	0	54335000	4	4	4	14	14	14	5418	0	24	155940000	13
AT1G08490	chloroplastic NIFS-like cysteine desulfurase	30062000	35757000	32006000	4	4	4	8	8	8	5085	0	1027	112420000	8
AT5G38830	Cysteinyl-tRNA synthetase, class Ia family protein	30068000	0	22508000	5	5	5	11	11	11	5741	0	2758	88837000	7
AT3G63170	Chalcone-flavanone isomerase family protein	30251000	0	42935000	5	5	5	22	22	22	3094	0	1603	90693000	7
AT4G02570	cullin 1	30298000	0	34644000	5	5	5	6	6	6	8601	0	1757	80584000	9
AT5G35530	Ribosomal protein S3 family protein	30338000	0	32476000	19	2	2	54	8	8	2758	0	6091	92304000	9
AT2G24820	translocon at the inner envelope membrane of chloroplasts 55-II	30514000	0	32385000	6	6	6	13	13	13	6007	0	1373	114360000	8
AT1G14940	Polyketide cyclase/dehydrase and lipid transport superfamily protein	30542000	0	42375000	5	4	4	42	38	38	1779	0	53	233410000	16
AT3G56910	plastid-specific 50S ribosomal protein 5	30589000	0	62125000	1	1	1	10	10	10	1661	0	4141	146430000	6
AT5G58140	phototropin 2	30651000	15508000	0	3	3	3	4	4	4	1027	0	1889	98283000	14
AT4G38600	HEAT repeat;HECT-domain (ubiquitin-transferase)	30677000	34468000	27035000	9	9	9	7	7	7	2023	0	4542	134880000	15
AT4G33650	dynamin-related protein 3A	30813000	43155000	24625000	6	6	6	8	8	8	8954	0	1829	138290000	11
AT5G27670	histone H2A 7	30964000	65147000	0	1	1	1	8	8	8	1508	0	8296	102520000	11
AT5G27120	NOP56-like pre RNA processing ribonucleoprotein	31471000	0	25813000	4	2	2	11	7	7	5854	0	8127	78179000	6
AT4G37000	accelerated cell death 2 (ACD2)	31479000	0	32149000	6	6	6	22	22	22	3648	0	1706	90041000	9
AT4G35800	RNA polymerase II large subunit	31630000	0	28387000	8	8	8	5	5	5	2042	0	2563	108760000	10
AT3G10380	subunit of exocyst complex 8	32136000	0	28046000	7	7	7	8	8	8	116	0	3965	250230000	20
AT3G01910	sulfite oxidase	32231000	0	48529000	4	4	4	10	10	10	4329	0	2072	230690000	8
AT2G04400	Aldolase-type TIM barrel family protein	32377000	29107000	0	6	6	6	18	18	18	4477	0	2528	134650000	13
AT5G49650	xylulose kinase-2	32385000	220330000	0	6	6	6	14	14	14	6194	0	1424	279450000	8
AT5G53560	cytochrome B5 isoform E	32761000	0	7766900	3	3	3	26	26	26	15.084	0	1584	157240000	7
AT4G25740	RNA binding Plectin/S10 domain-containing protein;RNA binding Plectin/S10 domain-containing protein	32926000	72647000	57784000	5	5	5	35	35	35	1947	0	2076	207440000	16
AT2G40300	ferritin 4	32990000	0	49770000	7	6	6	35	32	32	29.029	0	2476	199510000	12
AT5G03280	NRAMP metal ion transporter family protein	33031000	31824000	0	5	5	5	5	5	5	1405	0	188	102660000	21
AT5G16620	hydroxyproline-rich glycoprotein family protein	33054000	108140000	0	9	9	9	26	26	26	4803	0	4179	285380000	27
AT1G49670	ARP protein (REF)	33075000	0	34112000	10	10	10	16	16	16	7041	0	586	222330000	21
AT4G24550	Clathrin adaptor complexes medium subunit family protein	33353000	16962000	0	4	4	4	11	11	11	5046	0	1154	67553000	5
AT4G05180	photosystem II subunit Q-2	33835000	0	13318000	4	3	3	25	20	20	2443	0	12.028	63321000	6
AT1G64980	Nucleotide-diphospho-sugar transferases superfamily protein	34447000	0	34192000	4	4	4	21	21	21	3016	0	1675	89739000	9
AT3G55260	beta-hexosaminidase 1	34986000	0	42253000	3	3	2	5	5	4	6129	0	9462	125510000	9
AT3G04870	zeta-carotene desaturase	35438000	0	38149000	7	7	7	15	15	15	6133	0	2758	186800000	18
AT5G10160	Thioesterase superfamily protein	35534000	50772000	49085000	6	6	4	26	26	16	2423	0	203	186390000	23
AT1G47420	succinate dehydrogenase 5	35583000	14345000	36245000	5	5	5	23	23	23	2806	0	2964	125420000	15
AT1G20110	RING/FYVE/PHD zinc finger superfamily protein	35710000	0	38429000	6	6	6	12	12	12	6595	0	2077	122790000	12
AT3G63140	chloroplast stem-loop binding protein of 41 kDa	35891000	60102000	125850000	7	7	7	22	22	22	4329	0	2726	410000000	28
AT1G02080	transcription regulators	36770000	0	28928000	7	7	7	4	4	4	2698	0	3182	96494000	11
AT2G13540	ARM repeat superfamily protein	37197000	0	38244000	6	6	6	7	7	7	9647	0	2443	111120000	10
AT5G67630	P-loop containing nucleoside triphosphate hydrolases superfamily protein	37251000	0	59791000	5	5	5	13	13	13	5213	0	1762	122490000	10
AT5G52240	membrane steroid binding protein 1	37291000	0	80009000	4	4	4	44	44	44	2405	0	3121	183730000	14
AT5G26860	lon protease 1	37365000	0	44097000	5	5	5	6	6	6	1033	0	1452	99214000	10
AT2G05120	Nucleoporin, Nup133/Nup155-like	37520000	0	28420000	5	5	5	5	5	5	144	0	2427	94615000	12
AT5G27470	seryl-tRNA synthetase / serine--tRNA ligase	37883000	68681000	91069000	12	12	12	23	23	23	5128	0	1369	275430000	21
AT4G31880	LOCATED IN: cytosol, chloroplast;EXPRESSED IN: 24 plant structures;EXPRESSED DURING: 14 growth stages;BEST Arabidopsis thaliana protein match is: Tudor/PWWP/MBT superfamily protein (TAIR:AT1G15940);Has 137162 Blast hits to 70781 proteins in 2973 spe	38012000	31533000	189530000	12	12	12	20	20	20	9408	0	5924	317380000	28
AT3G10690	DNA GYRASE A	38172000	0	47112000	11	11	11	14	14	14	1044	0	4475	201020000	17
AT1G14900	high mobility group A	38401000	17413000	45079000	3	3	3	21	21	21	22.011	0	31.079	123540000	22
AT3G56070	rotamase cyclophilin 2	38529000	43204000	90549000	5	4	4	32	28	28	182	0	2871	229910000	22
AT3G13460	evolutionarily conserved C-terminal region 2	38704000	24358000	0	4	4	4	8	8	8	7274	0	1877	63064000	11
AT1G66240	homolog of anti-oxidant 1	38760000	37654000	0	2	2	2	25	25	25	113	0	8712	112360000	11
AT3G18165	modifier of snc1,4	38812000	0	37810000	5	5	5	15	15	15	2979	0	2947	128620000	14
AT1G65440	global transcription factor group B1	38843000	0	35356000	6	6	6	5	5	5	185.03	0	4494	132800000	11
AT5G55730	FASCICLIN-like arabinogalactan 1	39310000	43579000	0	5	5	5	13	13	13	4449	0	3241	189640000	19
AT5G35790	glucose-6-phosphate dehydrogenase 1	39357000	14076000	18792000	9	4	4	12	6	6	6527	0	1734	91346000	10
AT3G26070	Plastid-lipid associated protein PAP / fibrillin family protein	39541000	32095000	77503000	6	6	6	23	23	23	2763	0	3403	142250000	14
AT5G02490	Heat shock protein 70 (Hsp 70) family protein;heat shock protein 70 (Hsp 70) family protein	39683000	39517000	83141000	25	4	4	33	6	6	7186	0	2282	142560000	11
AT1G35580	cytosolic invertase 1	39954000	78528000	0	6	6	6	11	11	11	6234	0	207	130830000	5
AT1G14030	Rubisco methyltransferase family protein	40108000	6451700	88341000	4	4	4	8	8	8	5411	0	147	177080000	15
AT2G20990	synaptotagmin A	40376000	0	54049000	7	7	7	14	14	14	6659	0	1868	188620000	20
AT5G64200	ortholog of human splicing factor SC35	40439000	55793000	90368000	5	5	5	14	14	14	357	0	1589	227900000	12
AT2G22125	binding	40557000	34473000	49237000	10	10	10	7	7	7	230	0	3982	166630000	17
AT5G60460	Preprotein translocase Sec, Sec61-beta subunit protein	40631000	0	14015000	4	4	4	55	55	55	1065	0	2883	137500000	11
AT5G47930	Zinc-binding ribosomal protein family protein	40838000	31676000	45499000	5	5	4	47	47	32	99	0	1703	194910000	11
AT4G02580	NADH-ubiquinone oxidoreductase 24 kDa subunit, putative	41320000	0	37033000	5	5	5	15	15	15	2888	0	2379	237770000	22
AT3G01120	Pyridoxal phosphate (PLP)-dependent transferases superfamily protein	41524000	0	37348000	4	4	4	7	7	7	5918	0	1243	92240000	8
AT3G23490	cyanase	41546000	0	34925000	2	2	2	14	14	14	1892	0	1076	101420000	3
AT1G50670	OTU-like cysteine protease family protein	41550000	72550000	45529000	8	8	8	32	32	32	2325	0	2588	190880000	19
AT4G03520	Thioredoxin superfamily protein	41591000	0	31159000	3	3	3	23	23	23	2012	0	8256	267500000	16
AT2G22250	aspartate aminotransferase	41624000	36655000	32143000	4	4	4	9	9	9	5099	0	1177	134080000	14
AT2G39310	jacalin-related lectin 22	41939000	1187400000	14189000	17	17	17	44	44	44	5062	0	7683	1234900000	57
AT3G15640	Rubredoxin-like superfamily protein	42243000	0	65218000	3	3	3	26	26	26	1915	0	2733	160790000	15
AT3G02260	auxin transport protein (BIG)	42498000	41082000	0	5	5	5	1	1	1	5678	0	1119	63153000	6
AT5G17310	UDP-glucose pyrophosphorylase 2	42756000	103330000	41380000	23	10	10	54	26	26	5119	0	5835	282410000	34
AT5G55480	SHV3-like 1	42959000	33456000	0	5	5	5	8	8	8	8464	0	1648	124050000	17
AT4G35100	plasma membrane intrinsic protein 3	43079000	202580000	78929000	3	3	2	17	17	12	2942	0	3231	554490000	30
AT1G12230	Aldolase superfamily protein	43089000	83123000	76617000	8	8	8	22	22	22	4627	0	2748	402760000	28
AT1G51510	RNA-binding (RRM/RBD/RNP motifs) family protein	43659000	60762000	0	3	3	3	13	13	13	2238	0	2672	266910000	15
AT1G54220	Dihydrolipoamide acetyltransferase, long form protein	43752000	0	81086000	9	8	8	22	20	20	5867	0	2362	162290000	17
AT2G31810	ACT domain-containing small subunit of acetolactate synthase protein	43849000	29646000	26454000	6	6	6	13	13	13	5372	0	2032	147300000	14
AT1G10290	dynamin-like protein 6	43962000	41809000	32713000	20	6	6	25	10	10	9965	0	654	124820000	23
AT3G62910	Peptide chain release factor 1	44093000	0	24992000	3	3	3	10	10	10	4729	0	1612	101750000	18
AT2G27730	copper ion binding	44160000	234020000	25560000	6	6	6	46	46	46	1147	0	4436	383610000	28
AT5G16880	Target of Myb protein 1	44302000	61057000	0	7	7	7	25	25	25	451	0	2433	142240000	15
AT5G45620	Proteasome component (PCI) domain protein	44480000	34691000	0	5	3	3	16	10	10	4467	0	6248	114370000	5
AT1G56450	20S proteasome beta subunit G1	44980000	0	38460000	2	2	2	13	13	13	2751	0	26.095	155820000	14
AT3G49430	SER/ARG-rich protein 34A	45057000	0	84192000	8	8	7	22	22	22	3399	0	25.017	275590000	19
AT5G47770	farnesyl diphosphate synthase 1	45076000	92198000	79708000	4	4	3	13	13	10	4461	0	20.042	279840000	15
AT5G13370	Auxin-responsive GH3 family protein	45215000	103000000	61107000	8	8	4	15	15	9	6678	0	4076	260450000	22
AT5G03850	Nucleic acid-binding, OB-fold-like protein;Nucleic acid-binding, OB-fold-like protein	45490000	49741000	102420000	8	8	7	71	71	53	7705	0	4849	371320000	27
AT4G02520	glutathione S-transferase PHI 2	45539000	0	52111000	8	6	6	42	34	34	2428	0	6022	211650000	15
AT3G10650	BEST Arabidopsis thaliana protein match is: nucleoporin-related (TAIR:AT5G20200);Has 61042 Blast hits to 31782 proteins in 2093 species: Archae - 202;Bacteria - 16480;Metazoa - 16017;Fungi - 12552;Plants - 1653;Viruses - 629;Other Eukaryotes - 13	45573000	51916000	99865000	7	7	7	7	7	7	1353	0	583	211310000	19
AT5G49460	ATP citrate lyase subunit B 2	46035000	26699000	0	16	2	2	33	5	5	6527	0	1262	99333000	12
AT1G75660	5-3 exoribonuclease 3	46349000	0	47017000	7	7	7	8	8	8	1162	0	3584	122430000	17
AT3G13580	Ribosomal protein L30/L7 family protein	46366000	56115000	41763000	10	3	3	35	12	12	2833	0	1676	188850000	8
AT1G55160	unknown protein;FUNCTIONS IN: molecular_function unknown;INVOLVED IN: biological_process unknown;LOCATED IN: mitochondrion, plastid;EXPRESSED IN: 22 plant structures;EXPRESSED DURING: 13 growth stages;BEST Arabidopsis thaliana protein match is: unkn	46455000	0	20871000	2	2	2	12	12	12	2343	0	7837	64768000	5
AT5G08450	CONTAINS InterPro DOMAIN/s: Histone deacetylation protein Rxt3 (InterPro:IPR013951);Has 34444 Blast hits to 20801 proteins in 1175 species: Archae - 64;Bacteria - 2390;Metazoa - 15568;Fungi - 3729;Plants - 1886;Viruses - 208;Other Eukaryotes - 1059	46744000	0	35994000	6	6	6	9	9	9	1045	0	2104	132360000	18
AT1G16880	uridylyltransferase-related	46995000	54526000	111580000	6	6	6	19	19	19	3194	0	2012	287310000	20
AT4G12060	Double Clp-N motif protein	47326000	65957000	68187000	4	4	4	19	19	19	266	0	1664	265500000	14
AT3G07390	auxin-responsive family protein	47388000	34024000	0	2	2	2	7	7	7	2726	0	1264	116620000	13
AT5G14590	Isocitrate/isopropylmalate dehydrogenase family protein	47425000	0	41375000	6	5	5	15	13	13	5495	0	2135	162660000	11
AT3G25800	protein phosphatase 2A subunit A2	47489000	0	44099000	4	2	2	10	5	5	6597	0	1098	110770000	8
AT1G03890	RmlC-like cupins superfamily protein	47543000	24463000	43383000	10	10	10	28	28	28	4974	0	1207	501860000	19
AT1G55020	lipoxygenase 1	47572000	55368000	63130000	8	8	8	11	11	11	98.044	0	4455	228090000	18
AT5G58070	temperature-induced lipocalin	47708000	74277000	0	5	5	5	27	27	27	2134	0	3353	229540000	21
AT2G38770	P-loop containing nucleoside triphosphate hydrolases superfamily protein	47893000	0	55688000	7	7	7	5	5	5	173.02	0	21.064	129400000	9
AT2G34460	NAD(P)-binding Rossmann-fold superfamily protein	48226000	0	26059000	4	4	4	16	16	16	3071	0	1151	91718000	10
AT1G60550	enoyl-CoA hydratase/isomerase D	48245000	44462000	36463000	6	6	6	29	29	29	37.056	0	3489	171610000	16
AT1G07670	endomembrane-type CA-ATPase 4	48261000	94275000	84248000	11	11	1	13	13	1	1168	0	4308	298860000	30
AT4G19210	RNAse l inhibitor protein 2	48427000	36262000	0	7	7	7	12	12	12	6889	0	28.004	161500000	26
AT3G06720	importin alpha isoform 1	48524000	39033000	63499000	7	3	3	14	7	7	5844	0	563	154990000	21
AT1G80460	Actin-like ATPase superfamily protein	48570000	0	44280000	9	9	9	15	15	15	5636	0	4135	218980000	18
AT5G48220	Aldolase-type TIM barrel family protein	48810000	0	45618000	8	8	8	28	28	28	4168	0	1929	112210000	10
AT5G63510	gamma carbonic anhydrase like 1	48998000	75162000	49698000	5	5	1	22	22	4	3061	0	2027	243080000	20
AT5G04530	3-ketoacyl-CoA synthase 19	49014000	26864000	37813000	4	4	4	11	11	11	5212	0	1866	119710000	17
AT1G36390	Co-chaperone GrpE family protein	49037000	59814000	0	6	6	6	17	17	17	3123	0	1879	202530000	17
AT4G21710	DNA-directed RNA polymerase family protein	49057000	55548000	0	8	8	8	7	7	7	135.02	0	514	151090000	21
AT3G27890	NADPH:quinone oxidoreductase	49251000	0	7762400	1	1	1	6	6	6	2156	0	5039	62787000	9
AT1G06430	FTSH protease 8	49290000	76963000	39289000	19	4	3	29	8	7	7398	0	2291	233920000	14
AT1G07360	CCCH-type zinc fingerfamily protein with RNA-binding domain;CCCH-type zinc fingerfamily protein with RNA-binding domain	49605000	0	71635000	4	4	4	10	10	10	5387	0	2045	163820000	13
AT3G20390	endoribonuclease L-PSP family protein	49842000	82851000	46704000	6	6	6	36	36	36	1916	0	2975	248040000	18
AT5G42970	Proteasome component (PCI) domain protein	49948000	0	35957000	9	9	9	24	24	24	4457	0	3997	109570000	12
AT3G11130	Clathrin, heavy chain	50366000	117870000	215000000	54	6	6	34	4	4	1934	0	8218	500810000	29
AT3G57290	eukaryotic translation initiation factor 3E	50715000	99983000	92540000	9	9	9	29	29	29	5149	0	3995	298200000	16
AT5G06460	ubiquitin activating enzyme 2	50782000	0	63048000	11	9	9	11	11	11	1192	0	5485	179300000	16
AT5G60980	Nuclear transport factor 2 (NTF2) family protein with RNA binding (RRM-RBD-RNP motifs) domain	50827000	45040000	43235000	4	4	4	11	11	11	4943	0	24.04	166040000	17
AT2G43820	UDP-glucosyltransferase 74F2	50933000	43819000	28681000	2	2	2	5	5	5	5071	0	1879	131520000	13
AT2G29960	cyclophilin 5	51105000	66591000	25205000	4	3	3	13	10	10	2133	0	6202	117090000	9
AT5G64050	glutamate tRNA synthetase	51564000	0	37046000	6	6	6	14	14	14	6365	0	2095	110850000	11
AT1G30530	UDP-glucosyl transferase 78D1	51608000	43051000	41091000	7	7	6	22	22	18	50.094	0	21.018	175320000	22
AT2G25970	KH domain-containing protein	51978000	69156000	85834000	10	10	10	22	22	22	6406	0	9524	274600000	28
AT1G04430	S-adenosyl-L-methionine-dependent methyltransferases superfamily protein	52149000	46356000	0	7	7	4	12	12	7	7007	0	249	154120000	12
AT5G13650	elongation factor family protein	52426000	31058000	0	4	4	4	10	10	10	7413	0	43.069	166300000	10
AT1G32200	phospholipid/glycerol acyltransferase family protein	52520000	56054000	58109000	6	6	6	19	19	19	5021	0	2491	206140000	20
AT1G64520	regulatory particle non-ATPase 12A	52579000	44877000	44903000	7	7	7	33	33	33	3006	0	3498	211150000	19
AT3G27740	carbamoyl phosphate synthetase A	53072000	263730000	0	10	10	10	23	23	23	47.058	0	3761	426170000	28
AT3G60820	N-terminal nucleophile aminohydrolases (Ntn hydrolases) superfamily protein	53122000	119970000	91074000	6	6	6	27	27	27	2444	0	5884	456830000	36
AT4G38680	glycine rich protein 2	53280000	0	29920000	3	3	3	33	33	33	1953	0	2865	175760000	13
AT5G01300	PEBP (phosphatidylethanolamine-binding protein) family protein	53312000	0	41282000	3	3	3	22	22	22	1723	0	40.085	128790000	9
AT3G10920	manganese superoxide dismutase 1	53313000	94757000	80648000	3	3	3	11	11	11	2544	0	119.09	337760000	26
AT2G29630	thiaminC	53473000	27836000	88875000	7	7	7	15	15	15	7186	0	4272	139380000	16
AT5G15650	reversibly glycosylated polypeptide 2	53754000	0	67610000	13	4	4	45	17	17	409	0	45.019	199820000	15
AT5G14040	phosphate transporter 3;1	54066000	516550000	367540000	11	11	11	27	27	27	40.089	0	4081	1140400000	51
AT3G48560	chlorsulfuron/imidazolinone resistant 1	54341000	0	103390000	8	8	8	13	13	13	7284	0	3321	227070000	20
AT3G03980	NAD(P)-binding Rossmann-fold superfamily protein	54358000	0	19341000	5	5	4	25	25	21	2846	0	3818	109370000	12
AT3G54540	general control non-repressible 4	54413000	0	18312000	4	4	4	7	7	7	808	0	14.002	114650000	8
AT4G13430	isopropyl malate isomerase large subunit 1	54572000	170850000	57872000	12	12	12	30	30	30	55.013	0	6536	436290000	31
AT1G70320	ubiquitin-protein ligase 2	54616000	0	61689000	14	14	7	4	4	2	4031	0	6937	164740000	22
AT1G01800	NAD(P)-binding Rossmann-fold superfamily protein	54684000	0	98045000	8	8	8	26	26	26	316	0	2564	325130000	23
AT2G02740	ssDNA-binding transcriptional regulator	54807000	0	62057000	5	5	5	18	18	18	2928	0	7348	209440000	20
AT1G60420	DC1 domain-containing protein	54819000	0	37461000	4	4	4	8	8	8	6569	0	1489	115530000	8
AT1G62290	Saposin-like aspartyl protease family protein	54958000	19672000	58387000	5	4	4	13	11	11	5548	0	4566	240640000	21
AT5G03740	histone deacetylase 2C	55118000	0	126170000	3	3	3	12	12	12	313	0	3358	189890000	10
AT5G52040	RNA-binding (RRM/RBD/RNP motifs) family protein	55133000	0	43541000	7	7	6	22	22	22	4168	0	9857	168780000	17
AT4G30720	FAD/NAD(P)-binding oxidoreductase family protein	55228000	0	48815000	8	8	8	15	15	15	77.089	0	2079	114230000	17
AT1G15200	protein-protein interaction regulator family protein	55493000	0	42259000	3	3	3	10	10	10	5445	0	1434	68303000	5
AT3G62360	Carbohydrate-binding-like fold	55515000	101890000	68354000	9	9	9	9	9	9	1324	0	3395	255670000	19
AT1G53210	sodium/calcium exchanger family protein / calcium-binding EF hand family protein	55839000	38868000	112160000	6	6	6	12	12	12	6316	0	5116	247250000	16
AT5G65750	2-oxoglutarate dehydrogenase, E1 component	55922000	49823000	43459000	15	7	7	19	9	9	116	0	2329	173860000	17
AT1G02500	S-adenosylmethionine synthetase 1	56024000	0	93668000	16	6	6	41	15	15	4358	0	2994	285030000	20
AT2G41220	glutamate synthase 2	56026000	65681000	28188000	15	8	8	11	6	6	1775	0	3302	207200000	18
AT5G66190	ferredoxin-NADP(+)-oxidoreductase 1	56133000	372720000	170700000	10	10	10	33	33	33	4026	0	5618	828140000	46
AT3G22640	cupin family protein	56152000	0	73373000	12	12	12	24	24	24	55.062	0	3231	703190000	40
AT5G05590	phosphoribosylanthranilate isomerase 2	56189000	65606000	39048000	5	5	1	25	25	7	2919	0	2886	157090000	15
AT2G44350	Citrate synthase family protein	56234000	128330000	140350000	10	10	10	24	24	24	5282	0	7593	496580000	39
ATCG00160	ribosomal protein S2	56737000	0	73555000	8	8	8	30	30	30	2604	0	812	345070000	31
AT3G02760	Class II aaRS and biotin synthetases superfamily protein	56857000	73029000	61415000	6	6	6	8	8	8	9736	0	23.047	251330000	16
AT1G67730	beta-ketoacyl reductase 1	57047000	53800000	51478000	8	8	8	30	30	30	3561	0	4045	222900000	26
AT3G11400	eukaryotic translation initiation factor 3G1	57205000	74179000	0	6	6	6	21	21	21	3563	0	1786	264300000	13
ATCG00500	acetyl-CoA carboxylase carboxyl transferase subunit beta	57238000	71961000	76759000	12	12	12	30	30	30	5509	0	4434	312640000	24
AT3G07770	HEAT SHOCK PROTEIN 89	57396000	101770000	117480000	18	12	12	25	18	18	9066	0	5216	320530000	31
ATCG01120	chloroplast ribosomal protein S15	57589000	0	45198000	6	6	6	53	53	53	1018	0	2014	163700000	10
AT5G19620	outer envelope protein of 80 kDa	57644000	41143000	53651000	7	7	7	12	12	12	7935	0	2127	179460000	12
[truncated: 975 more rows]

## Sheet: Col-0_low Pi+JA (2-3)
Protein ID	Description	Col-0 low Pi+JA_R1	Col-0 low Pi+JA_R2	Col-0 low Pi+JA_R3	N: Peptides	N: Razor + unique peptides	N: Unique peptides	N: Sequence coverage [%]	N: Unique + razor sequence coverage [%]	N: Unique sequence coverage [%]	N: Mol. weight [kDa]	N: Q-value	N: Score	N: Intensity	N: MS/MS count
[truncated: 1,023 more rows]

[truncated: 4 more sheets: al6_ES (2-3), al6_+JA (2-3), al6_low Pi (2-3), al6_low Pi+JA (2-3)]
