# Supplementary material for: Chromatin enrichment for proteomics in plants (ChEP-P) implicates the histone reader ALFIN-LIKE 6 in jasmonate signalling
Source: BMC Genomics. 2021 Nov 22;22:845. doi: 10.1186/s12864-021-08160-6 (PMC8609783; doi:10.1186/s12864-021-08160-6)
Supplement: Supplementary file 5 — Additional file 5: Supplemental Dataset S2. [file 12864_2021_8160_MOESM5_ESM.xls]

## Sheet: Dataset S2
Dataset S2. Proteins that differentially accumulated between treated and control plants.

## Sheet: Col-0_ES&Col-0_+JA (2-3) DE
Protein ID	Description	Col-0 ES_R1	Col-0 ES_R2	Col-0 ES_R3	Col-0 +JA_R1	Col-0 +JA_R2	Col-0 +JA_R3	N: Peptides	N: Razor + unique peptides	N: Unique peptides	N: Sequence coverage [%]	N: Unique + razor sequence coverage [%]	N: Unique sequence coverage [%]	N: Mol. weight [kDa]	N: Q-value	N: Score	N: Intensity	N: MS/MS count	Col-0 +JA R1/Col-0 ES R1	Col-0 +JA R2/Col-0 ES R2	Col-0 +JA R3/Col-0 ES R3	NB1: Col-0 +JA R1/Col-0 ES R1	NB2: Col-0 +JA R2/Col-0 ES R2	NB3: Col-0 +JA R3/Col-0 ES R3	Ratio	SE	Log2 Ratio	z-test	Repeat test				Average	SD	UL	LL
AT3G45140	lipoxygenase 2	9380400	404230	3199500	20739000000	14421000000	1689900000	3	3	3	4.8	4.8	4.8	102.04	0	3.5151	47048000	4	2210.89	35675.2	528.176	2314.16	31511.7	1043.5	11623.1	9951.07	13.5047	1	1				0.594303	2.59886	5.68806	-4.49945
AT2G07698	ATPase, F1 complex, alpha subunit protein;ATP synthase subunit 1	0	404230	3199500	3055100000	2697300000	1158400000	32	32	31	36.6	36.6	35.6	85.932	0	323.31	20629000000	403		6672.69	362.057	0	5893.95	715.306	2203.08	1856.95	11.1053	1	1
AT1G52410	TSK-associating protein 1	0	404230	3199500	1490100000	2119700000	141480000	69	68	68	78.5	78.5	78.5	84.375	0	323.31	16404000000	505		5243.8	44.2194	0	4631.82	87.3632	1573.06	1529.59	10.6194	1	1
AT1G52400	beta glucosidase 18;beta glucosidase 24	996640	16676000	0	3808400000	1530200000	0	3	1	1	3.2	1.5	1.5	60.459	0.026908	0.81355	53388000	5	3821.24	91.7606		3999.74	81.0517	0	1360.26	1319.95	10.4097	1	1
AT4G23600	Tyrosine transaminase family protein	0	404230	3199500	1618100000	1515600000	628360000	30	30	30	69.9	69.9	69.9	47.038	0	323.31	15771000000	359		3749.35	196.393	0	3311.78	388.009	1233.26	1045.28	10.2683	1	1
AT5G42650	allene oxide synthase	37037000	404230	0	2130200000	1205300000	0	8	8	8	19.5	19.5	19.5	58.196	0	34.7	241150000	17	57.5155	2981.72		60.2022	2633.74	0	897.979	868.052	9.81054	1	1
AT3G28300	Protein of unknown function (DUF677);Protein of unknown function (DUF677)	996640	14117000	3199500	2292200000	1310600000	245440000	4	4	4	13	13	13	42.954	0	28.888	52320000	6	2299.93	92.8384	76.712	2407.36	82.0037	151.558	880.309	763.792	9.78187	1	1
AT3G44320	nitrilase 3	13653000	404230	3199500	763030000	751760000	401360000	4	2	2	22	11.3	11.3	38.022	0	21.108	84608000	5	55.8874	1859.73	125.445	58.498	1642.69	247.838	649.676	499.508	9.34358	1	1
AT3G14940	phosphoenolpyruvate carboxylase 3	996640	1671300	3199500	1076300000	456960000	201860000	18	1	1	19.3	1.2	1.2	110.16	0.034195	0.68367	6935700	1	1079.93	273.416	63.0911	1130.38	241.507	124.648	498.843	317.563	8.96244	1	1
AT1G79930	heat shock protein 91	36635000	404230	3199500	862170000	633990000	98742000	37	3	3	47.2	7.9	7.9	91.749	0	11.868	234940000	12	23.5341	1568.39	30.8617	24.6334	1385.35	60.9727	490.319	447.639	8.93758	1	1
AT1G08880	Histone superfamily protein;gamma histone variant H2AX;histone H2A 13	134280000	404230	302400000	569050000	484760000	39843000	3	3	1	18.3	18.3	8.5	14.813	0	94.894	1232700000	34	4.23779	1199.22	0.131756	4.43575	1059.26	0.260307	354.653	352.307	8.47026	1	1
AT3G60770	Ribosomal protein S13/S15	996640	404230	58133000	353860000	262780000	39843000	12	1	1	52.3	7.9	7.9	17.095	0	5.5331	169240000	12	355.053	650.075	0.685377	371.639	574.208	1.35408	315.734	167.715	8.30256	1	1
AT1G66280	Glycosyl hydrolase superfamily protein	996640	4143400	0	510530000	1115600000	0	6	1	1	9	4	4	59.78	0.0066707	1.6843	21023000	1	512.251	269.247		536.18	237.825	0	258.002	155.11	8.01124	1	1
AT3G09940	monodehydroascorbate reductase	996640	14744000	0	594790000	429640000	0	1	1	1	4.3	4.3	4.3	48.362	0	3.9316	22951000	5	596.795	29.14		624.674	25.7392	0	216.804	204.07	7.76025	1	1
AT3G05590	ribosomal protein L18	24826000	404230	0	153760000	279460000	0	11	5	5	49.7	30.5	30.5	20.925	0	12.501	407550000	14	6.19351	691.339		6.48283	610.656	0	205.713	202.48	7.68449	1	1
AT5G15650	reversibly glycosylated polypeptide 2	75945000	404230	0	245800000	232220000	0	14	6	6	47.5	21.9	21.9	40.89	0	45.188	697910000	26	3.23655	574.475		3.38774	507.431	0	170.273	168.582	7.4117	1	1
AT2G06050	oxophytodienoate-reductase 3	10278000	404230	0	425090000	180400000	0	3	3	3	14.3	14.3	14.3	42.691	0	5.5165	70335000	5	41.3592	446.281		43.2912	394.197	0	145.829	124.811	7.18814	1	1
AT3G28940	AIG2-like (avirulence induced gene) family protein	21796000	404230	0	125840000	182700000	0	5	5	5	32	32	32	19.465	0	17.081	203400000	12	5.77354	451.97		6.04324	399.223	0	135.089	132.079	7.07776	1	1
AT1G65890	acyl activating enzyme 12;benzoyloxyglucosinolate 1	3441400	404230	0	348460000	126090000	0	1	1	1	1.9	1.9	1.9	64.724	0.00034083	2.6995	16613000	3	101.255	311.926		105.985	275.523	0	127.169	80.2388	6.99061	1	1
AT1G53850	20S proteasome alpha subunit E1	5252900	404230	0	90830000	149600000	0	10	1	1	42.2	14.8	14.8	25.947	0	3.7654	26093000	5	17.2914	370.086		18.0991	326.895	0	114.998	106.077	6.84547	1	1
AT4G08870	Arginase/deacetylase superfamily protein	81045000	27888000	3199500	1396200000	1266000000	452800000	5	5	3	20.6	20.6	16	37.98	0	14.798	472420000	20	17.2275	45.3959	141.522	18.0322	40.0979	279.602	112.577	83.7548	6.81477	1	1
AT4G23100	glutamate-cysteine ligase	115290000	404230	0	373310000	142870000	0	12	12	12	25.5	25.5	25.5	58.562	0	107.49	908900000	44	3.23801	353.437		3.38927	312.189	0	105.193	103.503	6.71689	1	1
AT2G33380	Caleosin-related family protein	52435000	404230	0	203070000	142330000	0	4	4	4	26.3	26.3	26.3	26.6	0	42.039	208370000	5	3.87279	352.102		4.05371	311.009	0	105.021	103.001	6.71453	1	1
AT1G11580	methylesterase PCR A	5002600	404230	0	110300000	129690000	0	2	2	2	4.7	4.7	4.7	61.687	0.00035499	3.0687	26163000	2	22.0485	320.832		23.0785	283.389	0	102.156	90.8613	6.67463	1	1
AT4G30190	H(+)-ATPase 2	84525000	404230	0	270660000	125360000	0	41	9	8	35.4	10.1	9.2	108.31	0	122.06	679420000	39	3.20213	310.12		3.35171	273.928	0	92.4265	90.7558	6.53023	1	1
AT5G05730	anthranilate synthase alpha subunit 1	996640	20919000	0	242980000	104630000	0	3	3	3	5.3	5.3	5.3	69.674	0.0043546	1.8832	67103000	2	243.799	5.00167		255.188	4.41795	0	86.5353	84.3359	6.43522	1	1
AT1G02930	glutathione S-transferase 6;glutathione S-transferase 7	8137300	404230	0	96079000	112000000	0	3	3	3	13	13	13	23.486	0	5.7802	30261000	3	11.8072	277.07		12.3588	244.734	0	85.6977	79.5983	6.42119	1	1
AT5G66170	sulfurtransferase 18	15385000	404230	0	59495000	114440000	0	2	2	2	18.8	18.8	18.8	15.069	0	11.32	108320000	5	3.86708	283.106		4.04772	250.066	0	84.7046	82.689	6.40437	1	1
AT2G20610	Tyrosine transaminase family protein	4575100	404230	0	92358000	103340000	0	4	4	4	14.9	14.9	14.9	51.087	0	10.976	40738000	4	20.1871	255.647		21.1301	225.811	0	82.3138	72.0075	6.36306	1	1
AT3G18000	S-adenosyl-L-methionine-dependent methyltransferases superfamily protein	28741000	404230	0	107450000	103800000	0	10	6	6	20	11.6	11.6	56.102	0	53.571	211030000	15	3.73856	256.785		3.9132	226.816	0	76.9099	74.9618	6.2651	1	1
AT1G01800	NAD(P)-binding Rossmann-fold superfamily protein	30939000	404230	0	194450000	100010000	0	6	6	6	28.1	28.1	28.1	31.66	0	22.083	412540000	20	6.28495	247.409		6.57854	218.535	0	75.0378	71.7736	6.22954	1	1
AT4G19880	Glutathione S-transferase family protein	996640	32181000	3199500	140550000	73275000	80538000	4	4	4	13.4	13.4	13.4	43.651	0	48.678	162360000	16	141.024	2.27696	25.1721	147.612	2.01123	49.7318	66.4515	42.8545	6.05423	1	1
AT1G35580	cytosolic invertase 1	7394200	404230	0	154590000	80875000	0	1	1	1	4.2	4.2	4.2	62.834	0.034241	0.69143	43118000	1	20.9069	200.072		21.8836	176.722	0	66.202	55.6201	6.0488	1	1
AT3G01420	Peroxidase superfamily protein	996640	17306000	0	183460000	115820000	0	5	5	5	6.4	6.4	6.4	73.157	0	5.5632	78341000	8	184.079	6.69248		192.677	5.91143	0	66.1963	63.2636	6.04868	1	1
AT5G63680	Pyruvate kinase family protein	996640	7570000	0	173840000	69164000	0	10	4	4	23.7	12.9	12.9	55.017	0	56.028	152290000	11	174.426	9.13659		182.574	8.0703	0	63.5481	59.5586	5.98978	1	1
AT3G11930	Adenine nucleotide alpha hydrolases-like superfamily protein	53121000	404230	44110000	77328000	84754000	39843000	5	5	5	24.8	24.8	24.8	24.757	0	50.612	503850000	23	1.4557	209.668	0.903265	1.5237	185.198	1.78456	62.8356	61.1815	5.97351	1	1
AT3G62830	NAD(P)-binding Rossmann-fold superfamily protein;UDP-xylose synthase 4	10181000	404230	0	102640000	80693000	0	5	4	4	16.9	15.1	15.1	49.971	0	11.044	97911000	10	10.0815	199.622		10.5525	176.325	0	62.2924	57.0974	5.96098	1	1
AT2G29550	tubulin beta-7 chain	996640	90321000	42028000	167560000	199210000	39843000	22	3	2	52.3	9.8	6	50.747	0	33.063	402350000	15	168.125	2.20558	0.948011	175.979	1.94818	1.87296	59.9332	58.0227	5.90528	1	1
AT3G22850	Aluminium induced protein with YGL and LRDR motifs	23955000	404230	0	169850000	71830000	0	4	3	3	19.8	15.3	15.3	27.107	0	10.078	155970000	7	7.09038	177.696		7.42159	156.958	0	54.7931	51.1272	5.77592	1	1
AT1G14670	Endomembrane protein 70 protein family	996640	27644000	0	149230000	69924000	0	8	2	2	15	2.2	2.2	68.083	0.022086	0.93549	95415000	1	149.733	2.52945		156.728	2.23425	0	52.9873	51.8742	5.72757	1	1
AT5G06060	NAD(P)-binding Rossmann-fold superfamily protein	12276000	18812000	0	1038300	875420	0	3	3	3	13.6	13.6	13.6	28.292	0	8.6382	76495000	7	0.0845797	0.0465352		0.0885307	0.0411043	0	0.0432116	0.0255783	-4.53244	1	1
ATCG00520	unfolded protein binding	17521000	12290000	0	1038300	875420	0	3	3	3	13	13	13	21.407	0	9.8615	120300000	10	0.0592603	0.0712303		0.0620286	0.0629173	0	0.0416486	0.0208259	-4.58559	1	1
AT3G51140	Protein of unknown function (DUF3353)	19317000	12093000	0	1038300	875420	0	2	2	2	6.8	6.8	6.8	31.535	0	4.1029	127050000	4	0.0537506	0.0723906		0.0562614	0.0639423	0	0.0400679	0.0201563	-4.64141	1	1
AT1G23180	ARM repeat superfamily protein	11018000	35991000	0	1038300	875420	0	9	9	9	15.3	15.3	15.3	91.693	0	20.275	153140000	19	0.0942367	0.0243233		0.0986388	0.0214846	0	0.0400412	0.0299481	-4.64237	1	1
AT2G01690	ARM repeat superfamily protein	15638000	15706000	0	1038300	875420	0	2	2	2	3.4	3.4	3.4	84.039	0	4.0421	88015000	7	0.066396	0.0557379		0.0694975	0.049233	0	0.0395769	0.020635	-4.6592	1	1
AT1G33140	Ribosomal protein L6 family;Ribosomal protein L6 family	1599000000	509420000	703190000	1038300	875420	39843000	20	20	16	74.2	74.2	65.5	22.017	0	323.31	10411000000	202	0.000649343	0.00171846	0.0566604	0.000679676	0.00151791	0.111942	0.0380467	0.0369487	-4.71609	1	1
AT3G18420	Protein prenylyltransferase superfamily protein	19391000	14848000	0	1038300	875420	0	4	4	4	19.3	19.3	19.3	35.63	0	6.3551	131770000	6	0.0535455	0.0589588		0.0560467	0.052078	0	0.0360416	0.0180572	-4.79419	1	1
AT3G47930	L-galactono-1,4-lactone dehydrogenase	19369000	15975000	0	1038300	875420	0	5	5	5	11	11	11	68.554	0	6.5316	110030000	8	0.0536063	0.0547994		0.0561104	0.048404	0	0.0348381	0.0175606	-4.84319	1	1
AT3G49140	Pentatricopeptide repeat (PPR) superfamily protein	18699000	17791000	0	1038300	875420	0	5	5	5	14.8	14.8	14.8	55.87	0	23.048	121840000	7	0.055527	0.0492058		0.0581209	0.0434632	0	0.0338614	0.0174514	-4.88422	1	1
AT1G62440	leucine-rich repeat/extensin 2	17707000	19762000	0	1038300	875420	0	5	4	4	7.7	6.4	6.4	89.803	0	11.768	138390000	6	0.0586378	0.0442981		0.061377	0.0391283	0	0.0335018	0.01794	-4.89962	1	1
AT3G04120	glyceraldehyde-3-phosphate dehydrogenase C subunit 1	14618000	31094000	0	1038300	875420	0	29	2	2	82	10.4	10.4	36.914	0	14.816	283970000	12	0.0710289	0.028154		0.0743469	0.0248683	0	0.0330717	0.0218505	-4.91826	1	1
AT1G55160	unknown protein;FUNCTIONS IN: molecular_function unknown;INVOLVED IN: biological_process unknown;LOCATED IN: mitochondrion, plastid;EXPRESSED IN: 22 plant structures;EXPRESSED DURING: 13 growth stages;BEST Arabidopsis thaliana protein match is: unkn	26873000	15580000	0	1038300	875420	0	2	2	2	12.2	12.2	12.2	23.843	0	5.6341	179000000	6	0.0386373	0.0561887		0.0404422	0.0496312	0	0.0300244	0.0152448	-5.05772	1	1
AT4G32285	ENTH/ANTH/VHS superfamily protein	22915000	25354000	0	1038300	1077300	0	8	8	2	11.3	11.3	3	70.554	0	15.252	194130000	11	0.0453109	0.0424903		0.0474276	0.0375315	0	0.0283197	0.0144451	-5.14205	1	1
AT4G09040	RNA-binding (RRM/RBD/RNP motifs) family protein	37656000	15131000	0	1038300	875420	0	8	8	8	30.6	30.6	30.6	34.032	0	27.776	269620000	21	0.0275733	0.0578561		0.0288613	0.0511039	0	0.0266551	0.0147936	-5.22944	1	1
AT5G52310	low-temperature-responsive protein 78 (LTI78) / desiccation-responsive protein 29A (RD29A)	22734000	27427000	0	1038300	875420	0	7	7	7	19.6	19.6	19.6	77.855	0	23.527	108830000	13	0.0456717	0.0319182		0.0478052	0.0281932	0	0.0253328	0.0138741	-5.30285	1	1
AT2G04842	threonyl-tRNA synthetase, putative / threonine--tRNA ligase, putative	23308000	42576000	0	1038300	875420	0	8	8	8	15.7	15.7	15.7	74.784	0	17.17	213060000	15	0.0445469	0.0205613		0.0466279	0.0181617	0	0.0215965	0.0135694	-5.53306	1	1
AT2G24060	Translation initiation factor 3 protein	28879000	31132000	0	1038300	875420	0	4	4	2	15.7	15.7	9	35.141	0	17.153	258020000	11	0.0359535	0.0281196		0.037633	0.0248379	0	0.0208236	0.0110476	-5.58563	1	1
AT5G12470	Protein of unknown function (DUF3411)	48191000	21308000	0	1038300	875420	0	5	5	5	13	13	13	41.323	0	10.7	292350000	18	0.0215455	0.0410841		0.022552	0.0362894	0	0.0196138	0.0105783	-5.67199	1	1
AT3G04340	FtsH extracellular protease family	32940000	30047000	0	1038300	875420	0	6	6	6	5.4	5.4	5.4	152.26	0	9.149	144760000	10	0.0315209	0.029135		0.0329934	0.0257348	0	0.0195761	0.0100098	-5.67477	1	1
AT4G32470	Cytochrome bd ubiquinol oxidase, 14kDa subunit;Cytochrome bd ubiquinol oxidase, 14kDa subunit	33093000	30355000	0	1038300	875420	0	2	2	2	17.2	17.2	17.2	14.527	0	7.4179	123050000	8	0.0313752	0.0288394		0.0328409	0.0254737	0	0.0194382	0.00994905	-5.68496	1	1
AT1G36390	Co-chaperone GrpE family protein	38285000	26074000	0	1038300	875420	0	9	9	9	25.1	25.1	25.1	31.223	0	16.077	260770000	15	0.0271203	0.0335744		0.0283872	0.0296561	0	0.0193478	0.00968081	-5.69169	1	1
ATMG01190	ATP synthase subunit 1;ATPase, F1 complex, alpha subunit protein	2008600000	2430200000	1456200000	1038300	875420	39843000	28	27	27	51.1	49.7	49.7	54.971	0	323.31	19626000000	344	0.000516927	0.000360225	0.0273609	0.000541075	0.000318185	0.0540563	0.0183052	0.0178757	-5.7716	1	1
AT1G80380	P-loop containing nucleoside triphosphate hydrolases superfamily protein	38464000	30240000	0	1038300	875420	0	5	5	5	14.7	14.7	14.7	51.017	0	15.063	304640000	14	0.0269941	0.0289491		0.0282551	0.0255706	0	0.0179419	0.00900435	-5.80053	1	1
AT5G54900	RNA-binding protein 45A	47590000	25812000	0	1038300	875420	0	8	8	8	23.8	23.8	23.8	42.323	0	27.176	284820000	11	0.0218176	0.0339152		0.0228368	0.0299571	0	0.017598	0.00903588	-5.82845	1	1
AT4G28510	prohibitin 1	37706000	34078000	0	1038300	875420	0	6	6	5	26	26	20.8	31.706	0	43.967	300760000	16	0.0275367	0.0256887		0.0288231	0.0226907	0	0.0171713	0.00876623	-5.86386	1	1
ATCG00330	chloroplast ribosomal protein S14	39559000	43186000	0	1038300	875420	0	5	5	5	38	38	38	11.743	0	8.3382	439010000	16	0.0262469	0.0202709		0.0274729	0.0179052	0	0.015126	0.00805157	-6.04682	1	1
AT1G12310	Calcium-binding EF-hand family protein	30412000	85215000	0	1038300	875420	0	6	6	2	47.3	47.3	18.9	16.517	0	37.11	373700000	14	0.0341411	0.0102731		0.035736	0.00907415	0	0.0149367	0.0107245	-6.06499	1	1
AT3G12390	Nascent polypeptide-associated complex (NAC), alpha subunit family protein	30934000	84133000	0	1038300	875420	0	6	6	4	42.4	42.4	30	21.982	0	108.99	777490000	38	0.033565	0.0104052		0.0351329	0.00919085	0	0.0147746	0.0105193	-6.08074	1	1
AT1G54220	Dihydrolipoamide acetyltransferase, long form protein	43527000	54729000	0	1038300	875420	0	11	9	9	26.3	19.7	19.7	58.467	0	19.452	278780000	16	0.0238542	0.0159955		0.0249685	0.0141288	0	0.0130324	0.00722859	-6.26175	1	1
AT2G27720	60S acidic ribosomal protein family	52689000	63589000	0	1038300	875420	0	9	4	4	41.5	30	30	13.031	0	67.036	501800000	16	0.0197062	0.0137668		0.0206267	0.0121602	0	0.010929	0.00598617	-6.5157	1	1
AT4G12420	Cupredoxin superfamily protein	91565000	53825000	0	1038300	875420	0	9	9	9	20.6	20.6	20.6	65.637	0	41.971	685760000	29	0.0113395	0.0162642		0.0118692	0.0143661	0	0.00874509	0.00443155	-6.83731	1	1
AT1G79210	N-terminal nucleophile aminohydrolases (Ntn hydrolases) superfamily protein;proteasome subunit PAB1	127310000	78611000	0	1038300	875420	0	8	8	8	51.1	51.1	51.1	25.733	0	50.389	887720000	38	0.00815568	0.0111361		0.00853666	0.00983646	0	0.00612437	0.00308509	-7.35122	1	1
AT2G35370	glycine decarboxylase complex H	140210000	87637000	0	1038300	875420	0	5	5	2	30.3	30.3	22.4	17.947	0	53.781	975210000	28	0.00740532	0.00998916		0.00775125	0.00882337	0	0.00552487	0.00277972	-7.49984	1	1

## Sheet: Col-0_ES&Col-0_low Pi (2-3) DE
Protein ID	Description	Col-0 ES_R1	Col-0 ES_R2	Col-0 ES_R3	Col-0 low Pi_R1	Col-0 low Pi_R2	Col-0 low Pi_R3	N: Peptides	N: Razor + unique peptides	N: Unique peptides	N: Sequence coverage [%]	N: Unique + razor sequence coverage [%]	N: Unique sequence coverage [%]	N: Mol. weight [kDa]	N: Q-value	N: Score	N: Intensity	N: MS/MS count	Col-0 low Pi_R1/Col-0 ES_R1	Col-0 low Pi_R2/Col-0 ES_R2	Col-0 low Pi_R3/Col-0 ES_R3	NB1: Col-0 low Pi_R1/Col-0 ES_R1	NB2: Col-0 low Pi_R2/Col-0 ES_R2	NB3: Col-0 low Pi_R3/Col-0 ES_R3	Ratio	SE	Log2 Ratio	z-test	Repeat test				Average	SD	UL	LL
ATMG01190	ATP synthase subunit 1;ATPase, F1 complex, alpha subunit protein	2008600000	2430200000	1456200000	6681300	4866800	1382900	28	27	27	51.1	49.7	49.7	54.971	0	323.31	19626000000	344	0.00332635	0.00200263	0.000949664	0.00284438	0.00168377	0.000329842	0.00161933	0.000726599	-9.27039	1	1				0.462819	1.93699	4.25932	-3.33368
AT1G33140	Ribosomal protein L6 family;Ribosomal protein L6 family	1599000000	509420000	703190000	6681300	4866800	1382900	20	20	16	74.2	74.2	65.5	22.017	0	323.31	10411000000	202	0.00417842	0.00955361	0.00196661	0.003573	0.00803245	0.000683052	0.00409617	0.00213765	-7.93151	1	1
AT1G50010	tubulin alpha-2 chain;tubulin alpha-4 chain	2774100000	2433400000	2506700000	72147000	4866800	61205000	25	25	1	58.9	58.9	3.1	49.54	0	323.31	27753000000	350	0.0260074	0.002	0.0244166	0.022239	0.00168155	0.00848048	0.0108004	0.00604673	-6.53278	1	1
AT1G08880	Histone superfamily protein;gamma histone variant H2AX;histone H2A 13	134280000	0	302400000	6681300	0	1382900	3	3	1	18.3	18.3	8.5	14.813	0	94.894	1232700000	34	0.0497565		0.00457308	0.0425471	0	0.00158835	0.0147118	0.0139252	-6.08688	1	1
AT5G15490	UDP-glucose 6-dehydrogenase family protein	208550000	196190000	185250000	6681300	8309500	1382900	15	15	2	29	29	4.8	53.117	0	177.63	2469200000	81	0.0320369	0.0423544	0.00746505	0.027395	0.0356106	0.0025928	0.0218661	0.0099242	-5.51516	1	1
AT5G48760	Ribosomal protein L13 family protein	57712000	0	61734000	6681300	0	1382900	9	5	4	35.4	24.3	15	23.59	0	12.096	443940000	15	0.11577		0.0224009	0.0989953	0	0.00778041	0.0355919	0.0317812	-4.81231	1	1
AT5G19770	tubulin alpha-3;tubulin alpha-5	123570000	80901000	44496000	6681300	4866800	1382900	22	6	6	45.3	16.2	16.2	49.654	0	125.24	1414400000	51	0.0540689	0.0601575	0.0310792	0.0462347	0.050579	0.0107946	0.0358694	0.0126	-4.8011	1	1
AT5G42020	Heat shock protein 70 (Hsp 70) family protein	1154600000	1044500000	442570000	82677000	66581000	1382900	39	37	6	49.6	49.6	10.8	73.56	0	323.31	9305800000	281	0.0716066	0.0637444	0.0031247	0.0612312	0.0535948	0.00108529	0.0386371	0.0189049	-4.69387	1	1
AT3G60190	DYNAMIN-like 1E	47165000	0	16942000	6681300	0	1382900	10	9	9	20.7	19.1	19.1	69.803	0	16.952	217000000	17	0.141658		0.0816255	0.121133	0	0.0283506	0.0498277	0.0365797	-4.32691	1	1
AT4G35310	calmodulin-domain protein kinase 5;Calcium-dependent protein kinase family protein;calcium-dependent protein kinase 26	0	27978000	29905000	0	4866800	1382900	2	2	2	4.3	4.3	4.3	62.127	0	5.7399	159110000	7		0.173951	0.0462431	0	0.146254	0.0160614	0.0541051	0.0463071	-4.20809	1	1
AT1G02280	translocon at the outer envelope membrane of chloroplasts 33	66739000	44168000	0	6681300	4866800	0	4	4	4	19.9	19.9	19.9	32.925	0	12.655	442380000	16	0.100111	0.110188		0.0856054	0.0926438	0	0.0594164	0.0297776	-4.07299	1	1
AT5G16715	ATP binding;valine-tRNA ligases;aminoacyl-tRNA ligases;nucleotide binding;ATP binding;aminoacyl-tRNA ligases	58258000	47188000	0	6681300	4866800	0	12	12	12	15.1	15.1	15.1	110.63	0	22.179	517610000	16	0.114685	0.103136		0.0980676	0.0867147	0	0.0615941	0.0309709	-4.02106	1	1
ATCG00740	RNA polymerase subunit alpha	43288000	67538000	0	6681300	4866800	0	5	5	5	16.4	16.4	16.4	38.137	0	18.358	387640000	18	0.154345	0.0720602		0.131982	0.0605865	0	0.0641894	0.0381424	-3.96152	1	1
AT1G61000	FUNCTIONS IN: molecular_function unknown;INVOLVED IN: mitosis;LOCATED IN: plasma membrane;EXPRESSED IN: cultured cell;CONTAINS InterPro DOMAIN/s: Kinetochore protein Nuf2 (InterPro:IPR005549);Has 50972 Blast hits to 29793 proteins in 2070 species: Ar	160550000	0	134350000	6681300	0	61858000	1	1	1	4.1	4.1	4.1	50.531	0.018681	1.0237	1318700000	7	0.0416151		0.460424	0.0355853	0	0.159917	0.0651674	0.0484757	-3.93971	1	1
AT3G11130	Clathrin, heavy chain	1090900000	1254600000	883410000	50366000	117870000	215000000	57	57	9	33.5	33.5	5.8	193.24	0	323.31	9205500000	327	0.0461692	0.0939503	0.243375	0.0394796	0.0789912	0.0845302	0.067667	0.0141841	-3.8854	1	1
AT5G16660	unknown protein;FUNCTIONS IN: molecular_function unknown;INVOLVED IN: biological_process unknown;LOCATED IN: chloroplast thylakoid membrane, chloroplast, membrane, chloroplast envelope;EXPRESSED IN: 23 plant structures;EXPRESSED DURING: 14 growth sta	56058000	38294000	0	6681300	4866800	0	5	5	5	33.3	33.3	33.3	18.177	0	14.839	498040000	12	0.119185	0.12709		0.101916	0.106855	0	0.0695903	0.0348243	-3.84497	1	1
AT4G26840	small ubiquitin-like modifier 1	47670000	51571000	38979000	6681300	4866800	1382900	3	3	3	32	32	32	10.976	0	21.73	458040000	14	0.140157	0.0943709	0.0354781	0.119849	0.0793448	0.0123224	0.0705055	0.0313534	-3.82612	1	1
AT5G13430	Ubiquinol-cytochrome C reductase iron-sulfur subunit;Ubiquinol-cytochrome C reductase iron-sulfur subunit	42491000	52734000	0	6681300	4866800	0	3	3	3	15.8	15.8	15.8	29.607	0	20.775	454840000	21	0.15724	0.0922896		0.134457	0.077595	0	0.070684	0.0389679	-3.82247	1	1
AT2G19900	NADP-malic enzyme 1	39936000	54356000	0	6681300	4866800	0	12	12	9	26	26	20.8	64.278	0	29.548	487010000	21	0.1673	0.0895357		0.143059	0.0752795	0	0.0727796	0.0413166	-3.78032	1	1
AT5G36790	Haloacid dehalogenase-like hydrolase (HAD) superfamily protein;2-phosphoglycolate phosphatase 1	55127000	34575000	0	6681300	4866800	0	5	5	4	18.8	18.8	15.5	39.761	0	20.878	384370000	16	0.121198	0.140761		0.103637	0.118348	0	0.0739952	0.0372405	-3.75642	1	1
AT1G12310	Calcium-binding EF-hand family protein	30412000	85215000	0	6681300	4866800	0	6	6	2	47.3	47.3	18.9	16.517	0	37.11	373700000	14	0.219693	0.057112		0.187861	0.0480185	0	0.0786264	0.0563487	-3.66884	1	1
ATCG00330	chloroplast ribosomal protein S14	39559000	43186000	0	6681300	4866800	0	5	5	5	38	38	38	11.743	0	8.3382	439010000	16	0.168895	0.112694		0.144423	0.0947504	0	0.0797244	0.0423628	-3.64883	1	1
AT1G53280	Class I glutamine amidotransferase-like superfamily protein	31030000	70890000	0	6681300	4866800	0	6	6	6	20.5	20.5	20.5	46.99	0	10.956	330020000	10	0.215317	0.0686528		0.184119	0.0577217	0	0.0806136	0.0543691	-3.63283	1	1
AT5G16590	Leucine-rich repeat protein kinase family protein	29215000	79913000	0	6681300	4866800	0	9	9	7	17.6	17.6	14.9	67.463	0	22.13	312620000	28	0.228694	0.0609012		0.195558	0.0512043	0	0.082254	0.0585485	-3.60377	1	1
AT2G33120	synaptobrevin-related protein 1;vesicle-associated membrane protein 721;vesicle-associated membrane protein 726;vesicle-associated membrane protein 725	32877000	47224000	0	6681300	4866800	0	5	5	5	25.3	25.3	25.3	25.812	0	35.197	252030000	11	0.203221	0.103058		0.173776	0.0866486	0	0.086808	0.0501648	-3.52603	1	1
AT4G23460	Adaptin family protein;Adaptin family protein	31007000	52792000	0	6681300	4866800	0	7	7	7	8.7	8.7	8.7	99.096	0	36.629	328510000	18	0.215477	0.0921882		0.184256	0.0775097	0	0.0872552	0.0534128	-3.51862	1	1
AT5G54900	RNA-binding protein 45A	47590000	25812000	0	6681300	4866800	0	8	8	8	23.8	23.8	23.8	42.323	0	27.176	284820000	11	0.140393	0.188548		0.120051	0.158527	0	0.0928592	0.0477396	-3.42881	1	1
AT4G21280	photosystem II subunit QA	69549000	84917000	0	6681300	20472000	0	9	9	8	31.7	31.7	27.2	23.866	0	41.247	612210000	37	0.0960661	0.241082		0.0821467	0.202697	0	0.0949477	0.0588625	-3.39672	1	1
AT5G64350	FK506-binding protein 12	38153000	29252000	0	6681300	4866800	0	4	4	4	44.6	44.6	44.6	11.987	0	8.0836	257050000	11	0.175119	0.166375		0.149745	0.139884	0	0.0965431	0.0483554	-3.37268	1	1
ATCG00470	ATP synthase epsilon chain	132980000	83734000	116060000	6681300	4866800	68698000	8	8	8	43.2	43.2	43.2	14.499	0	135.1	1350500000	44	0.0502429	0.0581221	0.591918	0.042963	0.0488678	0.205588	0.0991395	0.0532514	-3.3344	1	1
AT2G29550	tubulin beta-7 chain	1740300	90321000	42028000	117760000	158420000	200700000	22	3	2	52.3	9.8	6	50.747	0	33.063	402350000	15	67.6665	1.75397	4.77539	57.862	1.47469	1.65861	20.3318	18.7652	4.34566	1	1
AT1G76090	sterol methyltransferase 3	1740300	404230	0	22372000	26843000	0	5	3	3	14.8	10.6	10.6	40.124	0	10.859	83931000	7	12.8553	66.4053		10.9926	55.832	0	22.2749	17.076	4.47735	1	1
AT2G29630	thiaminC	28465000	404230	3199500	53473000	27836000	88875000	3	3	3	8.9	8.9	8.9	71.986	0	13.889	85023000	4	1.87855	68.8618	27.7778	1.60636	57.8974	9.64791	23.0506	17.5774	4.52673	1	1
AT4G27170	seed storage albumin 4	1740300	55458000	738270000	128700000	387210000	1370700000	7	7	5	33.7	33.7	29.5	19.169	0	202.9	11470000000	65	73.9528	6.98204	1.85664	63.2375	5.87034	0.644857	23.2509	20.0501	4.53921	1	1
AT1G10670	ATP-citrate lyase A-1;ATP-citrate lyase A-2	1740300	13602000	3199500	96435000	132160000	133660000	7	3	3	15.8	6.8	6.8	49.049	0	10.271	134670000	6	55.4129	9.71622	41.7753	47.3839	8.16917	14.5096	23.3542	12.1534	4.54561	1	1
AT5G13930	Chalcone and stilbene synthase family protein	3728300	0	3199500	194900000	0	244220000	1	1	1	7.6	7.6	7.6	43.115	0	9.3744	24511000	2	52.2758		76.3307	44.7014	0	26.5115	23.7376	12.9785	4.5691	1	1
AT5G47930	Zinc-binding ribosomal protein family protein	37421000	404230	3199500	40838000	31676000	45499000	3	2	2	36.9	21.4	21.4	9.49	0	3.7496	174540000	10	1.09131	78.3613	14.2207	0.933188	65.8844	4.93919	23.9189	21.0146	4.58008	1	1
AT1G76150	enoyl-CoA hydratase 2	40798000	404230	3199500	74786000	30687000	58815000	8	8	8	29.4	29.4	29.4	34.082	0	32.719	257480000	15	1.83308	75.9147	18.3826	1.56748	63.8273	6.38472	23.9265	19.9988	4.58054	1	1
AT3G61240	DEA(D/H)-box RNA helicase family protein	7785900	404230	3199500	26426000	31004000	41302000	6	2	2	16.1	4.8	4.8	56.774	0	22.649	39604000	5	3.39408	76.6989	12.9089	2.9023	64.4867	4.48358	23.9575	20.2697	4.58241	1	1
AT1G14510	alfin-like 7	1740300	22162000	3199500	105560000	4866800	187330000	3	3	1	8.7	8.7	4	28.285	0	7.5788	154840000	9	60.6562	0.219601	58.5498	51.8675	0.184636	20.3358	24.1293	15.0396	4.59271	1	1
AT1G02930	glutathione S-transferase 6;glutathione S-transferase 7	8137300	0	3199500	425370000	0	275790000	3	3	3	13	13	13	23.486	0	5.7802	30261000	3	52.2741		86.1978	44.6999	0	29.9387	24.8795	13.1494	4.63689	1	1
AT5G17220	glutathione S-transferase phi 12	1740300	1127800	3199500	132570000	4866800	63016000	1	1	1	9.3	9.3	9.3	24.58	0.025499	0.865	22576000	1	76.1765	4.3153	19.6956	65.139	3.62821	6.84076	25.2027	19.9897	4.6555	1	1
AT3G26070	Plastid-lipid associated protein PAP / fibrillin family protein	39011000	404230	3199500	39541000	32095000	77503000	5	5	5	23.1	23.1	23.1	27.163	0	12.855	265190000	14	1.01359	79.3979	24.2235	0.866723	66.7559	8.41341	25.3453	20.8196	4.66365	1	1
AT3G11200	alfin-like 2	1740300	63006000	3199500	130320000	4866800	188180000	2	2	2	8.9	8.9	8.9	27.832	0	13.285	191640000	3	74.8836	0.0772434	58.8154	64.0334	0.0649445	20.4281	28.1755	18.868	4.81637	1	1
AT5G26780	serine hydroxymethyltransferase 2	13010000	404230	3199500	6681300	40182000	22231000	13	6	6	30.8	15.2	15.2	59.129	0	13.257	148940000	6	0.513551	99.4038	6.94827	0.439141	83.5764	2.41331	28.8096	27.3893	4.84848	1	1
AT1G30530	UDP-glucosyl transferase 78D1	14834000	404230	3199500	51608000	43051000	41091000	3	3	3	12.1	12.1	12.1	50.094	0	10.681	70828000	16	3.47903	106.501	12.8429	2.97494	89.5438	4.46067	32.3265	28.6119	5.01464	1	1
AT1G66240	homolog of anti-oxidant 1	1740300	404230	0	38760000	37654000	0	2	2	2	25.5	25.5	25.5	11.43	0	8.8712	112360000	11	22.272	93.1499		19.0449	78.3183	0	32.4544	23.5818	5.02034	1	1
AT1G60550	enoyl-CoA hydratase/isomerase D	10918000	404230	3199500	48245000	44462000	36463000	5	5	5	24.3	24.3	24.3	37.056	0	19.018	195890000	9	4.41885	109.992	11.3965	3.77858	92.4786	3.95828	33.4051	29.5368	5.062	1	1
AT2G33380	Caleosin-related family protein	52435000	404230	3199500	148620000	44699000	75046000	4	4	4	26.3	26.3	26.3	26.6	0	42.039	208370000	5	2.83437	110.578	23.4555	2.42368	92.9715	8.14669	34.514	29.2754	5.10911	1	1
AT5G58490	NAD(P)-binding Rossmann-fold superfamily protein	15765000	404230	3199500	6681300	47023000	50098000	5	5	5	15.7	15.7	15.7	35.757	0	9.7253	185480000	11	0.423806	116.327	15.6581	0.362399	97.8053	5.43844	34.5354	31.6689	5.11	1	1
AT5G48880	peroxisomal 3-keto-acyl-CoA thiolase 2	46567000	404230	3199500	502810000	40923000	112810000	8	7	6	33	30.9	28.9	47.955	0	28.93	209680000	12	10.7976	101.237	35.2586	9.23306	85.1176	12.2462	35.5323	24.8079	5.15106	1	1
AT4G33650	dynamin-related protein 3A	1740300	404230	3199500	30813000	43155000	24625000	7	1	1	8	1.1	1.1	89.754	0.018403	1.0251	25560000	2	17.7056	106.759	7.69652	15.1401	89.7601	2.67319	35.8578	27.1904	5.16422	1	1
AT1G27970	nuclear transport factor 2B	66989000	404230	3199500	6681300	48503000	62648000	5	5	5	47	47	47	15.004	0	15.889	457620000	17	0.0997373	119.989	19.5806	0.0852859	100.884	6.80082	35.9232	32.538	5.16685	1	1
AT5G56350	Pyruvate kinase family protein	21552000	404230	3199500	6681300	50858000	29157000	8	5	5	20.9	14.7	14.7	54.411	0	17.301	139590000	10	0.310008	125.815	9.11299	0.26509	105.782	3.16517	36.4041	34.699	5.18603	1	1
AT3G18820	RAB GTPase homolog G3F;RAB GTPase homolog G3C;RAB GTPase homolog G3D	0	404230	3199500	0	51068000	51041000	3	3	3	17	17	17	23.102	0	10.973	158250000	9		126.334	15.9528	0	106.219	5.54081	37.2532	34.5198	5.21929	1	1
AT3G15610	Transducin/WD40 repeat-like superfamily protein;Transducin/WD40 repeat-like superfamily protein	0	404230	3199500	0	57326000	34121000	4	4	3	14.7	14.7	10.9	37.355	0	56.005	132300000	11		141.815	10.6645	0	119.235	3.70404	40.9797	39.1423	5.35684	1	1
AT1G03860	prohibitin 2	65194000	404230	3199500	6681300	54179000	100590000	5	4	3	23.1	17.8	14	31.81	0	31.17	423900000	15	0.102483	134.03	31.4393	0.0876341	112.689	10.9196	41.2322	35.8652	5.3657	1	1
AT5G64200	ortholog of human splicing factor SC35	22779000	404230	3199500	40439000	55793000	90368000	3	3	3	10.9	10.9	10.9	35.17	0	7.581	119030000	5	1.77528	138.023	28.2444	1.51805	116.046	9.80999	42.4582	36.8719	5.40797	1	1
AT3G13580	Ribosomal protein L30/L7 family protein	1740300	404230	26451000	46366000	56115000	41763000	10	2	2	38.1	9.8	9.8	28.433	0	17.642	278380000	9	26.6425	138.819	1.57888	22.7822	116.716	0.548385	46.6823	35.6003	5.5448	1	1
AT2G45960	plasma membrane intrinsic protein 1B	1740300	46336000	0	265530000	539240000	0	4	2	2	16.9	9.3	9.3	32.454	0	11.126	840820000	11	152.577	11.6376		130.47	9.78463	0	46.7514	41.9543	5.54694	1	1
AT4G29410	Ribosomal L28e protein family	235670000	404230	3199500	108580000	65212000	42216000	7	6	6	43.4	43.4	43.4	15.91	0	100.9	1280700000	34	0.460729	161.324	13.1946	0.393972	135.637	4.5828	46.8714	44.3995	5.55064	1	1
AT3G22850	Aluminium induced protein with YGL and LRDR motifs	23955000	404230	3199500	85164000	65997000	75561000	4	3	3	19.8	15.3	15.3	27.107	0	10.078	155970000	7	3.55517	163.266	23.6165	3.04004	137.27	8.2026	49.5043	43.9083	5.62948	1	1
AT1G54690	gamma histone variant H2AX;Histone superfamily protein;Histone superfamily protein;histone H2A 2;histone H2A 13;histone H2A 10	1740300	0	3199500	216250000	0	402740000	3	3	3	26.8	26.8	26.8	14.783	0	56.088	705900000	23	124.26		125.876	106.256	0	43.7198	49.9918	30.8332	5.64362	1	1
AT5G27670	histone H2A 7	1740300	404230	0	30964000	65147000	0	1	1	1	8	8	8	15.908	0	8.4296	102520000	11	17.7923	161.163		15.2143	135.502	0	50.2389	42.8573	5.65073	1	1
AT1G04690	potassium channel beta subunit 1	41527000	404230	3199500	6681300	70713000	75664000	5	5	5	15.5	15.5	15.5	36.538	0	17.232	286320000	15	0.160891	174.933	23.6487	0.137578	147.079	8.21378	51.8102	47.6915	5.69516	1	1
AT2G28900	outer plastid envelope protein 16-1	160770000	404230	3199500	166190000	72107000	152390000	5	5	5	33.1	33.1	33.1	15.482	0	29.413	784920000	20	1.03371	178.381	47.6293	0.883934	149.979	16.5428	55.8018	47.3049	5.80224	1	1
AT1G35580	cytosolic invertase 1	7394200	404230	0	39954000	78528000	0	1	1	1	4.2	4.2	4.2	62.834	0.034241	0.69143	43118000	1	5.40342	194.266		4.6205	163.334	0	55.9848	53.6912	5.80696	1	1
AT5G05590	phosphoribosylanthranilate isomerase 2	1740300	404230	3199500	56189000	65606000	39048000	5	5	1	25.8	25.8	7.3	29.619	0	28.686	157090000	15	32.287	162.299	12.2044	27.6088	136.457	4.23889	56.1015	40.7402	5.80997	1	1
AT2G29570	proliferating cell nuclear antigen 2	85664000	404230	3199500	65843000	80783000	85130000	5	5	2	24.6	24.6	6.1	29.222	0	26.897	596530000	17	0.768619	199.844	26.6073	0.657251	168.024	9.24137	59.3076	54.4148	5.89015	1	1
AT5G19220	ADP glucose pyrophosphorylase large subunit 1	154700000	404230	3199500	202690000	79926000	149060000	11	11	10	28.9	28.9	27	57.673	0	52.205	911660000	29	1.31021	197.724	46.5885	1.12037	166.242	16.1814	61.1812	52.7099	5.93502	1	1
AT3G04610	RNA-binding KH domain-containing protein	28472000	404230	3199500	206160000	80366000	114630000	4	4	4	9.9	9.9	9.9	63.403	0	16.536	202360000	10	7.2408	198.813	35.8275	6.19165	167.157	12.4438	61.9308	52.644	5.95259	1	1
AT4G11820	hydroxymethylglutaryl-CoA synthase / HMG-CoA synthase / 3-hydroxy-3-methylglutaryl coenzyme A synthase	0	404230	3199500	0	94234000	46347000	5	5	5	9.1	9.1	9.1	51.094	0	12.639	164400000	13		233.12	14.4857	0	196.002	5.03124	67.011	64.5117	6.06633	1	1
AT5G19780	tubulin alpha-5;tubulin alpha-3	1740300	404230	3199500	112170000	85201000	234410000	24	5	4	46	16.2	12.4	49.654	0	59.659	601960000	46	64.4544	210.774	73.2646	55.1153	177.214	25.4466	85.9252	46.4408	6.42501	1	1
AT1G29370	Kinase-related protein of unknown function (DUF1296);Kinase-related protein of unknown function (DUF1296)	1740300	404230	0	123840000	99023000	0	5	5	5	7.8	7.8	7.8	90.887	0	15.073	247390000	19	71.1601	244.967		60.8495	205.963	0	88.9373	61.0924	6.47472	1	1
AT1G11840	glyoxalase I homolog	109710000	404230	46237000	310780000	129160000	139320000	9	9	8	36.3	36.3	31.4	36.291	0	42.182	918940000	28	2.83274	319.521	3.01317	2.42229	268.646	1.04655	90.7049	88.9714	6.50311	1	1
AT3G08530	Clathrin, heavy chain	17353000	82641000	3199500	1287100000	1609200000	1846700000	54	6	6	32.8	4.2	4.2	193.27	0	37.848	474530000	23	74.1716	19.4722	577.184	63.4246	16.3718	200.47	93.4222	55.2207	6.54569	1	1
AT1G06000	UDP-Glycosyltransferase superfamily protein	131490000	404230	3199500	391190000	177540000	468300000	6	6	6	18.2	18.2	18.2	48.122	0	19.722	599580000	11	2.97506	439.205	146.367	2.54399	369.274	50.8368	140.885	115.042	7.13837	1	1
AT4G35100	plasma membrane intrinsic protein 3	75232000	404230	3199500	43079000	202580000	78929000	2	1	1	11.1	6.8	6.8	29.742	0	105.26	604230000	22	0.572615	501.15	24.6692	0.489647	421.356	8.56822	143.471	138.962	7.16462	1	1
AT1G52000	Mannose-binding lectin superfamily protein	1740300	404230	3199500	18833000	226960000	18213000	8	8	8	19.5	19.5	19.5	73.938	0	54.801	343490000	23	10.8217	561.463	5.69245	9.2537	472.065	1.97713	161.098	155.497	7.3318	1	1
AT4G13340	Leucine-rich repeat (LRR) family protein	25915000	404230	3199500	6681300	238220000	189340000	7	3	1	9.2	3.8	1.7	82.245	0	21.144	260360000	14	0.257816	589.318	59.178	0.22046	495.485	20.554	172.086	161.806	7.42699	1	1
AT4G14960	Tubulin/FtsZ family protein	98826000	67185000	3199500	4911100000	3135700000	4482200000	25	1	1	58.9	3.1	3.1	49.537	0	5.2722	580600000	18	49.6944	46.6726	1400.91	42.494	39.2413	486.57	189.435	148.57	7.56556	1	1
AT4G30190	H(+)-ATPase 2	84525000	404230	0	227570000	310120000	0	41	9	8	35.4	10.1	9.2	108.31	0	122.06	679420000	39	2.69234	767.187		2.30224	645.033	0	215.778	214.628	7.75341	1	1
AT4G23100	glutamate-cysteine ligase	115290000	404230	3199500	197250000	345040000	175580000	12	12	12	25.5	25.5	25.5	58.562	0	107.49	908900000	44	1.7109	853.573	54.8773	1.463	717.665	19.0603	246.063	235.856	7.94288	1	1
AT3G29360	UDP-glucose 6-dehydrogenase family protein	1740300	404230	3199500	532570000	404130000	370330000	16	16	3	31.9	31.9	10	53.172	0	202.79	1495800000	78	306.022	999.753	115.746	261.681	840.569	40.2015	380.817	238.601	8.57295	1	1
AT5G42650	allene oxide synthase	37037000	404230	3199500	104050000	1181600000	44821000	8	8	8	19.5	19.5	19.5	58.196	0	34.7	241150000	17	2.80935	2923.09	14.0088	2.40229	2457.66	4.86559	821.644	818.011	9.68237	1	1
AT1G33120	Ribosomal protein L6 family;Ribosomal protein L6 family	1740300	404230	3199500	2336400000	1247500000	1234800000	17	17	17	71.1	71.1	71.1	22.017	0	210.59	5504800000	147	1342.53	3086.11	385.935	1148	2594.73	134.045	1292.26	713.992	10.3357	1	1
AT5G28540	heat shock protein 70 (Hsp 70) family protein	66171000	404230	3199500	2380400000	2014600000	1307500000	38	5	5	49.6	10.9	10.9	73.628	0	298.27	391940000	23	35.9735	4983.8	408.658	30.7611	4190.26	141.937	1454.32	1368.35	10.5061	1	1
AT2G07698	ATPase, F1 complex, alpha subunit protein;ATP synthase subunit 1	1740300	404230	3199500	3315400000	4012000000	2575500000	29	28	28	30.2	29.3	29.3	85.932	0	323.31	12104000000	328	1905.07	9925.04	804.97	1629.04	8344.75	279.586	3417.79	2494.09	11.7388	1	1

## Sheet: Col-0_ES&Col-0_low Pi+JA(2-3)DE
Protein ID	Description	Col-0 ES_R1	Col-0 ES_R2	Col-0 ES_R3	Col-0 low Pi+JA_R1	Col-0 low Pi+JA_R2	Col-0 low Pi+JA_R3	N: Peptides	N: Razor + unique peptides	N: Unique peptides	N: Sequence coverage [%]	N: Unique + razor sequence coverage [%]	N: Unique sequence coverage [%]	N: Mol. weight [kDa]	N: Q-value	N: Score	N: Intensity	N: MS/MS count	Col-0 low Pi+JA_R1/Col-0 ES_R1	Col-0 low Pi+JA_R2/Col-0 ES_R2	Col-0 low Pi+JA_R3/Col-0 ES_R3	NB1: Col-0 low Pi+JA_R1/Col-0 ES_R1	NB2: Col-0 low Pi+JA_R2/Col-0 ES_R2	NB3: Col-0 low Pi+JA_R3/Col-0 ES_R3	Ratio	SE	Log2 Ratio	z-test	Repeat test				Average	SD	UL	LL
AT5G38420	Ribulose bisphosphate carboxylase (small chain) family protein;Ribulose bisphosphate carboxylase (small chain) family protein	4836900000	1475400000	6291900000	1030600	784750	3687300	14	14	6	55.2	55.2	24.3	20.35	0	323.31	49193000000	255	0.00021307	0.00053189	0.000586039	0.000218341	0.000716175	0.000697607	0.000544041	0.000162938	-10.844	1	1				0.0289827	2.63055	5.18485	-5.12689
ATMG01190	ATP synthase subunit 1;ATPase, F1 complex, alpha subunit protein	2008600000	2430200000	1456200000	1030600	784750	3687300	28	27	27	51.1	49.7	49.7	54.971	0	323.31	19626000000	344	0.000513094	0.000322916	0.00253214	0.000525787	0.000434797	0.0030142	0.00132493	0.000845043	-9.55987	1	1
AT1G33140	Ribosomal protein L6 family;Ribosomal protein L6 family	1599000000	509420000	703190000	1030600	784750	3687300	20	20	16	74.2	74.2	65.5	22.017	0	323.31	10411000000	202	0.000644528	0.00154048	0.00524368	0.000660472	0.00207421	0.00624194	0.00299221	0.00167533	-8.38457	1	1
AT1G08880	Histone superfamily protein;gamma histone variant H2AX;histone H2A 13	134280000	0	302400000	1030600	0	3687300	3	3	1	18.3	18.3	8.5	14.813	0	94.894	1232700000	34	0.00767501		0.0121935	0.00786487	0	0.0145148	0.00745989	0.00419495	-7.06663	1	1
AT1G60095	Mannose-binding lectin superfamily protein	162210000	62293000	0	1030600	784750	0	1	1	1	1.3	1.3	1.3	59.132	0.0016545	2.4415	1013300000	20	0.00635349	0.0125977		0.00651066	0.0169625	0	0.00782438	0.00494051	-6.99781	1	1
AT1G48520	GLU-ADT subunit B	73779000	100920000	0	1030600	784750	0	16	16	16	32.2	32.2	32.2	60.94	0	64.667	693270000	36	0.0139687	0.00777596		0.0143143	0.0104701	0	0.00826147	0.0042772	-6.91939	1	1
AT3G56090	ferritin 3	81537000	83185000	0	1030600	784750	0	7	7	7	31.3	31.3	31.3	28.836	0	34.614	843180000	24	0.0126397	0.00943379		0.0129523	0.0127023	0	0.00855156	0.00427639	-6.8696	1	1
AT4G36250	aldehyde dehydrogenase 3F1	94747000	62983000	0	1030600	784750	0	7	7	7	16.7	16.7	16.7	53.615	0	23.91	651750000	24	0.0108774	0.0124597		0.0111465	0.0167767	0	0.00930771	0.0049295	-6.74736	1	1
AT3G46030	Histone superfamily protein;Histone superfamily protein	862970000	1493500000	1791700000	23403000	784750	3687300	7	7	1	49.7	49.7	15.2	15.912	0	129.03	11044000000	98	0.0271191	0.000525444	0.00205799	0.02779	0.000707495	0.00244978	0.0103158	0.00875159	-6.59901	1	1
AT4G17830	Peptidase M20/M25/M40 family protein	70526000	62542000	0	1030600	784750	0	9	9	9	24.7	24.7	24.7	48.742	0	16.128	467850000	20	0.0146131	0.0125476		0.0149745	0.016895	0	0.0106232	0.00534043	-6.55664	1	1
AT5G45930	magnesium chelatase i2	68092000	64027000	0	1030600	784750	0	15	6	6	44.5	14.1	14.1	46.097	0	118.25	369390000	14	0.0151354	0.0122565		0.0155098	0.0165031	0	0.010671	0.00534319	-6.55016	1	1
AT4G11600	glutathione peroxidase 6	50519000	89068000	0	1030600	784750	0	4	4	4	19.4	19.4	19.4	25.584	0	10.944	425060000	15	0.0204002	0.00881068		0.0209049	0.0118633	0	0.0109227	0.00605302	-6.51652	1	1
AT3G16000	MAR binding filament-like protein 1	47659000	83628000	0	1030600	784750	0	15	15	15	22.9	22.9	22.9	81.972	0	80.341	423120000	26	0.0216245	0.00938382		0.0221594	0.0126351	0	0.0115982	0.00641784	-6.42996	1	1
AT2G27720	60S acidic ribosomal protein family	52689000	63589000	0	1030600	784750	0	9	4	4	41.5	30	30	13.031	0	67.036	501800000	16	0.0195601	0.012341		0.0200439	0.0166168	0	0.0122202	0.0061897	-6.35458	1	1
AT3G04870	zeta-carotene desaturase	62199000	52895000	0	1030600	784750	0	9	9	9	23.7	23.7	23.7	61.633	0	45.903	428060000	24	0.0165694	0.014836		0.0169793	0.0199763	0	0.0123185	0.00621972	-6.34303	1	1
AT1G10510	RNI-like superfamily protein	56175000	57707000	0	1030600	784750	0	8	8	8	15	15	15	64.722	0	24.952	355420000	15	0.0183462	0.0135989		0.0188001	0.0183105	0	0.0123702	0.00618671	-6.33699	1	1
AT1G02280	translocon at the outer envelope membrane of chloroplasts 33	66739000	44168000	0	1030600	784750	0	4	4	4	19.9	19.9	19.9	32.925	0	12.655	442380000	16	0.0154422	0.0177674		0.0158243	0.0239233	0	0.0132492	0.00702506	-6.23795	1	1
ATCG00740	RNA polymerase subunit alpha	43288000	67538000	0	1030600	784750	0	5	5	5	16.4	16.4	16.4	38.137	0	18.358	387640000	18	0.023808	0.0116194		0.0243969	0.0156452	0	0.0133474	0.00713589	-6.2273	1	1
AT1G22450	cytochrome C oxidase 6B	67500000	43150000	0	1030600	784750	0	6	6	6	38.2	38.2	38.2	21.195	0	79.498	392380000	18	0.0152681	0.0181866		0.0156458	0.0244877	0	0.0133778	0.00715937	-6.22401	1	1
AT5G16715	ATP binding;valine-tRNA ligases;aminoacyl-tRNA ligases;nucleotide binding;ATP binding;aminoacyl-tRNA ligases	58258000	47188000	0	1030600	784750	0	12	12	12	15.1	15.1	15.1	110.63	0	22.179	517610000	16	0.0176903	0.0166303		0.0181279	0.0223922	0	0.0135067	0.00686463	-6.21018	1	1
AT3G14930	Uroporphyrinogen decarboxylase	47846000	46065000	0	1030600	784750	0	7	7	7	25.6	25.6	25.6	46.254	0	8.6438	354840000	15	0.0215399	0.0170357		0.0220728	0.0229381	0	0.0150036	0.00750598	-6.05854	1	1
ATCG00330	chloroplast ribosomal protein S14	39559000	43186000	0	1030600	784750	0	5	5	5	38	38	38	11.743	0	8.3382	439010000	16	0.0260522	0.0181714		0.0266967	0.0244673	0	0.0170547	0.00855158	-5.87369	1	1
AT2G38270	CAX-interacting protein 2	53643000	31124000	0	1030600	784750	0	7	7	7	42.3	42.3	42.3	32.205	0	41.464	380230000	21	0.0192122	0.0252137		0.0196875	0.0339495	0	0.017879	0.009842	-5.80559	1	1
AT4G01690	Flavin containing amine oxidoreductase family	66226000	27892000	0	1030600	784750	0	14	14	14	31.7	31.7	31.7	57.695	0	68.41	627430000	28	0.0155619	0.0281353		0.0159468	0.0378834	0	0.0179434	0.0109815	-5.8004	1	1
AT4G23460	Adaptin family protein;Adaptin family protein	31007000	52792000	0	1030600	784750	0	7	7	7	8.7	8.7	8.7	99.096	0	36.629	328510000	18	0.0332377	0.0148649		0.0340599	0.0200152	0	0.018025	0.00988247	-5.79385	1	1
AT2G33120	synaptobrevin-related protein 1;vesicle-associated membrane protein 721;vesicle-associated membrane protein 726;vesicle-associated membrane protein 725	32877000	47224000	0	1030600	784750	0	5	5	5	25.3	25.3	25.3	25.812	0	35.197	252030000	11	0.0313471	0.0166176		0.0321226	0.0223752	0	0.0181659	0.00950883	-5.78262	1	1
AT3G54090	fructokinase-like 1	26248000	68983000	0	1030600	784750	0	6	6	6	15.7	15.7	15.7	53.78	0	23.172	346090000	17	0.0392639	0.011376		0.0402353	0.0153175	0	0.0185176	0.0117246	-5.75496	1	1
AT2G31810	ACT domain-containing small subunit of acetolactate synthase protein	27729000	44201000	0	1030600	784750	0	6	6	6	15.1	15.1	15.1	53.872	0	16.714	221890000	16	0.0371669	0.0177541		0.0380863	0.0239054	0	0.0206639	0.0111134	-5.59674	1	1
AT5G54900	RNA-binding protein 45A	47590000	25812000	0	1030600	784750	0	8	8	8	23.8	23.8	23.8	42.323	0	27.176	284820000	11	0.0216558	0.0304025		0.0221915	0.0409362	0	0.0210426	0.0118312	-5.57055	1	1
AT5G36170	high chlorophyll fluorescent 109	36017000	31093000	0	1030600	784750	0	4	4	4	8.1	8.1	8.1	50.976	0	13.457	290650000	10	0.0286143	0.0252388		0.0293221	0.0339833	0	0.0211018	0.0106364	-5.56649	1	1
AT4G34620	small subunit ribosomal protein 16	100780000	48839000	132340000	1030600	784750	3687300	4	4	4	60.2	60.2	60.2	12.699	0	37.522	1013600000	30	0.0102262	0.0160681	0.0278623	0.0104792	0.0216353	0.0331666	0.0217604	0.00654959	-5.52215	1	1
AT1G07780	phosphoribosylanthranilate isomerase 1;phosphoribosylanthranilate isomerase 2	30392000	34128000	0	1030600	784750	0	4	4	4	21.5	21.5	21.5	29.633	0	30.75	319320000	12	0.0339102	0.0229943		0.0347491	0.0309612	0	0.0219034	0.0110062	-5.5127	1	1
AT3G15260	Protein phosphatase 2C family protein	33374000	30391000	0	1030600	784750	0	4	4	3	16.3	16.3	13.1	31.63	0	15.979	153430000	13	0.0308803	0.0258218		0.0316442	0.0347683	0	0.0221375	0.0111054	-5.49736	1	1
AT4G32470	Cytochrome bd ubiquinol oxidase, 14kDa subunit;Cytochrome bd ubiquinol oxidase, 14kDa subunit	33093000	30355000	0	1030600	784750	0	2	2	2	17.2	17.2	17.2	14.527	0	7.4179	123050000	8	0.0311425	0.0258524		0.0319129	0.0348096	0	0.0222408	0.0111518	-5.49065	1	1
AT3G04340	FtsH extracellular protease family	32940000	30047000	0	1030600	784750	0	6	6	6	5.4	5.4	5.4	152.26	0	9.149	144760000	10	0.0312872	0.0261174		0.0320612	0.0351664	0	0.0224092	0.0112404	-5.47977	1	1
AT2G04842	threonyl-tRNA synthetase, putative / threonine--tRNA ligase, putative	23308000	42576000	0	1030600	784750	0	8	8	8	15.7	15.7	15.7	74.784	0	17.17	213060000	15	0.0442166	0.0184317		0.0453104	0.0248178	0	0.0233761	0.0130998	-5.41882	1	1
AT3G15660	glutaredoxin 4	22249000	46476000	0	1030600	784750	0	4	4	4	24.3	24.3	24.3	18.734	0	14.904	211720000	10	0.0463212	0.0168851		0.0474671	0.0227353	0	0.0234008	0.0137066	-5.4173	1	1
AT2G24060	Translation initiation factor 3 protein	28879000	31132000	0	1030600	784750	0	4	4	2	15.7	15.7	9	35.141	0	17.153	258020000	11	0.0356868	0.0252072		0.0365696	0.0339408	0	0.0235035	0.0117762	-5.41098	1	1
AT1G77330	2-oxoglutarate (2OG) and Fe(II)-dependent oxygenase superfamily protein	19712000	61554000	0	1030600	784750	0	5	5	5	15.6	15.6	15.6	34.946	0	19.199	232680000	17	0.0522829	0.012749		0.0535762	0.0171661	0	0.0235808	0.0157952	-5.40624	1	1
AT2G30620	winged-helix DNA-binding transcription factor family protein	35859000	61803000	175600000	1030600	784750	3687300	10	10	8	31.5	31.5	27.8	28.487	0	50.722	523990000	27	0.0287403	0.0126976	0.0209983	0.0294513	0.017097	0.0249958	0.023848	0.00361227	-5.38999	1	1
AT4G26690	PLC-like phosphodiesterase family protein	24872000	35434000	0	1030600	784750	0	5	5	5	10.3	10.3	10.3	82.561	0	9.1036	254650000	10	0.0414362	0.0221468		0.0424612	0.0298201	0	0.0240938	0.0125874	-5.3752	1	1
AT2G45710	Zinc-binding ribosomal protein family protein;ribosomal protein S27;Zinc-binding ribosomal protein family protein	78817000	40445000	124240000	1030600	784750	3687300	5	5	4	47.6	47.6	32.1	9.405	0	45.763	841070000	36	0.0130759	0.0194029	0.0296788	0.0133993	0.0261255	0.035329	0.0249513	0.00635771	-5.32474	1	1
AT3G27925	DegP protease 1	41089000	18949000	0	1030600	784750	0	4	4	4	11.6	11.6	11.6	46.673	0	9.9028	209060000	5	0.0250821	0.0414138		0.0257026	0.0557625	0	0.027155	0.0161136	-5.20264	1	1
AT3G21110	purin 7	25637000	24963000	0	1030600	784750	0	5	5	5	18	18	18	46.063	0	7.6009	152940000	4	0.0401997	0.0314365		0.0411942	0.0423284	0	0.0278409	0.0139243	-5.16665	1	1
AT2G35880	TPX2 (targeting protein for Xklp2) protein family	19003000	37068000	0	1030600	784750	0	4	4	4	11.6	11.6	11.6	46.696	0	7.0471	132900000	6	0.0542335	0.0211706		0.0555752	0.0285056	0	0.0280269	0.016045	-5.15704	1	1
AT5G10840	Endomembrane protein 70 protein family	1740300	17575000	3199500	124530000	102340000	75259000	7	1	1	11.3	2.2	2.2	74.466	0	3.5655	49278000	5	71.5566	5.82304	23.5221	73.3268	7.84057	28.0001	36.3892	19.364	5.18544	1	1
AT1G66200	glutamine synthase clone F11	119540000	9603800	8698800	3220400000	387230000	208190000	10	5	2	31.8	21.9	12.9	40.39	0	28.989	560990000	19	26.9399	40.3205	23.9332	27.6064	54.2904	28.4895	36.7954	8.75122	5.20145	1	1
AT1G11580	methylesterase PCR A	5002600	2539400	3199500	88052000	95531000	114700000	2	2	2	4.7	4.7	4.7	61.687	0.00035499	3.0687	26163000	2	17.6012	37.6195	35.8494	18.0367	50.6536	42.6742	37.1215	9.8165	5.21418	1	1
AT5G05590	phosphoribosylanthranilate isomerase 2;phosphoribosylanthranilate isomerase 1	1740300	2539400	0	129460000	66838000	0	6	6	6	25.8	25.8	25.8	29.619	0	54.005	542090000	25	74.3895	26.3204		76.2297	35.4397	0	37.2231	22.0237	5.21813	1	1
AT5G23830	MD-2-related lipid recognition domain-containing protein	1740300	2539400	0	122280000	77685000	0	5	5	5	32.3	32.3	32.3	18.088	0	22.54	379340000	15	70.2637	30.5919		72.0019	41.1911	0	37.731	20.857	5.23768	1	1
AT3G28270	Protein of unknown function (DUF677)	1740300	2539400	0	161220000	39459000	0	7	7	7	23.5	23.5	23.5	41.612	0	48.487	565490000	21	92.6392	15.5387		94.9309	20.9224	0	38.6178	28.7971	5.27119	1	1
AT4G15390	HXXXD-type acyl-transferase family protein	1740300	0	3199500	145000000	0	82710000	9	9	9	28	28	28	48.767	0	32.251	512230000	18	83.319		25.8509	85.3801	0	30.7723	38.7175	24.9652	5.27491	1	1
AT1G07750	RmlC-like cupins superfamily protein	1740300	3869700	0	113790000	143250000	0	1	1	1	3.4	3.4	3.4	38.31	0.0028662	2.0967	49399000	2	65.3853	37.0184		67.0028	49.8442	0	38.949	20.0945	5.28351	1	1
AT2G45960	plasma membrane intrinsic protein 1B	1740300	46336000	0	193210000	107000000	0	4	2	2	16.9	9.3	9.3	32.454	0	11.126	840820000	11	111.021	2.30922		113.768	3.1093	0	38.9589	37.4151	5.28388	1	1
AT1G74100	sulfotransferase 16	1740300	2539400	0	121020000	95393000	0	9	9	9	28.4	28.4	28.4	39.219	0	26.438	564730000	26	69.5397	37.5652		71.26	50.5805	0	40.6135	21.166	5.34389	1	1
AT1G07810	ER-type Ca2+-ATPase 1	1740300	2539400	3199500	108070000	74522000	50830000	12	12	2	13.9	13.9	2.5	116.36	0	35.398	638950000	28	62.0985	29.3463	15.8869	63.6347	39.514	18.9113	40.6867	12.9238	5.34648	1	1
AT2G38760	annexin 3	1740300	2539400	0	122690000	95343000	0	9	9	9	30.5	30.5	30.5	36.255	0	44.407	542800000	35	70.4993	37.5455		72.2433	50.554	0	40.9324	21.4025	5.35517	1	1
AT2G33380	Caleosin-related family protein	52435000	2539400	3199500	292460000	151630000	100300000	4	4	4	26.3	26.3	26.3	26.6	0	42.039	208370000	5	5.57757	59.711	31.3486	5.71555	80.3991	37.3167	41.1438	21.6441	5.3626	1	1
AT5G42580	cytochrome P450, family 705, subfamily A, polypeptide 12	1740300	2539400	3199500	100550000	57850000	95314000	12	12	12	21.2	21.2	21.2	56.882	0	29.065	529060000	33	57.7774	22.781	29.7903	59.2067	30.6739	35.4616	41.7807	8.8219	5.38477	1	1
AT2G39310	jacalin-related lectin 22	62316000	107020000	3199500	1109600000	878080000	273180000	18	18	18	50.4	50.4	50.4	50.462	0	57.28	723820000	46	17.806	8.20482	85.3821	18.2465	11.0476	101.637	43.6436	29.0709	5.4477	1	1
AT3G16470	Mannose-binding lectin superfamily protein	19650000	80927000	25440000	1053000000	3523900000	540150000	7	7	7	29.9	29.9	29.9	48.496	0	43.668	273420000	21	53.5878	43.5442	21.2323	54.9134	58.631	25.2744	46.273	10.554	5.5321	1	1
AT2G37270	ribosomal protein 5B	26410000	3446400	31364000	524620000	294180000	191510000	10	2	2	34.3	11.1	11.1	22.99	0	323.31	136540000	34	19.8644	85.3586	6.10605	20.3558	114.933	7.26849	47.5191	33.918	5.57044	1	1
AT3G22890	ATP sulfurylase 1	127530000	156570000	3199500	695640000	225390000	372310000	14	14	9	45.4	45.4	34.3	51.458	0	50.776	1170600000	57	5.45472	1.43955	116.365	5.58965	1.93831	138.518	48.682	44.9304	5.60532	1	1
AT5G19110	Eukaryotic aspartyl protease family protein	1740300	2539400	0	97405000	173940000	0	7	7	7	17.8	17.8	17.8	43.362	0	11.744	347850000	16	55.9702	68.4965		57.3548	92.2286	0	49.8611	26.8865	5.63984	1	1
AT5G58230	Transducin/WD40 repeat-like superfamily protein	14238000	0	3199500	97376000	0	385790000	3	3	3	9.9	9.9	9.9	48.194	0	7.3576	208280000	5	6.83916		120.578	7.00835	0	143.533	50.1806	46.7202	5.64906	1	1
AT1G11840	glyoxalase I homolog	109710000	2539400	46237000	333100000	270970000	170760000	9	9	8	36.3	36.3	31.4	36.291	0	42.182	918940000	28	3.03619	106.706	3.69315	3.1113	143.677	4.39623	50.3949	46.6426	5.6552	1	1
AT1G24100	UDP-glucosyl transferase 74B1	1740300	2594400	3199500	166330000	70253000	51639000	1	1	1	2.4	2.4	2.4	51.002	0.026461	0.83172	19243000	1	95.5755	27.0787	16.1397	97.9398	36.4607	19.2123	51.2043	23.8924	5.67819	1	1
AT4G37410	cytochrome P450, family 81, subfamily F, polypeptide 4	1740300	2539400	0	212890000	64960000	0	10	10	10	25.5	25.5	25.5	57.168	0	37.394	668780000	27	122.329	25.5808		125.356	34.4439	0	53.2665	37.3909	5.73516	1	1
AT3G12145	Leucine-rich repeat (LRR) family protein	1740300	2539400	0	122360000	167540000	0	11	11	11	35.1	35.1	35.1	35.808	0	35.15	530200000	27	70.3097	65.9762		72.049	88.8351	0	53.6281	27.2484	5.74492	1	1
AT5G07460	peptidemethionine sulfoxide reductase 2	1740300	2539400	0	202650000	78381000	0	7	7	7	37.6	37.6	37.6	24.434	0	70.653	1043300000	25	116.445	30.866		119.326	41.5601	0	53.6287	34.971	5.74493	1	1
AT4G21830	methionine sulfoxide reductase B7;methionine sulfoxide reductase B8	1740300	2539400	3199500	101600000	109750000	119990000	7	7	6	41.7	41.7	41.7	15.456	0	199.32	862010000	45	58.3807	43.2189	37.5027	59.825	58.193	44.6423	54.2201	4.812	5.76076	1	1
AT1G51760	peptidase M20/M25/M40 family protein	1740300	2539400	0	151610000	148960000	0	7	7	7	12	12	12	48.263	0	34.691	810630000	32	87.1172	58.6595		89.2723	78.9834	0	56.0852	28.1995	5.80955	1	1
AT2G20610	Tyrosine transaminase family protein	4575100	2539400	3199500	128630000	163210000	152640000	4	4	4	14.9	14.9	14.9	51.087	0	10.976	40738000	4	28.1152	64.2711	47.7075	28.8107	86.5392	56.7898	57.3799	16.6674	5.84247	1	1
AT4G23100	glutamate-cysteine ligase	115290000	2539400	3199500	475350000	238020000	113430000	12	12	12	25.5	25.5	25.5	58.562	0	107.49	908900000	44	4.12308	93.7308	35.4524	4.22508	126.206	42.2017	57.5442	36.0388	5.8466	1	1
AT1G65890	acyl activating enzyme 12;benzoyloxyglucosinolate 1	3441400	2539400	3199500	219300000	58592000	263030000	1	1	1	1.9	1.9	1.9	64.724	0.00034083	2.6995	16613000	3	63.7241	23.0732	82.2097	65.3005	31.0674	97.8604	64.7428	19.2835	6.01665	1	1
AT5G02940	Protein of unknown function (DUF1012)	1740300	2539400	0	62051000	304860000	0	16	16	12	20.8	20.8	16	92.137	0	107.81	763610000	50	35.6553	120.052		36.5374	161.647	0	66.0613	48.9427	6.04573	1	1
AT3G28220	TRAF-like family protein	1740300	2539400	3199500	83289000	237220000	106280000	9	9	9	19.7	19.7	19.7	42.886	0	26.01	937390000	39	47.859	93.4158	33.2177	49.0429	125.782	39.5415	71.4554	27.3013	6.15897	1	1
AT1G13280	allene oxide cyclase 4	1740300	16768000	3199500	166670000	462780000	234200000	3	3	3	14.2	14.2	14.2	27.809	0	22.493	328350000	10	95.7708	27.599	73.1989	98.14	37.1613	87.1342	74.1452	18.7629	6.21228	1	1
AT1G02920	glutathione S-transferase 7	1740300	0	3199500	301190000	0	148410000	9	8	3	37.8	34	20.1	23.598	0	54.373	1343900000	45	173.068		46.3854	177.349	0	55.216	77.5217	52.397	6.27653	1	1
AT5G05730	anthranilate synthase alpha subunit 1	1740300	20919000	3199500	309070000	99682000	175640000	3	3	3	5.3	5.3	5.3	69.674	0.0043546	1.8832	67103000	2	177.596	4.76514	54.8961	181.989	6.41613	65.3469	84.5841	51.5882	6.40231	1	1
AT4G30530	Class I glutamine amidotransferase-like superfamily protein	1740300	2539400	3199500	217130000	128350000	159810000	12	12	12	48.4	48.4	48.4	28.385	0	147.86	1156600000	58	124.766	50.5434	49.9484	127.852	68.0553	59.4574	85.1217	21.509	6.41145	1	1
AT1G54020	GDSL-like Lipase/Acylhydrolase superfamily protein	1740300	2539400	3199500	115110000	322960000	60710000	8	8	8	22.3	22.3	22.3	41.8	0	20.163	681850000	18	66.1438	127.18	18.9748	67.78	171.244	22.5872	87.2037	43.9987	6.44632	1	1
AT4G31500	cytochrome P450, family 83, subfamily B, polypeptide 1	1740300	2539400	3199500	292700000	124480000	84113000	13	13	13	28.5	28.5	28.5	56.846	0	52.961	860410000	42	168.189	49.0195	26.2894	172.35	66.0033	31.2943	89.8826	42.4337	6.48997	1	1
AT5G26260	TRAF-like family protein	1740300	2539400	0	318390000	199390000	0	8	6	6	25.4	20.2	20.2	39.826	0	25.542	1007700000	32	182.951	78.5185		187.477	105.723	0	97.7334	54.2672	6.61078	1	1
AT3G20940	cytochrome P450, family 705, subfamily A, polypeptide 30	1740300	2539400	3199500	377750000	73277000	138420000	14	14	11	25.8	25.8	20.3	59.569	0	69.523	1374600000	49	217.06	28.856	43.263	222.43	38.8538	51.4992	104.261	59.1971	6.70406	1	1
AT5G47990	cytochrome P450, family 705, subfamily A, polypeptide 5	1740300	2539400	3199500	428330000	81509000	97388000	11	10	9	28.2	26.8	24.7	58.44	0	60.759	1297400000	47	246.124	32.0977	30.4385	252.213	43.2187	36.2332	110.555	70.8576	6.78862	1	1
AT4G18440	L-Aspartase-like family protein;L-Aspartase-like family protein	1740300	2539400	3199500	175690000	324040000	159980000	18	18	18	28	28	28	59.757	0	73.284	1360200000	75	100.954	127.605	50.0016	103.451	171.817	59.5206	111.596	32.6718	6.80214	1	1
AT1G54690	gamma histone variant H2AX;Histone superfamily protein;Histone superfamily protein;histone H2A 2;histone H2A 13;histone H2A 10	1740300	0	3199500	239570000	0	536820000	3	3	2	24.6	24.6	18.3	14.783	0	19.548	1245200000	27	137.66		167.782	141.066	0	199.724	113.597	59.2687	6.82778	1	1
AT1G17745	D-3-phosphoglycerate dehydrogenase	1740300	2539400	3199500	368350000	123780000	172900000	21	19	19	36.1	34.4	34.4	69.733	0	93.826	1418800000	59	211.659	48.7438	54.0397	216.895	65.6322	64.3275	115.618	50.6398	6.85322	1	1
AT3G16410	nitrile specifier protein 4	1740300	0	3199500	535770000	0	211930000	24	7	7	46.7	17.4	17.4	67.603	0	48.56	2002200000	34	307.861		66.2385	315.477	0	78.8486	131.442	94.7908	7.03828	1	1
AT3G25760	allene oxide cyclase 1	1740300	2539400	3199500	267000000	322670000	197330000	8	6	6	34.3	28	28	27.801	0	78.275	1443000000	47	153.422	127.065	61.6753	157.217	171.09	73.4167	133.908	30.5096	7.0651	1	1
AT2G27860	UDP-D-apiose/UDP-D-xylose synthase 1	1740300	2539400	3199500	413570000	234910000	146570000	13	13	2	37.5	37.5	6.4	43.637	0	62.94	2012000000	95	237.643	92.5061	45.8103	243.522	124.557	54.5314	140.87	55.1632	7.13822	1	1
AT3G09940	monodehydroascorbate reductase	1740300	14744000	3199500	665690000	105750000	262230000	1	1	1	4.3	4.3	4.3	48.362	0	3.9316	22951000	5	382.515	7.17241	81.9597	391.977	9.65745	97.5628	166.399	115.608	7.3785	1	1
AT1G52040	myrosinase-binding protein 1	1740300	2539400	3199500	431410000	483840000	85713000	18	18	15	43.3	43.3	39.4	50.166	0	153.67	2516500000	105	247.894	190.533	26.7895	254.026	256.548	31.8896	180.821	74.4694	7.49842	1	1
AT1G66270	Glycosyl hydrolase superfamily protein	1740300	2539400	3199500	445630000	100170000	742830000	20	10	10	40.1	26.5	26.5	59.663	0	250.17	2528600000	75	256.065	39.4463	232.171	262.4	53.1134	276.37	197.294	72.2032	7.62421	1	1
AT3G29360	UDP-glucose 6-dehydrogenase family protein	1740300	2539400	3199500	554150000	386700000	358110000	18	18	6	41	41	19.6	53.172	0	163.7	2555300000	91	318.422	152.28	111.927	326.299	205.041	133.235	221.525	56.339	7.79133	1	1
AT1G66280	Glycosyl hydrolase superfamily protein	1740300	4143400	3199500	499870000	435220000	626840000	6	1	1	9	4	4	59.78	0.0066707	1.6843	21023000	1	287.232	105.039	195.918	294.338	141.433	233.216	222.995	44.4347	7.80087	1	1
AT5G03300	adenosine kinase 2	64013000	2539400	43322000	443890000	1393100000	614010000	20	8	8	59.4	32.5	32.5	37.846	0	116.23	508650000	25	6.93437	548.594	14.1732	7.10591	738.667	16.8714	254.215	242.242	7.9899	1	1
AT1G76790	O-methyltransferase family protein	1740300	2539400	3199500	471460000	516180000	587470000	12	12	12	36.5	36.5	36.5	40.222	0	277.33	3186000000	87	270.907	203.268	183.613	277.609	273.695	218.568	256.624	19.0614	8.00351	1	1
AT4G08870	Arginase/deacetylase superfamily protein	81045000	27888000	3199500	2938900000	2873200000	1681700000	5	5	3	20.6	20.6	16	37.98	0	14.798	472420000	20	36.2626	103.026	525.613	37.1596	138.722	625.677	267.186	181.627	8.0617	1	1
AT1G52000	Mannose-binding lectin superfamily protein	1740300	2539400	3199500	672670000	640260000	236800000	19	19	19	33.8	33.8	33.8	73.938	0	265.59	3096500000	120	386.525	252.13	74.0116	396.087	339.487	88.1015	274.558	94.6494	8.10097	1	1
AT3G25770	allene oxide cyclase 2	1740300	2539400	3199500	409880000	851550000	375560000	9	9	7	35.6	35.6	29.2	27.635	0	157.85	3035200000	75	235.523	335.335	117.381	241.349	451.519	139.727	277.532	91.8068	8.11651	1	1
AT3G44320	nitrilase 3	13653000	2539400	3199500	943200000	1033500000	724900000	4	2	2	22	11.3	11.3	38.022	0	21.108	84608000	5	69.0837	406.986	226.567	70.7927	547.995	269.699	296.162	138.39	8.21024	1	1
AT5G35940	Mannose-binding lectin superfamily protein	1740300	2539400	3199500	1274200000	161340000	831290000	18	18	16	43.9	43.9	34.9	48.514	0	118.7	3612600000	108	732.173	63.5347	259.819	750.285	85.5477	309.282	381.705	195.28	8.57631	1	1
AT1G33120	Ribosomal protein L6 family;Ribosomal protein L6 family	1740300	2539400	3199500	686970000	1223200000	658510000	16	16	16	71.1	71.1	71.1	22.017	0	95.839	3703600000	111	394.742	481.689	205.817	404.507	648.58	244.999	432.696	117.353	8.75721	1	1
AT5G22880	histone B2;Histone superfamily protein;Histone superfamily protein	1740300	136570000	3199500	1331300000	547860000	3634700000	6	1	1	45.5	8.3	8.3	15.732	0	9.0606	208710000	4	764.983	4.01157	1136.02	783.907	5.40147	1352.29	713.867	390.388	9.47951	1	1
AT5G42650	allene oxide synthase	37037000	2539400	3199500	3355300000	2901300000	1874400000	8	8	8	19.5	19.5	19.5	58.196	0	34.7	241150000	17	90.5932	1142.51	585.842	92.8343	1538.36	697.371	776.19	419.145	9.60027	1	1
AT3G28300	Protein of unknown function (DUF677);Protein of unknown function (DUF677)	1740300	14117000	3199500	3167300000	1380100000	2044700000	4	4	4	13	13	13	42.954	0	28.888	52320000	6	1819.97	97.7616	639.069	1865	131.633	760.731	919.12	506.607	9.84411	1	1
AT1G52410	TSK-associating protein 1	1740300	2539400	3199500	2238600000	3448600000	561270000	70	69	69	76.9	76.9	76.9	84.375	0	323.31	13697000000	444	1286.33	1358.04	175.424	1318.15	1828.56	208.821	1118.51	478.115	10.1274	1	1
AT1G52400	beta glucosidase 18;beta glucosidase 24	1740300	16676000	3199500	4898800000	5261600000	2853900000	3	1	1	3.2	1.5	1.5	60.459	0.026908	0.81355	53388000	5	2814.92	315.519	891.983	2884.55	424.838	1061.79	1457.06	737.049	10.5088	1	1
AT4G23600	Tyrosine transaminase family protein	1740300	2539400	3199500	3430300000	3426700000	1677300000	32	32	32	70.6	70.6	70.6	47.038	0	323.31	15773000000	345	1971.1	1349.41	524.238	2019.86	1816.95	624.04	1486.95	435.412	10.5381	1	1
AT2G07698	ATPase, F1 complex, alpha subunit protein;ATP synthase subunit 1	1740300	2539400	3199500	4015600000	2919000000	2648000000	33	33	32	36.2	36.2	35.3	85.932	0	323.31	17967000000	358	2307.42	1149.48	827.629	2364.5	1547.75	985.189	1632.48	400.42	10.6728	1	1
AT5G38410	Ribulose bisphosphate carboxylase (small chain) family protein;Ribulose bisphosphate carboxylase (small chain) family protein;Ribulose bisphosphate carboxylase (small chain) family protein	1740300	2539400	3199500	2596100000	4138700000	5774900000	14	14	11	53.8	53.8	41.9	20.84	0	218.3	23747000000	166	1491.75	1629.79	1804.94	1528.66	2194.47	2148.55	1957.23	214.695	10.9346	1	1
AT3G45140	lipoxygenase 2	9380400	2539400	3199500	29168000000	22486000000	15042000000	3	3	3	4.8	4.8	4.8	102.04	0	3.5151	47048000	4	3109.46	8854.85	4701.36	3186.38	11922.8	5596.38	6901.86	2605.09	12.7528	1	1

## Sheet: Al6_ES&Al6_JA (2-3) DE
Protein ID	Description	al6 ES_R1	al6 ES_R2	al6 ES_R3	al6 +JA_R1	al6 +JA_R2	al6 +JA_R3	N: Peptides	N: Razor + unique peptides	N: Unique peptides	N: Sequence coverage [%]	N: Unique + razor sequence coverage [%]	N: Unique sequence coverage [%]	N: Mol. weight [kDa]	N: Q-value	N: Score	N: Intensity	N: MS/MS count	al6 +JA_R1/al6 ES_R1	al6 +JA_R2/al6 ES_R2	al6 +JA_R3/al6 ES_R3	NB1: al6 +JA_R1/al6 ES_R1	NB2: al6 +JA_R2/al6 ES_R2	NB3: al6 +JA_R3/al6 ES_R3	Ratio	SE	Log2 Ratio	z-test	Repeat test				Average	SD	UL	LL
ATMG01190	ATP synthase subunit 1;ATPase, F1 complex, alpha subunit protein	2436100000	2156000000	1746100000	1388200	2919500	281380	28	27	27	51.1	49.7	49.7	54.971	0	323.31	19626000000	344	0.000569845	0.00135413	0.000161148	0.000557174	0.00143195	0.000140301	0.000709808	0.000380597	-10.4603	1	1				0.748009	6.52323	13.5335	-12.0375
AT1G33140	Ribosomal protein L6 family;Ribosomal protein L6 family	1537600000	622780000	895400000	1388200	2919500	281380	20	20	16	74.2	74.2	65.5	22.017	0	323.31	10411000000	202	0.000902836	0.00468785	0.000314251	0.00088276	0.00495726	0.000273599	0.00203787	0.00147025	-8.93872	1	1
AT5G19770	tubulin alpha-3;tubulin alpha-5	185210000	0	307620000	1388200	0	281380	22	6	6	45.3	16.2	16.2	49.654	0	125.24	1414400000	51	0.00749528		0.0009147	0.00732861	0	0.000796373	0.00270833	0.00232155	-8.52838	1	1
AT4G00100	ribosomal protein S13A	782420000	339180000	300110000	1388200	2919500	281380	12	12	1	52.3	52.3	7.9	17.085	0	74.982	4550300000	83	0.00177424	0.00860752	0.00093759	0.00173479	0.00910219	0.000816302	0.00388443	0.00262232	-8.00808	1	1
AT1G79210	N-terminal nucleophile aminohydrolases (Ntn hydrolases) superfamily protein;proteasome subunit PAB1	157390000	0	50628000	1388200	0	281380	8	8	8	51.1	51.1	51.1	25.733	0	50.389	887720000	38	0.00882013		0.00555779	0.008624	0	0.00483883	0.00448761	0.00249572	-7.79984	1	1
AT3G53430	Ribosomal protein L11 family protein;Ribosomal protein L11 family protein	1510900000	223650000	445540000	1388200	2919500	281380	8	8	4	60.8	60.8	27.1	17.97	0	263.51	7709000000	98	0.00091879	0.0130539	0.000631548	0.00089836	0.0138041	0.00054985	0.0050841	0.00436115	-7.61979	1	1
AT5G28060	Ribosomal protein S24e family protein	106700000	0	46947000	1388200	0	281380	5	1	1	35.3	11.3	11.3	15.419	0	68.844	593120000	10	0.0130103		0.00599357	0.012721	0	0.00521823	0.00597975	0.00369193	-7.3857	1	1
AT3G55750	Ribosomal protein L35Ae family protein;Ribosomal protein L35Ae family protein	102490000	0	45704000	1388200	0	281380	6	6	4	36	36	27	12.785	0	29.696	653330000	11	0.0135447		0.00615657	0.0132436	0	0.00536015	0.00620124	0.00384615	-7.33323	1	1
AT5G35620	Eukaryotic initiation factor 4E protein	86736000	0	55758000	1388200	0	281380	2	2	2	20.2	20.2	20.2	22.514	0	21.586	492190000	9	0.0160049		0.00504645	0.015649	0	0.00439364	0.00668088	0.00465999	-7.22575	1	1
AT5G47570	unknown protein;Has 30201 Blast hits to 17322 proteins in 780 species: Archae - 12;Bacteria - 1396;Metazoa - 17338;Fungi - 3422;Plants - 5037;Viruses - 0;Other Eukaryotes - 2996 (source: NCBI BLink).	94482000	0	40392000	1388200	0	281380	2	2	2	16.8	16.8	16.8	13.211	0.0037465	1.9221	451310000	3	0.0146927		0.00696623	0.014366	0	0.00606507	0.00681037	0.00416383	-7.19805	1	1
AT1G15270	Translation machinery associated TMA7	176090000	262570000	129510000	1388200	2919500	281380	3	3	3	26.6	26.6	26.6	6.978	0	9.2021	2057400000	7	0.00788347	0.0111189	0.00217265	0.00770817	0.0117579	0.00189159	0.00711924	0.00286335	-7.13406	1	1
AT5G61170	Ribosomal protein S19e family protein	73035000	0	50436000	1388200	0	281380	11	6	4	59.4	32.2	22.4	15.697	0	20.755	549490000	24	0.0190073		0.00557895	0.0185847	0	0.00485725	0.00781398	0.0055649	-6.99973	1	1
AT1G41830	SKU5-similar 6	58545000	0	38478000	1388200	0	281380	7	7	5	14.4	14.4	10.1	60.577	0	46.23	436530000	16	0.0237117		0.00731275	0.0231844	0	0.00636676	0.0098504	0.00691571	-6.6656	1	1
AT4G32460	Protein of unknown function, DUF642	64793000	0	24885000	1388200	0	281380	4	4	4	8.5	8.5	8.5	39.818	0	9.9609	345520000	11	0.0214252		0.0113072	0.0209487	0	0.0098445	0.0102644	0.00605103	-6.6062	1	1
ATCG00740	RNA polymerase subunit alpha	47183000	0	59526000	1388200	0	281380	5	5	5	16.4	16.4	16.4	38.137	0	18.358	387640000	18	0.0294216		0.00472701	0.0287674	0	0.00411552	0.010961	0.00898213	-6.51148	1	1
AT2G17265	homoserine kinase	43582000	0	31190000	1388200	0	281380	5	5	5	22.2	22.2	22.2	38.528	0	33.815	308980000	18	0.0318526		0.00902148	0.0311443	0	0.00785445	0.0129996	0.00935141	-6.26539	1	1
AT2G04780	FASCICLIN-like arabinoogalactan 7	41991000	0	32406000	1388200	0	281380	3	3	3	11.4	11.4	11.4	26.845	0	106.32	296550000	11	0.0330595		0.00868296	0.0323244	0	0.00755972	0.0132947	0.00976189	-6.23301	1	1
AT1G20440	cold-regulated 47	0	82353000	93834000	0	2919500	281380	10	9	9	62.6	59.6	59.6	29.896	0	51.457	355000000	19		0.035451	0.0029987	0	0.0374884	0.00261078	0.0133664	0.0120845	-6.22525	1	1
AT4G25050	acyl carrier protein 4	36098000	0	35549000	1388200	0	281380	3	3	3	18.8	18.8	18.8	15.938	0	27.004	352280000	17	0.0384564		0.00791527	0.0376013	0	0.00689134	0.0148309	0.0115577	-6.07525	1	1
AT2G14720	vacuolar sorting receptor 4	0	81579000	33348000	0	2919500	281380	5	5	1	11.9	11.9	2.5	69.812	0	16.086	259010000	14		0.0357874	0.00843769	0	0.0378441	0.00734618	0.0150634	0.0115861	-6.05281	1	1
AT3G14290	20S proteasome alpha subunit E2	282780000	81379000	56018000	1388200	2919500	281380	10	10	1	42.2	42.2	14.8	25.977	0	159.02	1290400000	49	0.00490912	0.0358753	0.00502303	0.00479996	0.0379371	0.00437324	0.0157034	0.0111175	-5.99278	1	1
AT3G63140	chloroplast stem-loop binding protein of 41 kDa	42036000	262480000	51599000	1388200	2919500	281380	10	10	10	38.4	38.4	38.4	43.929	0	34.708	934630000	36	0.0330241	0.0111228	0.00545321	0.0322898	0.011762	0.00474777	0.0162665	0.00826354	-5.94195	1	1
AT3G63520	carotenoid cleavage dioxygenase 1	35654000	0	22538000	1388200	0	281380	7	7	7	17.8	17.8	17.8	60.907	0	10.632	225090000	8	0.0389353		0.0124847	0.0380696	0	0.0108697	0.0163131	0.0113217	-5.93783	1	1
AT4G18810	NAD(P)-binding Rossmann-fold superfamily protein	40636000	0	15392000	1388200	0	281380	6	6	6	16.7	16.7	16.7	69.137	0	13.317	231300000	9	0.0341618		0.0182809	0.0334022	0	0.0159161	0.0164394	0.00964594	-5.9267	1	1
AT2G16430	purple acid phosphatase 10	31591000	0	27761000	1388200	0	281380	5	5	5	17.1	17.1	17.1	54.218	0	12.365	223240000	12	0.0439429		0.0101358	0.0429658	0	0.00882462	0.0172635	0.0131012	-5.85613	1	1
AT5G23860	tubulin beta 8	58766000	111680000	136840000	1388200	2919500	281380	22	3	1	49.2	8.5	2.4	50.606	0	50.564	980700000	44	0.0236225	0.0261417	0.00205627	0.0230972	0.027644	0.00179027	0.0175105	0.00796895	-5.83564	1	1
AT1G48410	Stabilizer of iron transporter SufD / Polynucleotidyl transferase	29769000	0	28347000	1388200	0	281380	10	10	10	11.2	11.2	11.2	116.46	0	17.824	342410000	14	0.0466324		0.00992627	0.0455955	0	0.0086422	0.0180792	0.0139825	-5.78952	1	1
AT4G09730	RH39	28693000	0	33494000	1388200	0	281380	6	6	6	17.2	17.2	17.2	68.923	0	22.738	209280000	9	0.0483811		0.00840091	0.0473053	0	0.00731416	0.0182065	0.0147018	-5.7794	1	1
AT5G16710	dehydroascorbate reductase 1	101030000	83646000	51786000	1388200	2919500	281380	13	13	13	64	64	64	28.514	0	23.758	741330000	27	0.0137405	0.034903	0.00543351	0.0134349	0.0369089	0.00473063	0.0183582	0.0096097	-5.76743	1	1
AT5G67510	Translation protein SH3-like family protein	33531000	0	14931000	1388200	0	281380	2	2	2	15.8	15.8	15.8	16.79	0.0016518	2.4284	180080000	3	0.0414005		0.0188454	0.0404799	0	0.0164075	0.0189625	0.0117552	-5.72071	1	1
AT4G28660	photosystem II reaction center PSB28 protein	25611000	0	58533000	1388200	0	281380	2	2	2	11.6	11.6	11.6	21.943	0	9.8371	587220000	9	0.0542033		0.0048072	0.052998	0	0.00418534	0.0190611	0.0170114	-5.71322	1	1
AT4G02080	secretion-associated RAS super family 2;Ras-related small GTP-binding family protein;secretion-associated RAS 1B;secretion-associated RAS super family 1	198160000	63005000	155760000	1388200	2919500	281380	7	7	7	42.5	42.5	42.5	22.03	0	51.478	1509100000	44	0.00700545	0.0463376	0.0018065	0.00684968	0.0490006	0.00157281	0.019141	0.0150073	-5.70719	1	1
AT5G04900	NYC1-like	27609000	0	17944000	1388200	0	281380	1	1	1	5.5	5.5	5.5	38.149	0	3.5372	153380000	2	0.0502807		0.015681	0.0491627	0	0.0136525	0.0209384	0.0146521	-5.57771	1	1
AT3G27925	DegP protease 1	26815000	0	19172000	1388200	0	281380	4	4	4	11.6	11.6	11.6	46.673	0	9.9028	209060000	5	0.0517695		0.0146766	0.0506184	0	0.012778	0.0211321	0.0151976	-5.56442	1	1
AT1G70310	spermidine synthase 2	121950000	61628000	80382000	1388200	2919500	281380	7	7	4	27.9	27.9	19.1	37.14	0	69.611	966940000	31	0.0113834	0.0473729	0.00350053	0.0111302	0.0500954	0.0030477	0.0214245	0.0145241	-5.5446	1	1
AT2G44310	Calcium-binding EF-hand family protein	23137000	0	33621000	1388200	0	281380	3	3	3	25.4	25.4	25.4	15.821	0	9.3648	247930000	10	0.0599991		0.00836917	0.058665	0	0.00728653	0.0219838	0.0184608	-5.50741	1	1
AT2G02050	NADH-ubiquinone oxidoreductase B18 subunit, putative	33713000	0	8869800	1388200	0	281380	2	2	2	23.3	23.3	23.3	11.74	0	17.662	157620000	7	0.041177		0.0317234	0.0402614	0	0.0276196	0.022627	0.0118875	-5.46581	1	1
AT5G64580	AAA-type ATPase family protein	26531000	0	13548000	1388200	0	281380	5	5	5	6.8	6.8	6.8	96.853	0	8.7065	154510000	8	0.0523237		0.0207691	0.0511602	0	0.0180824	0.0230809	0.0149787	-5.43716	1	1
AT3G59400	enzyme binding;tetrapyrrole binding	25206000	0	15685000	1388200	0	281380	5	5	5	26.4	26.4	26.4	29.665	0	12.121	165660000	11	0.0550742		0.0179394	0.0538496	0	0.0156188	0.0231561	0.0159953	-5.43246	1	1
AT1G52730	Transducin/WD40 repeat-like superfamily protein	0	52322000	22076000	0	2919500	281380	6	6	2	24.2	24.2	11.7	37.754	0	48.636	200770000	13		0.0557987	0.012746	0	0.0590054	0.0110971	0.0233675	0.0181046	-5.41935	1	1
AT1G06690	NAD(P)-linked oxidoreductase superfamily protein	27606000	0	11127000	1388200	0	281380	4	4	4	17.8	17.8	17.8	41.497	0	13.489	136180000	14	0.0502862		0.025288	0.049168	0	0.0220168	0.0237283	0.0142194	-5.39725	1	1
AT1G02150	Tetratricopeptide repeat (TPR)-like superfamily protein	22392000	0	23123000	1388200	0	281380	8	8	8	21.2	21.2	21.2	59.882	0	16.098	187520000	13	0.0619954		0.0121688	0.0606168	0	0.0105947	0.0237372	0.0186917	-5.39671	1	1
AT3G49601	FUNCTIONS IN: molecular_function unknown;INVOLVED IN: biological_process unknown;LOCATED IN: cellular_component unknown;CONTAINS InterPro DOMAIN/s: mRNA splicing factor, Cwf21 (InterPro:IPR013170);Has 30201 Blast hits to 17322 proteins in 780 species:	20240000	0	23478000	1388200	0	281380	5	5	5	17.1	17.1	17.1	68.352	0	12.592	117180000	6	0.068587		0.0119848	0.0670619	0	0.0104345	0.0258321	0.0208338	-5.27469	1	1
AT4G32285	ENTH/ANTH/VHS superfamily protein	20166000	0	21016000	1388200	0	281380	8	8	2	11.3	11.3	3	70.554	0	15.252	194130000	11	0.0688386		0.0133888	0.0673079	0	0.0116569	0.0263216	0.0207676	-5.24761	1	1
AT3G57180	P-loop containing nucleoside triphosphate hydrolases superfamily protein	19711000	0	21581000	1388200	0	281380	5	5	5	9.7	9.7	9.7	73.086	0	8.4384	145240000	5	0.0704277		0.0130383	0.0688616	0	0.0113517	0.0267378	0.0213153	-5.22498	1	1
AT2G01970	Endomembrane protein 70 protein family	83003000	52180000	37242000	1388200	2919500	281380	8	8	2	16.4	16.4	3.5	68.048	0	27.382	522180000	25	0.0167247	0.0559506	0.00755545	0.0163528	0.059166	0.00657807	0.0273656	0.0161486	-5.19149	1	1
AT3G61050	Calcium-dependent lipid-binding (CaLB domain) family protein	20438000	0	12110000	1388200	0	281380	3	3	3	8	8	8	55.094	0	14.439	156470000	16	0.0679225		0.0232353	0.0664122	0	0.0202296	0.0288806	0.0196534	-5.11376	1	1
AT5G55280	homolog of bacterial cytokinesis Z-ring protein FTSZ 1-1	0	38707000	29115000	0	2919500	281380	7	7	7	15.9	15.9	15.9	45.564	0	42.44	335180000	20		0.0754256	0.00966443	0	0.0797603	0.00841423	0.0293915	0.0253013	-5.08846	1	1
AT5G08610	P-loop containing nucleoside triphosphate hydrolases superfamily protein	20434000	0	11112000	1388200	0	281380	5	5	5	8	8	8	94.185	0	4.1893	146510000	6	0.0679358		0.0253222	0.0664252	0	0.0220465	0.0294905	0.0195332	-5.0836	1	1
AT3G28715	ATPase, V0/A0 complex, subunit C/D;ATPase, V0/A0 complex, subunit C/D	27027000	0	63769000	1388200	0	2894000	4	4	4	13.4	13.4	13.4	40.787	0	28.952	254090000	13	0.0513635		0.0453826	0.0502213	0	0.0395118	0.029911	0.0152717	-5.06318	1	1
AT4G28480	DNAJ heat shock family protein	19882000	0	10880000	1388200	0	281380	4	4	2	16.4	16.4	11.5	38.191	0	9.0134	107140000	4	0.0698219		0.0258621	0.0682694	0	0.0225166	0.030262	0.0200846	-5.04635	1	1
AT2G05380	glycine-rich protein 3 short isoform	17706000	0	16245000	1388200	0	281380	2	2	2	32.8	32.8	32.8	11.586	0	125.18	132050000	15	0.0784028		0.017321	0.0766594	0	0.0150804	0.0305799	0.0234474	-5.03127	1	1
AT1G14900	high mobility group A	16721000	0	21033000	1388200	0	281380	3	3	3	21.6	21.6	21.6	22.011	0	17.316	147910000	14	0.0830214		0.013378	0.0811753	0	0.0116474	0.0309409	0.0253412	-5.01434	1	1
AT4G26690	PLC-like phosphodiesterase family protein	38454000	53169000	0	1388200	2919500	0	5	5	5	10.3	10.3	10.3	82.561	0	9.1036	254650000	10	0.0361003	0.0549098		0.0352975	0.0580655	0	0.031121	0.0168916	-5.00597	1	1
AT1G53280	Class I glutamine amidotransferase-like superfamily protein	15231000	0	47535000	1388200	0	281380	6	6	6	20.5	20.5	20.5	46.99	0	10.956	330020000	10	0.0911431		0.00591943	0.0891164	0	0.00515368	0.0314234	0.0288849	-4.99202	1	1
AT4G13200	unknown protein;FUNCTIONS IN: molecular_function unknown;INVOLVED IN: biological_process unknown;LOCATED IN: thylakoid, chloroplast thylakoid membrane, chloroplast, plastoglobule;EXPRESSED IN: 22 plant structures;EXPRESSED DURING: 13 growth stages;H	16828000	0	14332000	1388200	0	281380	5	5	5	28.6	28.6	28.6	20.429	0	19.428	118860000	9	0.0824935		0.019633	0.0806591	0	0.0170932	0.0325841	0.0245387	-4.93969	1	1
AT3G54760	dentin sialophosphoprotein-related	0	35914000	20042000	0	2919500	281380	7	7	7	12.5	12.5	12.5	86.133	0	24.471	135540000	12		0.0812914	0.0140395	0	0.0859632	0.0122233	0.0327288	0.02685	-4.93329	1	1
AT1G15390	peptide deformylase 1A	16515000	0	12669000	1388200	0	281380	5	5	5	23	23	23	29.995	0	8.9447	113110000	8	0.0840569		0.0222101	0.0821878	0	0.019337	0.0338416	0.0248093	-4.88506	1	1
AT3G60600	vesicle associated protein	23381000	0	5597500	1388200	0	281380	5	5	5	20.7	20.7	20.7	28.472	0	30.768	191050000	11	0.059373		0.0502689	0.0580528	0	0.043766	0.0339396	0.0174638	-4.88089	1	1
AT2G13360	alanine:glyoxylate aminotransferase	14429000	0	30826000	1388200	0	281380	6	6	6	19.7	19.7	19.7	44.207	0	20.894	176820000	9	0.096209		0.00912801	0.0940697	0	0.0079472	0.0340056	0.0301195	-4.87808	1	1
AT3G24430	ATP binding	58767000	41821000	38587000	1388200	2919500	281380	9	9	9	24.4	24.4	24.4	57.764	0	30.745	477930000	24	0.0236221	0.0698094	0.00729209	0.0230968	0.0738213	0.00634878	0.0344223	0.0202841	-4.86051	1	1
AT5G38640	NagB/RpiA/CoA transferase-like superfamily protein	16725000	0	9698900	1388200	0	281380	3	3	3	6.5	6.5	6.5	69.495	0	6.3517	93061000	7	0.0830015		0.0290115	0.0811559	0	0.0252586	0.0354715	0.0239777	-4.8172	1	1
AT2G29690	anthranilate synthase 2	15085000	0	12563000	1388200	0	281380	3	3	3	6.1	6.1	6.1	69.815	0	6.4664	120440000	4	0.0920252		0.0223975	0.0899789	0	0.0195001	0.036493	0.027329	-4.77624	1	1
AT1G66580	senescence associated gene 24	0	31002000	22225000	0	2919500	281380	8	3	2	39.8	14.5	10.4	24.929	0	3.3849	146990000	10		0.0941713	0.0126605	0	0.0995833	0.0110227	0.0368687	0.0315184	-4.76146	1	1
AT1G03090	methylcrotonyl-CoA carboxylase alpha chain, mitochondrial / 3-methylcrotonyl-CoA carboxylase 1 (MCCA)	0	32537000	14918000	0	2919500	281380	6	6	6	9	9	9	80.45	0	12.647	189400000	11		0.0897286	0.0188618	0	0.0948853	0.0164218	0.0371024	0.0292778	-4.75235	1	1
AT1G73990	signal peptide peptidase	15729000	0	9616800	1388200	0	281380	5	5	5	9.6	9.6	9.6	75.094	0	3.0939	102460000	8	0.0882574		0.0292592	0.0862949	0	0.0254742	0.0372564	0.0255983	-4.74637	1	1
AT2G33410	RNA-binding (RRM/RBD/RNP motifs) family protein	13813000	0	17907000	1388200	0	281380	4	4	4	16.6	16.6	16.6	41.328	0	9.3448	107480000	7	0.1005		0.0157134	0.0982648	0	0.0136807	0.0373152	0.0307297	-4.74409	1	1
AT1G56050	GTP-binding protein-related	85525000	33121000	63818000	1388200	2919500	281380	7	7	7	22.1	22.1	22.1	45.628	0	34	552950000	16	0.0162315	0.0881465	0.0044091	0.0158706	0.0932122	0.00383873	0.0376405	0.0280021	-4.73157	1	1
AT4G31530	NAD(P)-binding Rossmann-fold superfamily protein	14794000	0	9857000	1388200	0	281380	2	2	2	9.5	9.5	9.5	36.743	0	11.085	106660000	8	0.0938353		0.0285462	0.0917488	0	0.0248534	0.0388674	0.0273968	-4.68529	1	1
AT2G43630	FUNCTIONS IN: molecular_function unknown;INVOLVED IN: biological_process unknown;LOCATED IN: chloroplast thylakoid membrane, chloroplast, nucleus, chloroplast envelope;EXPRESSED IN: 22 plant structures;EXPRESSED DURING: 13 growth stages;BEST Arabidop	18463000	0	5673800	1388200	0	281380	3	3	3	11.7	11.7	11.7	30.699	0	8.7402	95299000	7	0.0751882		0.0495929	0.0735163	0	0.0431775	0.0388979	0.0213299	-4.68416	1	1
AT5G18570	GTP1/OBG family protein	13594000	0	14381000	1388200	0	281380	3	3	3	8.4	8.4	8.4	75.647	0	9.8786	92101000	5	0.102119		0.0195661	0.0998479	0	0.017035	0.038961	0.0308381	-4.68183	1	1
AT1G55210	Disease resistance-responsive (dirigent-like protein) family protein	903250	0	2301800	92826000	0	43832000	1	1	1	6.4	6.4	6.4	20.618	0	5.3653	305900000	13	102.769		19.0425	100.484	0	16.5791	39.0209	31.1018	5.28618	1	1
AT1G32470	Single hybrid motif superfamily protein	903250	84327000	2301800	76274000	70214000	92525000	4	1	1	29.5	9.6	9.6	17.897	0	5.5793	230890000	11	84.444	0.83264	40.1968	82.5663	0.880491	34.9969	39.4812	23.687	5.30309	1	1
AT5G02940	Protein of unknown function (DUF1012)	10946000	3732500	2301800	146720000	180990000	143220000	3	3	1	4.6	4.6	2	92.137	0	10.271	63373000	4	13.404	48.4903	62.2209	13.1059	51.277	54.1719	39.5183	13.2326	5.30445	1	1
AT1G24100	UDP-glucosyl transferase 74B1	903250	3732500	2301800	59638000	55462000	106190000	8	8	8	19.8	19.8	19.8	51.002	0	31.536	550650000	27	66.026	14.8592	46.1335	64.5579	15.7132	40.1656	40.1455	14.1003	5.32717	1	1
AT3G28710	ATPase, V0/A0 complex, subunit C/D	903250	0	2301800	81909000	0	84482000	9	9	2	29.6	29.6	8	40.791	0	73.751	610890000	28	90.6825		36.7026	88.6661	0	31.9547	40.2069	25.9261	5.32937	1	1
AT2G37270	ribosomal protein 5B	15417000	3732500	18622000	765460000	162280000	584580000	10	2	2	34.3	11.1	11.1	22.99	0	323.31	136540000	34	49.6504	43.4776	31.3919	48.5464	45.9762	27.331	40.6179	6.68472	5.34404	1	1
AT5G48810	cytochrome B5 isoform D	903250	20260000	2301800	73799000	2919500	112320000	8	8	8	61.4	61.4	61.4	15.097	0	31.397	390860000	17	81.7038	0.144102	48.7966	79.8871	0.152383	42.4842	40.8412	23.0321	5.35195	1	1
AT3G46060	RAB GTPase homolog 8A;RAB GTPase homolog 8C;RAB GTPase homolog E1E	903250	3732500	2301800	67567000	41978000	110740000	9	9	2	43.1	43.1	13	23.835	0	37.797	424440000	21	74.8043	11.2466	48.1102	73.141	11.893	41.8866	42.3068	17.682	5.40282	1	1
AT5G48000	cytochrome P450, family 708, subfamily A, polypeptide 2	903250	3732500	2301800	71117000	106990000	64401000	9	9	9	23.7	23.7	23.7	58.877	0	41.609	702230000	34	78.7346	28.6644	27.9785	76.9838	30.3118	24.3592	43.8849	16.6384	5.45565	1	1
AT1G07810	ER-type Ca2+-ATPase 1	903250	0	2301800	89794000	0	93800000	16	16	3	19.8	19.8	3.8	116.36	0	76.49	764430000	40	99.4121		40.7507	97.2016	0	35.4792	44.2269	28.3985	5.46685	1	1
AT4G11820	hydroxymethylglutaryl-CoA synthase / HMG-CoA synthase / 3-hydroxy-3-methylglutaryl coenzyme A synthase	903250	3732500	6433300	87661000	83374000	115060000	3	3	3	6.9	6.9	6.9	51.094	0.00035524	3.0739	34399000	3	97.0507	22.3373	17.8851	94.8926	23.621	15.5714	44.695	25.2061	5.48204	1	1
AT3G12145	Leucine-rich repeat (LRR) family protein	903250	0	2301800	104820000	0	60581000	7	7	7	25.5	25.5	25.5	35.808	0	48.507	351660000	24	116.048		26.319	113.467	0	22.9143	45.4605	34.6408	5.50654	1	1
AT1G15930	Ribosomal protein L7Ae/L30e/S12e/Gadd45 family protein	903250	21470000	34071000	116440000	128920000	202430000	5	3	3	42.4	29.9	29.9	15.377	0	61.866	119520000	9	128.912	6.00466	5.94142	126.046	6.34974	5.17283	45.8561	40.0963	5.51904	1	1
AT1G11580	methylesterase PCR A	903250	0	2301800	104040000	0	66218000	11	11	11	20.8	20.8	20.8	61.687	0	92.843	591500000	31	115.184		28.7679	112.623	0	25.0465	45.8898	34.1409	5.5201	1	1
AT5G43745	Protein of unknown function (DUF1012)	903250	0	2301800	113770000	0	38694000	15	10	10	18.6	13	13	92.209	0	48.605	410700000	23	125.956		16.8103	123.156	0	14.6357	45.9304	38.843	5.52138	1	1
AT4G21830	methionine sulfoxide reductase B7	903250	3732500	2301800	47050000	184520000	99479000	7	7	3	41.7	41.7	21.5	15.456	0	130.04	1230800000	50	52.0897	49.436	43.2179	50.9314	52.2771	37.6272	46.9452	4.67518	5.55291	1	1
AT3G16470	Mannose-binding lectin superfamily protein	25301000	39432000	33121000	1135600000	1853400000	1894300000	7	7	7	29.9	29.9	29.9	48.496	0	43.668	273420000	21	44.8836	47.0024	57.1933	43.8856	49.7036	49.7947	47.7946	1.95472	5.57878	1	1
AT1G54020	GDSL-like Lipase/Acylhydrolase superfamily protein	903250	0	2301800	124170000	0	40271000	4	4	4	9.9	9.9	9.9	41.8	0	16.879	332370000	10	137.47		17.4954	134.413	0	15.2322	49.8819	42.4939	5.64044	1	1
AT1G16470	proteasome subunit PAB1;N-terminal nucleophile aminohydrolases (Ntn hydrolases) superfamily protein	903250	0	2301800	115610000	0	68176000	8	8	8	54.9	54.9	54.9	25.701	0	37.873	514290000	24	127.993		29.6186	125.147	0	25.7871	50.3115	38.1512	5.65281	1	1
AT3G28270	Protein of unknown function (DUF677)	903250	0	2301800	104560000	0	99890000	5	5	5	20.6	20.6	20.6	41.612	0	68.002	454610000	22	115.76		43.3965	113.186	0	37.7827	50.3228	33.2701	5.65314	1	1
AT2G20760	Clathrin light chain protein	903250	3732500	0	111220000	118880000	0	6	6	5	22.2	22.2	19.8	37.225	0	21.362	611770000	22	123.133	31.85		120.395	33.6804	0	51.3585	35.8615	5.68253	1	1
AT2G06050	oxophytodienoate-reductase 3	19629000	3732500	2301800	410820000	99230000	286450000	3	3	3	14.3	14.3	14.3	42.691	0	5.5165	70335000	5	20.9292	26.5854	124.446	20.4639	28.1132	108.348	52.3082	28.1066	5.70897	1	1
AT4G15390	HXXXD-type acyl-transferase family protein	903250	0	2301800	87739000	0	165330000	11	11	11	33.6	33.6	33.6	48.767	0	40.606	929490000	31	97.137		71.8264	94.9771	0	62.5349	52.504	27.8725	5.71435	1	1
AT5G47770	farnesyl diphosphate synthase 1	903250	22933000	2301800	76139000	100460000	188170000	4	2	2	10.4	6.5	6.5	44.261	0	14.629	124280000	11	84.2945	4.38059	81.7491	82.4201	4.63234	71.1739	52.7421	24.273	5.72088	1	1
AT4G33120	S-adenosyl-L-methionine-dependent methyltransferases superfamily protein	903250	3732500	2301800	108650000	36347000	80608000	7	7	5	19.2	19.2	15.2	40.998	0	29.039	710140000	35	120.288	9.73798	35.0195	117.613	10.2976	30.4894	52.8	32.9266	5.72247	1	1
AT4G31500	cytochrome P450, family 83, subfamily B, polypeptide 1	903250	0	4679600	122560000	0	149050000	1	1	1	4.2	4.2	4.2	56.846	0.02369	0.90785	40641000	1	135.688		31.851	132.671	0	27.7307	53.4671	40.4027	5.74058	1	1
AT3G29250	NAD(P)-binding Rossmann-fold superfamily protein	903250	3732500	2301800	109480000	61363000	67388000	7	7	7	30.9	30.9	30.9	31.802	0	49.905	730100000	34	121.207	16.4402	29.2762	118.512	17.385	25.489	53.7952	32.4427	5.74941	1	1
AT1G02920	glutathione S-transferase 7	903250	0	2301800	127930000	0	69514000	6	2	2	23	9.6	9.6	23.598	0	24.464	713980000	25	141.633		30.1998	138.484	0	26.2932	54.9256	42.4629	5.77941	1	1
AT1G51760	peptidase M20/M25/M40 family protein	903250	3732500	2301800	105140000	100740000	85414000	7	7	7	16.8	16.8	16.8	48.263	0	37.612	702140000	31	116.402	26.99	37.1075	113.814	28.5411	32.3072	58.2206	27.8177	5.86346	1	1
AT5G05590	phosphoribosylanthranilate isomerase 2	903250	3732500	2301800	107070000	88467000	109000000	5	5	1	25.8	25.8	7.3	29.619	0	66.754	735820000	31	118.539	23.7018	47.3542	115.903	25.0639	41.2284	60.7317	27.9774	5.92438	1	1
AT1G14670	Endomembrane protein 70 protein family	903250	3732500	2301800	153190000	68850000	51351000	7	7	2	12.2	12.2	3.4	68.083	0	26.372	698440000	30	169.599	18.4461	22.3091	165.827	19.5062	19.4231	68.2523	48.7876	6.0928	1	1
AT1G17745	D-3-phosphoglycerate dehydrogenase	903250	3732500	2301800	101790000	111320000	174120000	20	18	18	38.6	36.9	36.9	69.733	0	104.98	1134800000	50	112.693	29.8245	75.6451	110.187	31.5385	65.8596	69.1951	22.7651	6.1126	1	1
AT4G37410	cytochrome P450, family 81, subfamily F, polypeptide 4	903250	3732500	2301800	152900000	73386000	71901000	10	10	10	24.8	24.8	24.8	57.168	0	29.863	700840000	30	169.278	19.6614	31.2369	165.514	20.7913	27.196	71.167	47.2095	6.15314	1	1
AT5G42580	cytochrome P450, family 705, subfamily A, polypeptide 12	903250	3732500	2301800	115140000	68063000	194170000	18	17	17	28.7	27.1	27.1	56.882	0	71.702	1080600000	49	127.473	18.2352	84.3557	124.639	19.2832	73.4434	72.455	30.4175	6.17901	1	1
AT1G79930	heat shock protein 91	34778000	3732500	34508000	705220000	664630000	633570000	37	3	3	47.2	7.9	7.9	91.749	0	11.868	234940000	12	20.2778	178.066	18.3601	19.8269	188.299	15.985	74.7036	56.8085	6.22311	1	1
AT5G07460	peptidemethionine sulfoxide reductase 2	903250	0	2301800	160490000	0	134170000	6	6	6	38.5	38.5	38.5	24.434	0	46.881	1167100000	25	177.681		58.2892	173.73	0	50.7488	74.8262	51.5761	6.22547	1	1
AT3G28220	TRAF-like family protein	903250	0	2301800	178570000	0	107370000	5	5	5	10.3	10.3	10.3	42.886	0	27.621	654190000	22	197.697		46.6461	193.301	0	40.6119	77.971	58.8448	6.28487	1	1
AT2G39800	delta1-pyrroline-5-carboxylate synthase 1	903250	3732500	2301800	156180000	90400000	111150000	9	9	5	16.6	16.6	9.9	77.701	0	50.74	888050000	29	172.909	24.2197	48.2883	169.064	25.6116	42.0417	78.9058	45.328	6.30206	1	1
AT5G36220	cytochrome p450 81d1	903250	0	2301800	196930000	0	77590000	10	10	10	19.9	19.9	19.9	56.723	0	60.539	949400000	24	218.024		33.7084	213.176	0	29.3478	80.8412	66.7075	6.33702	1	1
AT1G65890	acyl activating enzyme 12	903250	3732500	2301800	91040000	63636000	334520000	11	11	11	26.3	26.3	26.3	64.724	0	91.874	1526600000	57	100.792	17.0492	145.33	98.5504	18.029	126.53	81.0364	32.5226	6.3405	1	1
AT3G52560	ubiquitin E2 variant 1D-4	903250	0	2301800	172120000	0	156530000	5	5	2	31.1	31.1	15.9	18.589	0	16.504	803170000	18	190.556		68.0033	186.319	0	59.2063	81.8418	54.9636	6.35477	1	1
AT2G38760	annexin 3	903250	3732500	2301800	189730000	96162000	66785000	13	13	13	47.7	47.7	47.7	36.255	0	72.903	909600000	44	210.053	25.7634	29.0142	205.382	27.244	25.2609	85.9623	59.7125	6.42563	1	1
AT1G13280	allene oxide cyclase 4	903250	17909000	2301800	131060000	67232000	318330000	3	3	3	14.2	14.2	14.2	27.809	0	22.493	328350000	10	145.098	3.75409	138.296	141.872	3.96984	120.406	88.7492	42.8402	6.47166	1	1
AT5G05730	anthranilate synthase alpha subunit 1	903250	3732500	2301800	161520000	128370000	149060000	14	14	14	24.7	24.7	24.7	69.674	0	47.14	1184900000	45	178.821	34.3925	64.758	174.845	36.369	56.3808	89.1982	43.2111	6.47894	1	1
AT1G48600	S-adenosyl-L-methionine-dependent methyltransferases superfamily protein	54347000	3732500	107260000	503900000	908700000	1603400000	11	11	7	26.9	26.9	18.5	56.045	0	46.433	555460000	26	9.2719	243.456	14.9487	9.06573	257.447	13.0149	93.176	82.1436	6.54189	1	1
AT4G30530	Class I glutamine amidotransferase-like superfamily protein	903250	3732500	4765500	165420000	267330000	148590000	3	3	2	15.2	15.2	11.6	28.385	0	7.4414	22152000	2	183.139	71.6222	31.1804	179.066	75.7383	27.1468	93.9839	44.7942	6.55434	1	1
AT1G35580	cytosolic invertase 1	903250	3732500	2301800	189310000	136650000	144490000	13	13	13	24.1	24.1	24.1	62.834	0	70.729	1073000000	39	209.588	36.6109	62.7726	204.927	38.7149	54.6523	99.4314	52.9481	6.63563	1	1
AT1G56330	secretion-associated RAS 1B;secretion-associated RAS super family 2;Ras-related small GTP-binding family protein;secretion-associated RAS super family 1	903250	3732500	2301800	236860000	73668000	162280000	8	8	8	48.7	48.7	48.7	21.986	0	67.244	1366000000	52	262.231	19.7369	70.5013	256.4	20.8712	61.3812	112.884	72.7045	6.8187	1	1
AT5G19780	tubulin alpha-5;tubulin alpha-3	903250	0	2301800	212710000	0	382210000	25	7	6	48.2	19.1	15.3	49.654	0	126.12	2008900000	52	235.494		166.048	230.258	0	144.568	124.942	67.1901	6.96511	1	1
AT3G25760	allene oxide cyclase 1	903250	0	2301800	254360000	0	314700000	7	5	5	29.1	22.8	22.8	27.801	0	195.45	1435500000	43	281.605		136.719	275.344	0	119.033	131.459	79.7273	7.03847	1	1
AT5G47990	cytochrome P450, family 705, subfamily A, polypeptide 5	903250	3732500	2301800	214530000	219040000	278820000	14	12	10	30.3	27.4	24.9	58.44	0	85.019	2140600000	81	237.509	58.6845	121.131	232.228	62.0571	105.462	133.249	51.051	7.05798	1	1
AT3G20940	cytochrome P450, family 705, subfamily A, polypeptide 30	903250	3732500	2301800	271630000	111450000	263770000	22	22	19	32.5	32.5	27.9	59.569	0	129.72	2301500000	82	300.725	29.8593	114.593	294.038	31.5753	99.7691	141.794	78.6263	7.14765	1	1
AT4G18440	L-Aspartase-like family protein	903250	3732500	2301800	292240000	167460000	256270000	21	21	21	41.8	41.8	41.8	59.757	0	118.44	1650200000	67	323.543	44.8654	111.335	316.348	47.4438	96.9322	153.575	82.6311	7.2628	1	1
AT3G16410	nitrile specifier protein 4	903250	3732500	2301800	278940000	324020000	291140000	30	13	13	59.9	30.7	30.7	67.603	0	57.708	2603700000	45	308.818	86.8104	126.484	301.951	91.7994	110.122	167.957	67.2054	7.39195	1	1
AT5G13490	ADP/ATP carrier 2;ADP/ATP carrier 3	903250	15889000	2301800	454720000	226830000	100060000	9	3	3	19.7	9.4	9.4	41.745	0	6.0173	81414000	4	503.427	14.2759	43.4703	492.232	15.0963	37.847	181.725	155.392	7.50561	1	1
AT3G09940	monodehydroascorbate reductase	903250	3732500	2301800	291920000	134370000	544670000	25	25	25	69.8	69.8	69.8	48.362	0	323.31	3204100000	134	323.188	36	236.628	316.002	38.0689	206.017	186.696	80.8119	7.54455	1	1
AT1G66280	Glycosyl hydrolase superfamily protein	903250	3732500	2301800	330650000	363570000	475540000	23	13	13	46.4	34.2	34.2	59.78	0	228.74	4260900000	96	366.067	97.4066	206.595	357.927	103.004	179.87	213.6	75.4977	7.73877	1	1
AT1G76790	O-methyltransferase family protein	903250	3732500	15916000	545190000	315000000	705150000	2	2	2	8.2	8.2	8.2	40.222	0	18.08	47507000	8	603.587	84.3938	44.3045	590.166	89.2439	38.5732	239.328	176.028	7.90284	1	1
AT4G08900	arginase	903250	0	2301800	603810000	0	284260000	9	2	2	23.7	11.4	11.4	37.344	0	101.67	1822400000	19	668.486		123.495	653.622	0	107.519	253.714	202.349	7.98706	1	1
AT3G25770	allene oxide cyclase 2	903250	3732500	2301800	288000000	689500000	722890000	9	9	7	35.6	35.6	29.2	27.635	0	193.76	3605100000	70	318.849	184.729	314.054	311.759	195.345	273.428	260.177	34.2526	8.02335	1	1
AT3G60770	Ribosomal protein S13/S15	903250	3732500	2301800	654940000	270340000	248250000	11	11	1	52.3	52.3	7.9	17.095	0	42.301	2682300000	74	725.093	72.4287	107.85	708.97	76.5911	93.8987	293.153	207.968	8.19551	1	1
AT1G52040	myrosinase-binding protein 1	903250	3732500	2301800	571820000	206890000	554290000	20	20	17	55	55	51.1	50.166	0	230.8	2894500000	112	633.069	55.4293	240.807	618.993	58.6148	209.656	295.754	167.397	8.20826	1	1
AT3G14940	phosphoenolpyruvate carboxylase 3	903250	3732500	2301800	591160000	340150000	476820000	38	38	12	42.9	42.9	19.1	110.16	0	240.57	4447600000	149	654.481	91.1319	207.151	639.928	96.3693	180.354	305.55	168.938	8.25527	1	1
AT1G66270	Glycosyl hydrolase superfamily protein	903250	3732500	2301800	487690000	214660000	910270000	27	22	16	51.1	44.3	37	59.663	0	231.84	6430100000	133	539.928	57.5111	395.46	527.922	60.8162	344.303	311.014	135.865	8.28083	1	1
AT5G35940	Mannose-binding lectin superfamily protein	903250	3732500	2301800	646010000	197760000	630660000	26	26	23	53.6	53.6	44.6	48.514	0	244.12	5821200000	153	715.206	52.9833	273.986	699.303	56.0282	238.543	331.291	191.4	8.37196	1	1
AT1G52000	Mannose-binding lectin superfamily protein	903250	3732500	2301800	789430000	269990000	601190000	19	19	19	35.2	35.2	35.2	73.938	0	323.31	3764800000	116	873.988	72.3349	261.183	854.554	76.4919	227.396	386.147	238.22	8.59301	1	1
AT3G44320	nitrilase 3	903250	3732500	8498900	976980000	850210000	1051500000	4	2	2	22	11.3	11.3	38.022	0	21.108	84608000	5	1081.63	227.786	123.722	1057.58	240.876	107.717	468.723	296.925	8.87259	1	1
AT5G42650	allene oxide synthase	40857000	3732500	2301800	4128400000	1463300000	2672900000	8	8	8	19.5	19.5	19.5	58.196	0	34.7	241150000	17	101.045	392.043	1161.22	98.7983	414.573	1011	508.125	267.454	8.98904	1	1
AT1G33120	Ribosomal protein L6 family;Ribosomal protein L6 family	903250	3732500	2301800	1226600000	236980000	1000400000	18	18	18	73.7	73.7	73.7	22.017	0	243.01	6280600000	135	1357.99	63.491	434.616	1327.79	67.1397	378.394	591.108	379.141	9.20728	1	1
AT2G37190	Ribosomal protein L11 family protein;Ribosomal protein L11 family protein;Ribosomal protein L11 family protein	903250	3732500	2301800	1531900000	240670000	439650000	7	7	7	51.2	51.2	51.2	17.942	0	157.47	5375800000	78	1695.99	64.4796	191.003	1658.27	68.1852	166.294	630.918	514.458	9.30131	1	1
AT3G28300	Protein of unknown function (DUF677);Protein of unknown function (DUF677)	903250	3732500	2301800	2440100000	1016000000	2153200000	35	35	35	72.7	72.7	72.7	42.954	0	323.31	14638000000	349	2701.47	272.204	935.442	2641.4	287.847	814.432	1247.89	713.142	10.2853	1	1
AT4G23600	Tyrosine transaminase family protein	903250	3732500	2301800	2800400000	837200000	2273100000	30	30	30	69.9	69.9	69.9	47.038	0	323.31	15771000000	359	3100.36	224.3	987.531	3031.42	237.19	859.783	1376.13	846.934	10.4264	1	1
AT1G52410	TSK-associating protein 1	903250	3732500	2301800	2433500000	2819800000	2200100000	69	68	68	78.5	78.5	78.5	84.375	0	323.31	16404000000	505	2694.16	755.472	955.817	2634.25	798.889	832.172	1421.77	606.317	10.4735	1	1
AT2G07698	ATPase, F1 complex, alpha subunit protein;ATP synthase subunit 1	903250	3732500	2301800	2760000000	3295800000	2179200000	32	32	31	36.6	36.6	35.6	85.932	0	323.31	20629000000	403	3055.63	883.001	946.737	2987.69	933.746	824.266	1581.9	703.604	10.6274	1	1
AT1G52400	beta glucosidase 18	903250	3732500	2301800	6243200000	1606200000	4113700000	29	28	27	55.3	55.3	55.3	60.459	0	323.31	28877000000	335	6911.93	430.328	1787.17	6758.24	455.059	1555.98	2923.09	1943.73	11.5133	1	1
AT3G45140	lipoxygenase 2	8299800	3732500	2301800	31526000000	17058000000	25522000000	3	3	3	4.8	4.8	4.8	102.04	0	3.5151	47048000	4	3798.4	4570.13	11087.8	3713.94	4832.77	9653.51	6066.74	1822.24	12.5667	1	1

## Sheet: Al6_ES&Al6_Low pi (2-3) DE
Protein ID	Description	al6 ES_R1	al6 ES_R2	al6 ES_R3	al6 low Pi_R1	al6 low Pi_R2	al6 low Pi_R3	N: Peptides	N: Razor + unique peptides	N: Unique peptides	N: Sequence coverage [%]	N: Unique + razor sequence coverage [%]	N: Unique sequence coverage [%]	N: Mol. weight [kDa]	N: Q-value	N: Score	N: Intensity	N: MS/MS count	al6 low pi_R1/al6 ES_R1	al6 low Pi_R2/al6 ES_R2	al6 low Pi_R3/al6 ES_R3	NB1: al6 low Pi_R1/al6 ES_R1	NB2: al6 low Pi_R2/al6 ES_R2	NB3: al6 low Pi_R3/al6 ES_R3	Ratio	SE	Log2 Ratio	z-test	Repeat test				Average	SD	UL	LL
ATMG01190	ATP synthase subunit 1;ATPase, F1 complex, alpha subunit protein	2436100000	2156000000	1746100000	2139000	2693400	2037000	28	27	27	51.1	49.7	49.7	54.971	0	323.31	19626000000	344	0.000878043	0.00124926	0.0011666	0.000758862	0.000786133	0.000792681	0.000779225	1.03558e-05	-10.3257	1	1				0.0295354	1.91332	3.77963	-3.72056
AT1G33140	Ribosomal protein L6 family;Ribosomal protein L6 family	1537600000	622780000	895400000	2139000	2693400	2037000	20	20	16	74.2	74.2	65.5	22.017	0	323.31	10411000000	202	0.00139113	0.0043248	0.00227496	0.0012023	0.00272151	0.00154579	0.0018232	0.00045997	-9.09931	1	1
AT5G19770	tubulin alpha-3;tubulin alpha-5	185210000	0	307620000	2139000	0	2037000	22	6	6	45.3	16.2	16.2	49.654	0	125.24	1414400000	51	0.0115491		0.00662181	0.00998144	0	0.00449938	0.00482694	0.00288604	-7.69468	1	1
AT5G15490	UDP-glucose 6-dehydrogenase family protein	324880000	221950000	305170000	2139000	2693400	2037000	15	15	2	29	29	4.8	53.117	0	177.63	2469200000	81	0.00658397	0.0121352	0.00667497	0.00569029	0.00763642	0.0045355	0.00595407	0.000904821	-7.39191	1	1
AT1G61010	cleavage and polyadenylation specificity factor 73-I	0	143380000	123930000	0	2693400	2037000	4	4	4	7.6	7.6	7.6	77.364	0	4.498	655820000	6		0.018785	0.0164367	0	0.0118211	0.0111684	0.00766315	0.00383621	-7.02785	1	1
AT1G15270	Translation machinery associated TMA7	176090000	262570000	129510000	2139000	2693400	2037000	3	3	3	26.6	26.6	26.6	6.978	0	9.2021	2057400000	7	0.0121472	0.0102578	0.0157285	0.0104984	0.00645505	0.0106872	0.00921355	0.00138033	-6.76203	1	1
AT1G08880	Histone superfamily protein;gamma histone variant H2AX;histone H2A 13	100220000	0	131510000	2139000	0	2037000	3	3	1	18.3	18.3	8.5	14.813	0	94.894	1232700000	34	0.021343		0.0154893	0.018446	0	0.0105247	0.00965691	0.00534256	-6.69422	1	1
AT1G20440	cold-regulated 47	0	82353000	93834000	0	2693400	2037000	10	9	9	62.6	59.6	59.6	29.896	0	51.457	355000000	19		0.0327055	0.0217085	0	0.020581	0.0147505	0.0117772	0.00612439	-6.40786	1	1
AT5G35620	Eukaryotic initiation factor 4E protein	86736000	0	55758000	2139000	0	2037000	2	2	2	20.2	20.2	20.2	22.514	0	21.586	492190000	9	0.024661		0.0365329	0.0213137	0	0.0248233	0.015379	0.00775596	-6.02289	1	1
AT5G28060	Ribosomal protein S24e family protein	106700000	0	46947000	2139000	0	2037000	5	1	1	35.3	11.3	11.3	15.419	0	68.844	593120000	10	0.0200469		0.0433894	0.0173258	0	0.0294822	0.0156027	0.00855427	-6.00206	1	1
AT3G61430	plasma membrane intrinsic protein 1A	184810000	241740000	45296000	2139000	2693400	2037000	4	4	1	17.8	17.8	6.3	30.688	0	42.986	936120000	29	0.011574	0.0111417	0.0449709	0.010003	0.00701127	0.0305568	0.015857	0.00740044	-5.97873	1	1
AT3G55750	Ribosomal protein L35Ae family protein;Ribosomal protein L35Ae family protein	102490000	0	45704000	2139000	0	2037000	6	6	4	36	36	27	12.785	0	29.696	653330000	11	0.0208703		0.0445694	0.0180375	0	0.030284	0.0161072	0.00879535	-5.95615	1	1
AT1G50010	tubulin alpha-2 chain;tubulin alpha-4 chain	2439100000	2898700000	3203200000	86050000	2693400	99024000	25	25	1	58.9	58.9	3.1	49.54	0	323.31	27753000000	350	0.0352794	0.000929175	0.0309141	0.0304908	0.000584712	0.0210055	0.0173603	0.00882342	-5.84806	1	1
AT5G47570	unknown protein;Has 30201 Blast hits to 17322 proteins in 780 species: Archae - 12;Bacteria - 1396;Metazoa - 17338;Fungi - 3422;Plants - 5037;Viruses - 0;Other Eukaryotes - 2996 (source: NCBI BLink).	94482000	0	40392000	2139000	0	2037000	2	2	2	16.8	16.8	16.8	13.211	0.0037465	1.9221	451310000	3	0.0226392		0.0504308	0.0195663	0	0.0342667	0.0179443	0.00992513	-5.80033	1	1
AT5G23860	tubulin beta 8	58766000	111680000	136840000	2139000	2693400	2037000	22	3	1	49.2	8.5	2.4	50.606	0	50.564	980700000	44	0.0363986	0.0241171	0.014886	0.031458	0.0151764	0.0101147	0.0189164	0.0064388	-5.72422	1	1
AT5G25100	Endomembrane protein 70 protein family	50782000	0	64289000	2139000	0	2037000	12	12	6	14.6	14.6	9.4	74.835	0	43.124	496930000	28	0.0421212		0.031685	0.0364039	0	0.0215293	0.0193111	0.0105673	-5.69443	1	1
AT2G26080	glycine decarboxylase P-protein 2	52983000	0	47581000	2139000	0	2037000	16	5	5	16.5	6.3	6.3	113.77	0	17.673	397560000	15	0.0403714		0.0428112	0.0348916	0	0.0290893	0.021327	0.0107942	-5.55118	1	1
AT4G38920	vacuolar-type H(+)-ATPase C3;ATPase, F0/V0 complex, subunit C protein;ATPase, F0/V0 complex, subunit C protein;ATPase, F0/V0 complex, subunit C protein;vacuolar H+-pumping ATPase 16 kDa proteolipid subunit 4	76098000	0	31152000	2139000	0	2037000	1	1	1	11	11	11	16.571	0	70.984	425340000	11	0.0281085		0.0653891	0.0242932	0	0.0444305	0.0229079	0.0128447	-5.44801	1	1
AT5G48760	Ribosomal protein L13 family protein	65257000	0	28912000	2139000	0	2037000	9	5	4	35.4	24.3	15	23.59	0	12.096	443940000	15	0.0327781		0.0704552	0.028329	0	0.0478729	0.0254006	0.013897	-5.29899	1	1
AT4G26690	PLC-like phosphodiesterase family protein	38454000	53169000	0	2139000	2693400	0	5	5	5	10.3	10.3	10.3	82.561	0	9.1036	254650000	10	0.0556249	0.0506573		0.0480746	0.0318777	0	0.0266508	0.0141219	-5.22968	1	1
AT2G39390	Ribosomal L29 family protein;Ribosomal L29 family protein	64198000	0	26677000	2139000	0	2037000	9	4	4	40.7	25.2	25.2	14.231	0	10.432	391700000	14	0.0333188		0.0763579	0.0287963	0	0.0518836	0.0268933	0.0150077	-5.21661	1	1
AT5G20060	alpha/beta-Hydrolases superfamily protein	41644000	0	35873000	2139000	0	2037000	5	5	5	19.4	19.4	19.4	26.727	0	10.372	282870000	6	0.0513639		0.0567837	0.044392	0	0.0385833	0.0276585	0.0139305	-5.17614	1	1
AT3G53990	Adenine nucleotide alpha hydrolases-like superfamily protein	35428000	0	43828000	2139000	0	2037000	4	4	4	40	40	40	17.793	0	6.9626	274180000	12	0.060376		0.0464771	0.0521808	0	0.0315803	0.0279204	0.0151741	-5.16254	1	1
AT1G29250	Alba DNA/RNA-binding protein	155250000	0	19189000	2139000	0	2037000	5	5	5	50	50	50	14.574	0	54.724	659100000	21	0.0137778		0.106155	0.0119076	0	0.0721299	0.0280125	0.0223249	-5.15779	1	1
AT2G17265	homoserine kinase	43582000	0	31190000	2139000	0	2037000	5	5	5	22.2	22.2	22.2	38.528	0	33.815	308980000	18	0.0490799		0.0653094	0.042418	0	0.0443764	0.0289315	0.0144768	-5.11122	1	1
AT2G40300	ferritin 4	53886000	0	25950000	2139000	0	2037000	7	7	7	36.7	36.7	36.7	29.029	0	18.863	395650000	18	0.0396949		0.0784971	0.0343069	0	0.0533372	0.0292147	0.0156062	-5.09716	1	1
AT2G36130	Cyclophilin-like peptidyl-prolyl cis-trans isomerase family protein	35899000	0	37509000	2139000	0	2037000	3	3	3	20.7	20.7	20.7	18.232	0	12.51	246610000	11	0.0595838		0.054307	0.0514962	0	0.0369005	0.0294656	0.0153234	-5.08483	1	1
AT4G25050	acyl carrier protein 4	36098000	0	35549000	2139000	0	2037000	3	3	3	18.8	18.8	18.8	15.938	0	27.004	352280000	17	0.0592554		0.0573012	0.0512123	0	0.038935	0.0300491	0.0154369	-5.05653	1	1
AT2G20450	Ribosomal protein L14	46731000	0	26723000	2139000	0	2037000	8	3	3	53.7	25.4	25.4	15.506	0	15.252	344670000	11	0.0457726		0.0762265	0.0395597	0	0.0517943	0.0304513	0.0156299	-5.03735	1	1
AT2G01970	Endomembrane protein 70 protein family	83003000	52180000	37242000	2139000	2693400	2037000	8	8	2	16.4	16.4	3.5	68.048	0	27.382	522180000	25	0.0257702	0.0516175	0.0546963	0.0222722	0.0324819	0.037165	0.0306397	0.00439674	-5.02845	1	1
AT3G18060	transducin family protein / WD-40 repeat family protein	40556000	0	28871000	2139000	0	2037000	7	7	7	17.7	17.7	17.7	66.041	0	10.096	260860000	11	0.0527419		0.0705552	0.045583	0	0.0479408	0.0311746	0.0156022	-5.00349	1	1
AT1G52730	Transducin/WD40 repeat-like superfamily protein	0	52322000	22076000	0	2693400	2037000	6	6	2	24.2	24.2	11.7	37.754	0	48.636	200770000	13		0.0514774	0.0922722	0	0.0323937	0.062697	0.0316969	0.0181024	-4.97951	1	1
AT3G28715	ATPase, V0/A0 complex, subunit C/D;ATPase, V0/A0 complex, subunit C/D	27027000	0	63769000	2139000	0	2607100	4	4	4	13.4	13.4	13.4	40.787	0	28.952	254090000	13	0.0791431		0.0408835	0.0684006	0	0.0277795	0.03206	0.0198612	-4.96308	1	1
AT2G34590	Transketolase family protein;pyruvate dehydrogenase E1 beta	38198000	0	28118000	2139000	0	2037000	5	5	5	15	15	15	44.015	0	11.219	311790000	17	0.0559977		0.0724447	0.0483968	0	0.0492247	0.0325405	0.016272	-4.94162	1	1
AT1G61790	Oligosaccharyltransferase complex/magnesium transporter family protein	52978000	0	21539000	2139000	0	2037000	3	3	3	15	15	15	38.806	0	10.722	342070000	9	0.0403753		0.0945726	0.0348949	0	0.0642602	0.0330517	0.0185732	-4.91913	1	1
AT5G36790	Haloacid dehalogenase-like hydrolase (HAD) superfamily protein;2-phosphoglycolate phosphatase 1	51794000	26707000	0	2139000	2693400	0	5	5	4	18.8	18.8	15.5	39.761	0	20.878	384370000	16	0.0412982	0.10085		0.0356926	0.0634629	0	0.0330518	0.0183677	-4.91913	1	1
AT3G27380	succinate dehydrogenase 2-1;succinate dehydrogenase 2-2	27606000	0	42949000	2139000	0	2037000	10	10	10	33	33	33	31.171	0	27.374	298190000	18	0.0774832		0.0474283	0.066966	0	0.0322266	0.0330642	0.0193359	-4.91859	1	1
AT5G50250	chloroplast RNA-binding protein 31B	54847000	0	20948000	2139000	0	2037000	4	4	4	18	18	18	31.869	0	29.445	291480000	9	0.0389994		0.0972408	0.0337058	0	0.0660731	0.0332596	0.019075	-4.91008	1	1
AT5G55160	small ubiquitin-like modifier 2	34249000	0	30203000	2139000	0	2037000	1	1	1	16.4	16.4	16.4	13.104	0	16.166	232610000	6	0.0624544		0.0674436	0.0539771	0	0.0458266	0.0332679	0.0167995	-4.90973	1	1
AT4G09730	RH39	28693000	0	33494000	2139000	0	2037000	6	6	6	17.2	17.2	17.2	68.923	0	22.738	209280000	9	0.0745478		0.0608169	0.064429	0	0.0413238	0.035251	0.0188453	-4.82619	1	1
AT1G50250	FTSH protease 1	29865000	38467000	0	2139000	2693400	0	22	5	5	33.1	8.4	8.4	76.758	0	19.791	231810000	10	0.0716223	0.0700185		0.0619006	0.0440612	0	0.0353206	0.0183958	-4.82335	1	1
AT2G07050	cycloartenol synthase 1	28875000	0	26326000	2139000	0	2037000	8	8	8	11.9	11.9	11.9	86.032	0	15.937	282710000	11	0.0740779		0.077376	0.0640229	0	0.0525754	0.0388661	0.019712	-4.68534	1	1
AT1G66580	senescence associated gene 24	0	31002000	22225000	0	2693400	2037000	8	3	2	39.8	14.5	10.4	24.929	0	3.3849	146990000	10		0.0868783	0.0916535	0	0.0546708	0.0622767	0.0389825	0.0196145	-4.68103	1	1
AT3G14930	Uroporphyrinogen decarboxylase	61857000	0	14497000	2139000	0	2037000	7	7	7	25.6	25.6	25.6	46.254	0	8.6438	354840000	15	0.0345798		0.140512	0.0298861	0	0.0954749	0.041787	0.0281963	-4.5808	1	1
AT5G53850	haloacid dehalogenase-like hydrolase family protein	30353000	0	19997000	2139000	0	2037000	5	5	5	21.3	21.3	21.3	56.52	0	18.453	188150000	13	0.0704708		0.101865	0.0609054	0	0.0692154	0.0433736	0.0218191	-4.52704	1	1
AT1G77330	2-oxoglutarate (2OG) and Fe(II)-dependent oxygenase superfamily protein	24061000	29399000	0	2139000	2693400	0	5	5	5	15.6	15.6	15.6	34.946	0	19.199	232680000	17	0.088899	0.0916154		0.0768323	0.0576517	0	0.044828	0.0230878	-4.47946	1	1
AT1G07780	phosphoribosylanthranilate isomerase 1;phosphoribosylanthranilate isomerase 2	34611000	37317000	36115000	2139000	2693400	2037000	4	4	4	21.5	21.5	21.5	29.633	0	30.75	319320000	12	0.0618012	0.0721762	0.0564032	0.0534126	0.0454191	0.0383248	0.0457188	0.00435804	-4.45107	1	1
ATCG00660	ribosomal protein L20	20707000	0	26927000	2139000	0	2037000	3	3	3	24.8	24.8	24.8	14.163	0	6.4362	223070000	5	0.103298		0.075649	0.0892772	0	0.0514019	0.046893	0.0258705	-4.41448	1	1
AT4G35310	calmodulin-domain protein kinase 5;Calcium-dependent protein kinase family protein;calcium-dependent protein kinase 26	0	20659000	23402000	0	2693400	2037000	2	2	2	4.3	4.3	4.3	62.127	0	5.7399	159110000	7		0.130374	0.0870438	0	0.0820419	0.0591445	0.0470621	0.0244418	-4.40929	1	1
AT1G48420	D-cysteine desulfhydrase	27667000	0	18604000	2139000	0	2037000	3	3	3	12	12	12	43.9	0	59.873	171460000	11	0.0773123		0.109493	0.0668183	0	0.074398	0.0470721	0.0236375	-4.40898	1	1
AT4G02280	sucrose synthase 3;sucrose synthase 2	24138000	0	21354000	2139000	0	2037000	4	4	4	5.8	5.8	5.8	92.001	0	4.99	199110000	7	0.0886155		0.095392	0.0765872	0	0.0648169	0.0471347	0.023811	-4.40707	1	1
AT5G20490	Myosin family protein with Dil domain	17865000	0	34934000	2139000	0	2037000	7	7	6	5.5	5.5	4.2	175.05	0	12.324	159610000	3	0.119731		0.05831	0.10348	0	0.0396204	0.0477	0.0301439	-4.38987	1	1
AT5G04900	NYC1-like	27609000	0	17944000	2139000	0	2037000	1	1	1	5.5	5.5	5.5	38.149	0	3.5372	153380000	2	0.0774747		0.11352	0.0669587	0	0.0771344	0.048031	0.0241945	-4.37989	1	1
AT1G36280	L-Aspartase-like family protein;L-Aspartase-like family protein	0	24859000	18168000	0	2693400	2037000	3	3	3	6.3	6.3	6.3	58.815	0	7.4734	165430000	10		0.108347	0.11212	0	0.0681807	0.0761834	0.0481214	0.0241713	-4.37718	1	1
AT5G42020	Heat shock protein 70 (Hsp 70) family protein	987810000	1070600000	867640000	100620000	29405000	50504000	39	37	6	49.6	49.6	10.8	73.56	0	323.31	9305800000	281	0.101862	0.0274659	0.0582085	0.0880355	0.0172838	0.0395515	0.0482902	0.0208864	-4.37212	1	1
AT5G67510	Translation protein SH3-like family protein	33531000	0	14931000	2139000	0	2037000	2	2	2	15.8	15.8	15.8	16.79	0.0016518	2.4284	180080000	3	0.0637917		0.136428	0.0551329	0	0.0926997	0.0492776	0.0269198	-4.34293	1	1
AT1G01910	P-loop containing nucleoside triphosphate hydrolases superfamily protein	22055000	0	19480000	2139000	0	2037000	4	4	4	17	17	17	39.67	0	9.7673	130680000	6	0.0969848		0.104569	0.0838206	0	0.0710524	0.0516243	0.026074	-4.27581	1	1
AT3G62600	DNAJ heat shock family protein	27735000	0	13788000	2139000	0	2037000	3	3	3	10.4	10.4	10.4	39.199	0	5.3428	154450000	6	0.0771228		0.147737	0.0666545	0	0.100384	0.0556796	0.0294935	-4.16671	1	1
AT2G13360	alanine:glyoxylate aminotransferase	14429000	0	30826000	2139000	0	2037000	6	6	6	19.7	19.7	19.7	44.207	0	20.894	176820000	9	0.148243		0.0660806	0.128121	0	0.0449004	0.0576739	0.0375328	-4.11594	1	1
AT3G11130	Clathrin, heavy chain	833260000	1044900000	1164700000	39117000	92807000	131660000	57	57	9	33.5	33.5	5.8	193.24	0	323.31	9205500000	327	0.0469445	0.088819	0.113042	0.0405725	0.0558921	0.0768097	0.0577581	0.0105023	-4.11383	1	1
AT5G17330	glutamate decarboxylase	46675000	98366000	17101000	2139000	8916400	2037000	6	6	6	12.9	12.9	12.9	57.066	0	9.4231	334460000	11	0.0458275	0.0906451	0.119116	0.0396071	0.0570412	0.0809368	0.059195	0.0119793	-4.07838	1	1
AT3G20320	trigalactosyldiacylglycerol2	14969000	0	25344000	2139000	0	2037000	5	5	5	18.9	18.9	18.9	41.63	0	22.656	118990000	8	0.142895		0.0803741	0.123499	0	0.0546125	0.0593706	0.0357305	-4.07411	1	1
AT4G26870	Class II aminoacyl-tRNA and biotin synthetases superfamily protein	0	11729000	30311000	0	2693400	2037000	6	5	5	14.3	12.6	12.6	60.332	0	16.102	84264000	11		0.229636	0.0672033	0	0.144505	0.0456633	0.0633896	0.0426463	-3.97961	1	1
AT5G13120	cyclophilin 20-2	44147000	48598000	91461000	7269200	2693400	2037000	5	5	5	25.5	25.5	25.5	28.306	0	42.536	433760000	27	0.164659	0.055422	0.0222718	0.142309	0.034876	0.0151332	0.0641061	0.0395146	-3.9634	1	1
AT5G62575	unknown protein;FUNCTIONS IN: molecular_function unknown;INVOLVED IN: biological_process unknown;EXPRESSED IN: 25 plant structures;EXPRESSED DURING: 15 growth stages;BEST Arabidopsis thaliana protein match is: unknown protein (TAIR:AT3G47833.1);Has	31631000	0	10198000	2139000	0	2037000	1	1	1	11	11	11	10.86	0	4.0576	132820000	6	0.0676235		0.199745	0.0584446	0	0.135723	0.0647224	0.0393053	-3.94959	1	1
AT5G37475	Translation initiation factor eIF3 subunit	16598000	0	16673000	2139000	0	2037000	6	6	6	32	32	32	25.168	0	20.548	158000000	15	0.128871		0.122174	0.111379	0	0.0830144	0.0647977	0.0334175	-3.94791	1	1
ATCG00720	photosynthetic electron transfer B	28714000	0	10596000	2139000	0	2037000	3	3	3	21.4	21.4	21.4	24.152	0	31.528	158870000	15	0.0744933		0.192242	0.0643819	0	0.130625	0.0650022	0.0377094	-3.94337	1	1
AT2G14720	vacuolar sorting receptor 4	0	81579000	33348000	0	2693400	8832500	5	5	1	11.9	11.9	2.5	69.812	0	16.086	259010000	14		0.0330158	0.264858	0	0.0207762	0.179966	0.066914	0.0568432	-3.90155	1	1
AT4G24750	Rhodanese/Cell cycle control phosphatase superfamily protein	85649000	0	36505000	2139000	0	9675100	3	3	3	20.9	20.9	20.9	32.113	0	41.549	407210000	13	0.024974		0.265035	0.0215842	0	0.180086	0.0672233	0.0567742	-3.89489	1	1
AT5G59840	Ras-related small GTP-binding family protein;RAB GTPase homolog 8A	44785000	0	21745000	2139000	0	5289500	7	7	1	29.2	29.2	7.4	23.834	0	20.881	319830000	17	0.0477615		0.243251	0.0412786	0	0.165284	0.0688543	0.0496657	-3.86031	1	1
AT5G23300	pyrimidine d	19906000	0	12162000	2139000	0	2037000	2	2	2	6.7	6.7	6.7	48.546	0	6.6394	123310000	4	0.107455		0.167489	0.0928696	0	0.113805	0.0688916	0.034972	-3.85953	1	1
AT1G77590	long chain acyl-CoA synthetase 9	16441000	0	13391000	2139000	0	2037000	5	5	5	11.7	11.7	11.7	76.175	0	15.531	145450000	8	0.130102		0.152117	0.112442	0	0.10336	0.0719342	0.0360625	-3.79718	1	1
AT5G61970	signal recognition particle-related / SRP-related	16712000	0	12825000	2139000	0	2037000	7	7	7	17	17	17	68.832	0	12.56	121380000	9	0.127992		0.15883	0.110619	0	0.107922	0.072847	0.0364318	-3.77899	1	1
AT1G07645	dessication-induced 1VOC superfamily protein	18636000	0	11547000	2139000	0	2037000	2	2	2	20.4	20.4	20.4	15.388	0	6.8819	96704000	5	0.114778		0.176409	0.0991985	0	0.119867	0.0730217	0.0369951	-3.77553	1	1
AT2G04842	threonyl-tRNA synthetase, putative / threonine--tRNA ligase, putative	26212000	21199000	19066000	2139000	2693400	2037000	8	8	8	15.7	15.7	15.7	74.784	0	17.17	213060000	15	0.0816038	0.127053	0.106839	0.0705273	0.0799521	0.0725952	0.0743582	0.00285992	-3.74936	1	1
AT1G63610	unknown protein;FUNCTIONS IN: molecular_function unknown;INVOLVED IN: biological_process unknown;LOCATED IN: chloroplast;EXPRESSED IN: 22 plant structures;EXPRESSED DURING: 13 growth stages;BEST Arabidopsis thaliana protein match is: unknown protein	18067000	0	11433000	2139000	0	2037000	4	4	4	15.8	15.8	15.8	38.083	0	8.1309	114270000	12	0.118393		0.178168	0.102323	0	0.121062	0.0744615	0.0376217	-3.74736	1	1
AT5G35790	glucose-6-phosphate dehydrogenase 1	903250	17235000	2301800	35611000	24547000	22452000	7	3	3	11.5	5.9	5.9	65.427	0	22.376	72270000	7	39.4254	1.42425	9.75411	34.074	0.896254	6.62772	13.866	10.2386	3.79348	1	1
AT5G16370	acyl activating enzyme 5	903250	28743000	2301800	33713000	30681000	30160000	3	3	3	6.9	6.9	6.9	60.769	0	10.71	98789000	9	37.3241	1.06743	13.1028	32.2579	0.67171	8.90308	13.9442	9.46013	3.8016	1	1
AT4G02570	cullin 1	903250	14310000	2301800	33173000	2693400	33807000	4	4	4	6.4	6.4	6.4	86.301	0	11.06	104100000	10	36.7263	0.188218	14.6872	31.7412	0.118442	9.97965	13.9464	9.34169	3.80182	1	1
AT1G10290	dynamin-like protein 6	903250	4594500	38478000	38203000	34183000	35674000	22	10	10	30.7	15.3	15.3	99.165	0	70.781	240890000	20	42.295	7.43998	0.927127	36.5541	4.68183	0.629964	13.9553	11.3598	3.80274	1	1
AT3G04340	FtsH extracellular protease family	903250	25477000	2301800	32856000	2693400	37843000	6	6	6	5.4	5.4	5.4	152.26	0	9.149	144760000	10	36.3753	0.105719	16.4406	31.4379	0.0665268	11.1711	14.2252	9.18398	3.83037	1	1
AT5G02530	RNA-binding (RRM/RBD/RNP motifs) family protein	903250	0	2301800	33229000	0	42614000	3	3	3	8.2	8.2	8.2	30.78	0	9.635	84560000	7	36.7883		18.5133	31.7948	0	12.5794	14.7914	9.24476	3.88669	1	1
AT2G13540	ARM repeat superfamily protein	903250	23011000	2301800	32282000	2693400	47776000	4	4	4	5.4	5.4	5.4	96.547	0	18.111	135880000	11	35.7398	0.117048	20.7559	30.8887	0.0736562	14.1032	15.0219	8.90738	3.90899	1	1
AT2G33380	Caleosin-related family protein	40518000	4594500	2301800	200100000	31434000	123660000	4	4	4	26.3	26.3	26.3	26.6	0	42.039	208370000	5	4.93855	6.84166	53.7232	4.26821	4.30532	36.5038	15.0258	10.739	3.90937	1	1
AT1G35720	annexin 1	122590000	91560000	191150000	3395000000	1950300000	2311800000	15	15	15	53	53	53	36.203	0	61.829	1210600000	55	27.6939	21.3008	12.0942	23.9349	13.4042	8.21774	15.1856	4.62376	3.92463	1	1
AT3G16520	UDP-glucosyl transferase 88A1	903250	0	2301800	36832000	0	35367000	2	2	2	5.4	5.4	5.4	51.204	0	21.994	78220000	7	40.7772		15.3649	35.2423	0	10.4402	15.2275	10.4514	3.92861	1	1
AT1G08490	chloroplastic NIFS-like cysteine desulfurase	903250	4594500	2301800	33414000	33116000	35109000	4	4	4	8.4	8.4	8.4	50.485	0	10.627	112420000	8	36.9931	7.20775	15.2528	31.9718	4.53569	10.364	15.6238	8.34535	3.96568	1	1
AT1G23290	Ribosomal protein L18e/L15 superfamily protein	308730000	4594500	335590000	620910000	322570000	566150000	6	6	1	37.7	37.7	12.3	16.292	0	67.192	2610800000	50	2.01117	70.2079	1.68703	1.73819	44.1804	1.1463	15.6883	14.2471	3.97162	1	1
AT5G20500	Glutaredoxin family protein	903250	4594500	2301800	34757000	48598000	24506000	3	3	3	26.7	26.7	26.7	14.827	0	7.7046	88778000	5	38.4799	10.5774	10.6465	33.2569	6.65617	7.23405	15.7157	8.77217	3.97413	1	1
AT4G33650	dynamin-related protein 3A	903250	4594500	2301800	33999000	39271000	35806000	6	6	6	8.5	8.5	8.5	89.754	0	18.729	138290000	11	37.6407	8.54739	15.5557	32.5316	5.37871	10.5697	16.16	8.32181	4.01436	1	1
AT5G58490	NAD(P)-binding Rossmann-fold superfamily protein	903250	4594500	27529000	36407000	97403000	45085000	5	5	5	15.7	15.7	15.7	35.757	0	9.7253	185480000	11	40.3067	21.1999	1.63773	34.8356	13.3407	1.1128	16.4297	9.85671	4.03824	1	1
AT4G39280	phenylalanyl-tRNA synthetase, putative / phenylalanine--tRNA ligase, putative	903250	23885000	2301800	50505000	2693400	14861000	3	3	3	5.6	5.6	5.6	55.791	0	4.7709	66328000	4	55.9148	0.112765	6.45625	48.3252	0.070961	4.38689	17.5943	15.4158	4.13704	1	1
AT3G59020	ARM repeat superfamily protein	903250	4594500	15831000	50669000	21767000	43655000	3	3	3	3.6	3.6	3.6	117.77	0	12.097	112930000	8	56.0963	4.73762	2.75756	48.4821	2.98129	1.87371	17.779	15.3549	4.1521	1	1
AT3G23490	cyanase	903250	0	2301800	42313000	0	46377000	2	2	2	14.9	14.9	14.9	18.592	0	10.176	101420000	3	46.8453		20.1481	40.4867	0	13.6903	18.059	11.8899	4.17465	1	1
AT5G05590	phosphoribosylanthranilate isomerase 2	903250	0	2301800	43636000	0	42286000	5	5	1	25.8	25.8	7.3	29.619	0	28.686	157090000	15	48.31		18.3708	41.7526	0	12.4826	18.0784	12.3734	4.1762	1	1
AT5G67630	P-loop containing nucleoside triphosphate hydrolases superfamily protein	903250	4594500	2301800	40723000	22443000	41946000	5	5	5	13.6	13.6	13.6	52.113	0	17.162	122490000	10	45.085	4.88475	18.2231	38.9654	3.07388	12.3822	18.1405	10.7536	4.18114	1	1
AT2G29630	thiaminC	903250	0	2301800	48788000	0	27140000	7	7	7	15.5	15.5	15.5	71.986	0	42.772	139380000	16	54.0138		11.7908	46.6823	0	8.01159	18.2313	14.4123	4.18834	1	1
AT5G13030	unknown protein;FUNCTIONS IN: molecular_function unknown;INVOLVED IN: biological_process unknown;LOCATED IN: chloroplast;EXPRESSED IN: 23 plant structures;EXPRESSED DURING: 13 growth stages;CONTAINS InterPro DOMAIN/s: Uncharacterised protein family	903250	29973000	41234000	56767000	71854000	45920000	9	9	9	17.2	17.2	17.2	71.097	0	39.141	292900000	13	62.8475	2.39729	1.11364	54.3169	1.50857	0.756698	18.8607	17.7294	4.23731	1	1
AT5G05000	translocon at the outer envelope membrane of chloroplasts 34	903250	4594500	2301800	52691000	17745000	14343000	3	3	3	12.8	12.8	12.8	34.707	0	12.402	103030000	5	58.3349	3.86223	6.23121	50.4168	2.43042	4.23398	19.0271	15.7035	4.24998	1	1
AT1G54410	dehydrin family protein	0	4594500	2301800	0	327500000	46305000	1	1	1	12.2	12.2	12.2	10.796	0.00035224	4.1912	310940000	14		71.2809	20.1169	0	44.8557	13.669	19.5082	13.2738	4.28601	1	1
AT4G35800	RNA polymerase II large subunit	903250	0	2301800	52931000	0	27405000	8	8	8	5.6	5.6	5.6	204.62	0	25.863	108760000	10	58.6006		11.9059	50.6464	0	8.08982	19.5788	15.7084	4.29122	1	1
AT3G61240	DEA(D/H)-box RNA helicase family protein	903250	0	2301800	51719000	0	38409000	6	6	2	15.1	15.1	4.8	56.774	0	31.107	132760000	10	57.2588		16.6865	49.4868	0	11.3381	20.275	14.9681	4.34163	1	1
AT3G13580	Ribosomal protein L30/L7 family protein	903250	0	2301800	46998000	0	54439000	10	3	3	35.7	12.3	12.3	28.433	0	16.176	188850000	8	52.0321		23.6506	44.9695	0	16.0701	20.3465	13.1565	4.34671	1	1
AT2G39080	NAD(P)-binding Rossmann-fold superfamily protein	903250	46773000	25644000	61021000	170920000	32699000	5	5	5	14.2	14.2	14.2	38.21	0	15.443	314880000	16	67.5572	3.65424	1.27511	58.3873	2.29954	0.866413	20.5177	18.9393	4.3588	1	1
AT4G19006	Proteasome component (PCI) domain protein	903250	4594500	20556000	60887000	26705000	54766000	3	2	2	7.3	5.2	5.2	44.02	0	7.1153	140950000	8	67.4088	5.81238	2.66423	58.2591	3.65762	1.81029	21.2423	18.516	4.40887	1	1
AT4G18440	L-Aspartase-like family protein;L-Aspartase-like family protein	903250	4594500	2301800	44143000	75747000	41282000	8	8	8	16	16	16	59.757	0	34.795	318410000	25	48.8713	16.4865	17.9347	42.2377	10.3746	12.1862	21.5995	10.3324	4.43293	1	1
AT1G71220	UDP-glucose:glycoprotein glucosyltransferases;transferases, transferring hexosyl groups;transferases, transferring glycosyl groups	903250	0	2301800	59965000	0	26930000	6	6	6	4.3	4.3	4.3	181.93	0	16.809	102650000	9	66.388		11.6995	57.3769	0	7.9496	21.7755	17.948	4.44463	1	1
AT4G39460	S-adenosylmethionine carrier 1	903250	8017800	2301800	54115000	32411000	40641000	1	1	1	4.3	4.3	4.3	34.861	0	11.288	151490000	8	59.9114	4.04238	17.6562	51.7793	2.54379	11.997	22.1067	15.0852	4.46641	1	1
AT4G33030	sulfoquinovosyldiacylglycerol 1	62946000	56175000	35658000	960520000	2608500000	1264000000	9	9	9	25.6	25.6	25.6	53.113	0	41.92	652260000	27	15.2594	46.4352	35.4479	13.1882	29.2208	24.0861	22.165	4.72684	4.47021	1	1
AT1G24020	MLP-like protein 423	138550000	83673000	2301800	262220000	322840000	226280000	8	8	8	52.9	52.9	52.9	17.054	0	20.432	882950000	38	1.8926	3.85835	98.3057	1.63571	2.42799	66.7967	23.6201	21.5895	4.56195	1	1
AT5G43970	translocase of outer membrane 22-V	903250	0	2301800	60186000	0	50978000	2	2	2	22.2	22.2	22.2	10.378	0	10.055	124380000	8	66.6327		22.147	57.5883	0	15.0484	24.2123	17.2442	4.59767	1	1
AT2G20760	Clathrin light chain protein	903250	4594500	2301800	21325000	254710000	64706000	5	5	5	19.2	19.2	19.2	37.225	0	12.927	398330000	20	23.6092	55.438	28.111	20.4046	34.8861	19.1009	24.7972	5.05846	4.6321	1	1
AT2G29550	tubulin beta-7 chain	22018000	87304000	2301800	261160000	187840000	228830000	22	3	2	52.3	9.8	6	50.747	0	33.063	402350000	15	11.8612	2.15156	99.4135	10.2512	1.35394	67.5494	26.3849	20.7419	4.72164	1	1
AT3G11770	Polynucleotidyl transferase, ribonuclease H-like superfamily protein	903250	0	2301800	73645000	0	40025000	3	3	3	19	19	19	22.956	0	9.0513	127370000	9	81.5334		17.3886	70.4664	0	11.8152	27.4272	21.7882	4.77754	1	1
AT4G30190	H(+)-ATPase 2	115490000	4594500	2301800	351920000	340600000	126100000	41	9	8	35.4	10.1	9.2	108.31	0	122.06	679420000	39	3.04719	74.1321	54.7832	2.63358	46.6499	37.2241	28.8358	13.3807	4.84979	1	1
AT3G62870	Ribosomal protein L7Ae/L30e/S12e/Gadd45 family protein	0	4594500	2301800	0	53842000	274530000	12	2	2	40.2	7.4	7.4	29.034	0	5.776	357590000	9		11.7188	119.268	0	7.37441	81.0398	29.4714	25.8719	4.88124	1	1
AT5G60730	Anion-transporting ATPase	903250	0	2301800	76958000	0	54370000	1	1	1	3.3	3.3	3.3	42.939	0.00034578	4.0029	130360000	6	85.2012		23.6206	73.6364	0	16.0497	29.8954	22.3559	4.90185	1	1
AT5G10840	Endomembrane protein 70 protein family	903250	4594500	2301800	59577000	93160000	68429000	9	9	3	13	13	3.9	74.466	0	43.979	417230000	19	65.9585	20.2764	29.7285	57.0056	12.7596	20.1999	29.9883	13.6783	4.90633	1	1
AT5G47930	Zinc-binding ribosomal protein family protein	903250	4594500	2301800	58281000	33977000	104440000	5	5	4	47.6	47.6	32.1	9.49	0	17.503	194910000	11	64.5237	7.39515	45.3732	55.7655	4.65362	30.8302	30.4164	14.7562	4.92678	1	1
AT3G08510	phospholipase C 2	903250	11903000	2301800	63598000	2693400	112510000	4	4	4	7.1	7.1	7.1	66.122	0	8.2239	73322000	5	70.4102	0.226279	48.8791	60.853	0.142393	33.2124	31.4026	17.549	4.97281	1	1
AT1G14670	Endomembrane protein 70 protein family	903250	4594500	2301800	76241000	76262000	44763000	5	5	2	10	10	3.5	68.083	0	15.026	254340000	26	84.4074	16.5985	19.447	72.9504	10.4451	13.2138	32.2031	20.3893	5.00913	1	1
AT2G35690	acyl-CoA oxidase 5	903250	0	2301800	85664000	0	53872000	6	3	3	9.3	6	6	74.297	0	5.049	113470000	3	94.8397		23.4043	81.9667	0	15.9027	32.6231	25.0952	5.02782	1	1
AT1G02930	glutathione S-transferase 6;glutathione S-transferase 7	903250	0	2301800	95596000	0	41676000	9	9	8	40.4	40.4	36.5	23.486	0	25.371	490140000	27	105.836		18.1058	91.47	0	12.3025	34.5908	28.6605	5.11232	1	1
AT4G30950	fatty acid desaturase 6	903250	0	2301800	95501000	0	49598000	3	3	3	4.7	4.7	4.7	51.225	0	6.5514	135340000	8	105.73		21.5475	91.3791	0	14.6411	35.3401	28.3365	5.14323	1	1
AT3G06400	chromatin-remodeling protein 11	903250	0	2301800	98768000	0	57076000	10	10	2	10.2	10.2	2.1	122.61	0	30.788	250700000	15	109.347		24.7962	94.5051	0	16.8485	37.1179	29.1029	5.21404	1	1
AT3G01540	DEAD box RNA helicase 1	903250	0	2301800	95605000	0	68941000	10	9	9	20.5	18.7	18.7	67.727	0	36.385	197930000	14	105.846		29.9509	91.4786	0	20.351	37.2765	27.7305	5.2202	1	1
AT1G10670	ATP-citrate lyase A-1;ATP-citrate lyase A-2	903250	4594500	14311000	97734000	113430000	88342000	7	3	3	15.8	6.8	6.8	49.049	0	10.271	134670000	6	108.203	24.6882	6.17301	93.5157	15.5358	4.19444	37.7487	28.0751	5.23835	1	1
AT1G14510	alfin-like 7	903250	33203000	2301800	90976000	2693400	113310000	3	3	1	8.7	8.7	4	28.285	0	7.5788	154840000	9	100.721	0.0811192	49.2267	87.0494	0.0510467	33.4485	40.183	25.339	5.32851	1	1
AT1G30120	pyruvate dehydrogenase E1 beta;Transketolase family protein	903250	0	2301800	118360000	0	27808000	4	4	4	7.9	7.9	7.9	44.244	0	12.67	235400000	16	131.038		12.081	113.251	0	8.20878	40.4867	36.4594	5.33938	1	1
AT5G17220	glutathione S-transferase phi 12	903250	0	2301800	100500000	0	98948000	3	3	3	20.1	20.1	20.1	24.58	0	9.3879	274710000	5	111.265		42.9872	96.1623	0	29.2089	41.7904	28.4635	5.3851	1	1
AT5G13930	Chalcone and stilbene synthase family protein	903250	0	2301800	102200000	0	141070000	6	6	6	22	22	22	43.115	0	42.312	372410000	21	113.147		61.2868	97.7889	0	41.6431	46.4774	28.3325	5.53846	1	1
AT5G19780	tubulin alpha-5;tubulin alpha-3	903250	4594500	2301800	132950000	80420000	215010000	24	5	4	46	16.2	12.4	49.654	0	59.659	601960000	46	147.191	17.5035	93.4095	127.212	11.0146	63.4699	67.2321	33.5959	6.07108	1	1
AT2G28900	outer plastid envelope protein 16-1	164370000	4594500	2301800	378320000	129480000	655660000	5	5	5	33.1	33.1	33.1	15.482	0	29.413	784920000	20	2.30164	28.1815	284.847	1.98922	17.7341	193.547	71.0903	61.3971	6.15158	1	1
AT3G08530	Clathrin, heavy chain	4945100	109730000	132300000	1415600000	1461900000	1450000000	54	6	6	32.8	4.2	4.2	193.27	0	37.848	474530000	23	286.263	13.3227	10.9599	247.407	8.38371	7.44705	87.746	79.8311	6.45526	1	1
AT5G28540	heat shock protein 70 (Hsp 70) family protein	72024000	4594500	25276000	2233200000	1509300000	1305600000	38	5	5	49.6	10.9	10.9	73.628	0	298.27	391940000	23	31.0063	328.501	51.6537	26.7977	206.72	35.0977	89.5383	58.6396	6.48443	1	1
AT1G54690	gamma histone variant H2AX;Histone superfamily protein;Histone superfamily protein;histone H2A 2;histone H2A 13;histone H2A 10	903250	0	2301800	193010000	0	346800000	3	3	3	26.8	26.8	26.8	14.783	0	56.088	705900000	23	213.684		150.665	184.68	0	102.374	95.6844	53.4172	6.58021	1	1
AT3G29360	UDP-glucose 6-dehydrogenase family protein	903250	4594500	26811000	445880000	179400000	393980000	14	2	2	27.3	5.6	5.6	53.172	0	56.781	204550000	12	493.64	39.0467	14.6947	426.635	24.5713	9.98476	153.73	136.517	7.26426	1	1
AT4G14960	Tubulin/FtsZ family protein	76047000	4594500	51491000	5017300000	3506200000	5780700000	25	1	1	58.9	3.1	3.1	49.537	0	5.2722	580600000	18	65.9763	763.13	112.266	57.021	480.223	76.2826	204.509	137.969	7.67602	1	1
AT1G33120	Ribosomal protein L6 family;Ribosomal protein L6 family	903250	4594500	2301800	1589700000	663780000	1754300000	17	17	17	71.1	71.1	71.1	22.017	0	210.59	5504800000	147	1759.98	144.473	762.143	1521.09	90.9139	517.86	709.954	423.88	9.47158	1	1
AT2G07698	ATPase, F1 complex, alpha subunit protein;ATP synthase subunit 1	903250	4594500	2301800	2895700000	3398200000	2633500000	29	28	28	30.2	29.3	29.3	85.932	0	323.31	12104000000	328	3205.87	739.623	1144.1	2770.72	465.43	777.396	1337.85	722.073	10.3857	1	1

## Sheet: Al6_ES&Al6_Low pi+JA (2-3)DE
Protein ID	Description	al6 ES_R1	al6 ES_R2	al6 ES_R3	al6 low Pi+JA_R1	al6 low Pi+JA_R2	al6 low Pi+JA_R3	N: Peptides	N: Razor + unique peptides	N: Unique peptides	N: Sequence coverage [%]	N: Unique + razor sequence coverage [%]	N: Unique sequence coverage [%]	N: Mol. weight [kDa]	N: Q-value	N: Score	N: Intensity	N: MS/MS count	al6 low pi+JA_R1/al6 ES_R1	al6 low Pi+JA_R2/al6 ES_R2	al6 low Pi+JA_R3/al6 ES_R3	NB1: al6 low Pi+JA_R1/al6 ES_R1	NB2: al6 low Pi+JA_R2/al6 ES_R2	NB3: al6 low Pi+JA_R3/al6 ES_R3	Ratio	SE	Log2 Ratio	z-test	Repeat test				Average	SD	UL	LL
AT5G38420	Ribulose bisphosphate carboxylase (small chain) family protein;Ribulose bisphosphate carboxylase (small chain) family protein	5442000000	3982500000	7045300000	4171900	5193600	1508500	14	14	6	55.2	55.2	24.3	20.35	0	323.31	49193000000	255	0.000766612	0.00130411	0.000214114	0.000855939	0.00113702	0.0001919	0.000728287	0.000280199	-10.4232	1	1				0.248682	2.55386	5.25425	-4.75688
ATMG01190	ATP synthase subunit 1;ATPase, F1 complex, alpha subunit protein	2436100000	2156000000	1746100000	4171900	5193600	1508500	28	27	27	51.1	49.7	49.7	54.971	0	323.31	19626000000	344	0.00171253	0.00240891	0.000863925	0.00191208	0.00210027	0.000774294	0.00159555	0.000414205	-9.29173	1	1
AT1G33140	Ribosomal protein L6 family;Ribosomal protein L6 family	1537600000	622780000	895400000	4171900	5193600	1508500	20	20	16	74.2	74.2	65.5	22.017	0	323.31	10411000000	202	0.00271325	0.00833938	0.00168472	0.00302941	0.00727092	0.00150993	0.00393675	0.00172382	-7.98878	1	1
AT3G46030	Histone superfamily protein;Histone superfamily protein	385260000	965910000	3436800000	4171900	5193600	1508500	7	7	1	49.7	49.7	15.2	15.912	0	129.03	11044000000	98	0.0108288	0.0053769	0.000438926	0.0120906	0.004688	0.000393388	0.00572399	0.00341619	-7.44876	1	1
AT5G19770	tubulin alpha-3;tubulin alpha-5	185210000	0	307620000	4171900	0	1508500	22	6	6	45.3	16.2	16.2	49.654	0	125.24	1414400000	51	0.0225252		0.00490378	0.0251499	0	0.00439502	0.00984832	0.0077553	-6.66591	1	1
AT1G61010	cleavage and polyadenylation specificity factor 73-I	0	143380000	123930000	0	5193600	1508500	4	4	4	7.6	7.6	7.6	77.364	0	4.498	655820000	6		0.0362226	0.0121722	0	0.0315817	0.0109093	0.0141637	0.00926092	-6.14166	1	1
AT1G60095	Mannose-binding lectin superfamily protein	130830000	0	116310000	4171900	0	1508500	1	1	1	1.3	1.3	1.3	59.132	0.0016545	2.4415	1013300000	20	0.0318879		0.0129697	0.0356036	0	0.0116241	0.0157426	0.0104821	-5.98919	1	1
AT5G27700	Ribosomal protein S21e	157880000	0	69950000	4171900	0	1508500	3	3	2	37.8	37.8	19.5	9.1131	0	111.13	999200000	26	0.0264245		0.0215654	0.0295036	0	0.019328	0.0162772	0.00865247	-5.941	1	1
AT1G15270	Translation machinery associated TMA7	176090000	262570000	129510000	4171900	5193600	1508500	3	3	3	26.6	26.6	26.6	6.978	0	9.2021	2057400000	7	0.0236919	0.0197799	0.0116477	0.0264525	0.0172456	0.0104393	0.0180458	0.00463989	-5.79219	1	1
AT1G08880	Histone superfamily protein;gamma histone variant H2AX;histone H2A 13	100220000	0	131510000	4171900	0	1508500	3	3	1	18.3	18.3	8.5	14.813	0	94.894	1232700000	34	0.0416274		0.0114706	0.046478	0	0.0102806	0.0189195	0.0140952	-5.72398	1	1
AT5G53170	FTSH protease 11	104410000	0	96148000	4171900	0	1508500	8	8	8	14.1	14.1	14.1	88.716	0	18.089	816610000	12	0.0399569		0.0156894	0.0446128	0	0.0140616	0.0195581	0.0131686	-5.67609	1	1
AT5G23900	Ribosomal protein L13e family protein	110050000	0	60153000	4171900	0	1508500	8	4	4	44.7	31.1	31.1	23.485	0	20.344	688560000	13	0.0379091		0.0250777	0.0423264	0	0.0224759	0.0216008	0.0122264	-5.53277	1	1
AT5G28060	Ribosomal protein S24e family protein	106700000	0	46947000	4171900	0	1508500	5	1	1	35.3	11.3	11.3	15.419	0	68.844	593120000	10	0.0390993		0.032132	0.0436553	0	0.0287983	0.0241512	0.0128146	-5.37176	1	1
AT4G12060	Double Clp-N motif protein	88955000	0	63844000	4171900	0	1508500	6	6	6	38.6	38.6	38.6	26.56	0	16.09	708030000	24	0.046899		0.0236279	0.0523638	0	0.0211765	0.0245134	0.0152079	-5.35028	1	1
AT4G28440	Nucleic acid-binding, OB-fold-like protein	122520000	0	36644000	4171900	0	1508500	4	4	4	39.2	39.2	39.2	16.459	0	178.55	727900000	18	0.0340508		0.0411664	0.0380185	0	0.0368954	0.0249713	0.0124899	-5.32359	1	1
AT3G55750	Ribosomal protein L35Ae family protein;Ribosomal protein L35Ae family protein	102490000	0	45704000	4171900	0	1508500	6	6	4	36	36	27	12.785	0	29.696	653330000	11	0.0407054		0.0330059	0.0454485	0	0.0295816	0.02501	0.0133175	-5.32135	1	1
AT5G35620	Eukaryotic initiation factor 4E protein	86736000	0	55758000	4171900	0	1508500	2	2	2	20.2	20.2	20.2	22.514	0	21.586	492190000	9	0.0480988		0.0270544	0.0537034	0	0.0242476	0.0259837	0.0155271	-5.26625	1	1
AT5G16715	ATP binding;valine-tRNA ligases;aminoacyl-tRNA ligases;nucleotide binding;ATP binding;aminoacyl-tRNA ligases	85668000	0	52916000	4171900	0	1508500	12	12	12	15.1	15.1	15.1	110.63	0	22.179	517610000	16	0.0486985		0.0285074	0.0543729	0	0.0255498	0.0266409	0.0157056	-5.23021	1	1
AT1G08200	UDP-D-apiose/UDP-D-xylose synthase 2	130170000	116270000	208250000	4171900	5193600	1508500	14	14	2	40.6	40.6	7.7	43.79	0	76.064	1534600000	87	0.0320496	0.0446684	0.0072437	0.0357841	0.0389454	0.00649217	0.0270739	0.0103312	-5.20695	1	1
AT5G47570	unknown protein;Has 30201 Blast hits to 17322 proteins in 780 species: Archae - 12;Bacteria - 1396;Metazoa - 17338;Fungi - 3422;Plants - 5037;Viruses - 0;Other Eukaryotes - 2996 (source: NCBI BLink).	94482000	0	40392000	4171900	0	1508500	2	2	2	16.8	16.8	16.8	13.211	0.0037465	1.9221	451310000	3	0.0441555		0.0373465	0.0493006	0	0.0334719	0.0275908	0.0145325	-5.17967	1	1
AT1G08420	BRI1 suppressor 1 (BSU1)-like 2;BRI1 suppressor 1 (BSU1)-like 3	145170000	101460000	111170000	4171900	5193600	1508500	6	6	6	9.5	9.5	9.5	108.58	0	6.8764	691910000	10	0.028738	0.0511886	0.0135693	0.0320867	0.0446302	0.0121615	0.0296261	0.0094533	-5.07699	1	1
AT5G61170	Ribosomal protein S19e family protein	73035000	0	50436000	4171900	0	1508500	11	6	4	59.4	32.2	22.4	15.697	0	20.755	549490000	24	0.0571219		0.0299092	0.0637779	0	0.0268062	0.0301947	0.0184889	-5.04956	1	1
AT4G24750	Rhodanese/Cell cycle control phosphatase superfamily protein	85649000	0	36505000	4171900	0	1508500	3	3	3	20.9	20.9	20.9	32.113	0	41.549	407210000	13	0.0487093		0.0413231	0.054385	0	0.0370359	0.0304736	0.0160388	-5.03629	1	1
AT3G14290	20S proteasome alpha subunit E2	282780000	81379000	56018000	4171900	5193600	1508500	10	10	1	42.2	42.2	14.8	25.977	0	159.02	1290400000	49	0.0147532	0.0638199	0.0269288	0.0164722	0.0556431	0.024135	0.0320835	0.0119857	-4.96203	1	1
ATCG00820	ribosomal protein S19	104890000	0	24600000	4171900	0	1508500	2	2	2	23.9	23.9	23.9	10.576	0	5.6074	467930000	12	0.039774		0.0613211	0.0444086	0	0.0549592	0.0331226	0.016839	-4.91604	1	1
AT1G01100	60S acidic ribosomal protein family	51403000	0	105160000	4171900	0	1508500	3	3	2	66.1	66.1	49.1	11.162	0	44.329	440490000	8	0.0811606		0.0143448	0.0906177	0	0.0128566	0.0344914	0.0283075	-4.85762	1	1
AT3G56910	plastid-specific 50S ribosomal protein 5	58850000	0	52415000	4171900	0	1508500	2	2	2	16.2	16.2	16.2	16.361	0	17.576	360080000	12	0.0708904		0.0287799	0.0791507	0	0.0257941	0.0349816	0.0233061	-4.83726	1	1
AT1G53850	20S proteasome alpha subunit E1	3898500	3406800	3098800	165480000	153390000	96857000	10	1	1	42.2	14.8	14.8	25.947	0	3.7654	26093000	5	42.4471	45.0247	31.2563	47.3931	39.256	28.0135	38.2209	5.61831	5.25629	1	1
AT1G69410	eukaryotic elongation factor 5A-3	903250	67453000	47953000	92072000	131530000	90805000	6	4	4	41.1	24.1	24.1	17.207	0	138.88	318760000	17	101.934	1.94995	1.89363	113.812	1.70012	1.69716	39.0697	37.371	5.28798	1	1
AT1G11580	methylesterase PCR A	903250	3406800	2301800	61139000	58024000	69247000	8	8	8	17.6	17.6	17.6	61.687	0	59.825	387190000	25	67.6878	17.0318	30.0838	75.575	14.8497	26.9627	39.1291	18.5554	5.29017	1	1
AT5G48810	cytochrome B5 isoform D	903250	20260000	2301800	59270000	5193600	113460000	8	8	8	61.4	61.4	61.4	15.097	0	31.397	390860000	17	65.6186	0.256347	49.2919	73.2647	0.223504	44.1779	39.222	21.2303	5.29359	1	1
AT3G11340	UDP-Glycosyltransferase superfamily protein	903250	3406800	2301800	52482000	42987000	108800000	7	7	7	14.5	14.5	14.5	50.705	0	15.908	343760000	13	58.1035	12.618	47.2674	64.8739	11.0013	42.3634	39.4129	15.6215	5.3006	1	1
AT5G10840	Endomembrane protein 70 protein family	903250	3406800	2301800	57004000	124200000	45375000	9	9	2	12.8	12.8	3.7	74.466	0	22.499	429500000	23	63.1099	36.4565	19.7128	70.4636	31.7856	17.6677	39.9723	15.781	5.32093	1	1
AT1G52030	myrosinase-binding protein 2	903250	3406800	2301800	62554000	69134000	65609000	12	9	9	27.9	22.1	22.1	68.848	0	20.832	359440000	23	69.2544	20.2929	28.5033	77.3241	17.693	25.5462	40.1877	18.706	5.32868	1	1
AT4G33120	S-adenosyl-L-methionine-dependent methyltransferases superfamily protein	903250	0	2301800	70686000	0	88248000	7	7	6	27	27	23.9	40.998	0	15.412	378670000	16	78.2574		38.3387	87.3762	0	34.3611	40.5791	25.4142	5.34266	1	1
AT4G32410	cellulose synthase 1	903250	0	2301800	79485000	0	61661000	6	6	6	4.8	4.8	4.8	122.24	0	11.381	249370000	7	87.9989		26.7882	98.2528	0	24.0089	40.7539	29.5731	5.34887	1	1
AT3G12290	Amino acid dehydrogenase family protein	903250	0	2301800	94017000	0	26172000	4	4	4	18.1	18.1	18.1	31.589	0	7.0801	346220000	12	104.087		11.3702	116.216	0	10.1906	42.1355	37.1569	5.39697	1	1
AT1G20510	OPC-8:0 CoA ligase1	903250	0	2301800	65191000	0	132840000	6	6	6	19.4	19.4	19.4	59.374	0	35.926	331370000	17	72.1738		57.7114	80.5837	0	51.7239	44.1025	23.5726	5.46279	1	1
AT5G36220	cytochrome p450 81d1	903250	0	2301800	86632000	0	69506000	5	5	5	12.2	12.2	12.2	56.723	0	18.648	363490000	11	95.9114		30.1964	107.087	0	27.0635	44.7169	32.1489	5.48275	1	1
AT5G47770	farnesyl diphosphate synthase 1	903250	22933000	2301800	77188000	102820000	94775000	4	2	2	10.4	6.5	6.5	44.261	0	14.629	124280000	11	85.4559	4.4835	41.1743	95.4134	3.90906	36.9025	45.4083	26.7552	5.50489	1	1
AT1G15950	cinnamoyl coa reductase 1	903250	3406800	31164000	104490000	42367000	77136000	5	5	5	14.2	14.2	14.2	37.488	0	5.1055	152880000	7	115.682	12.436	2.47516	129.162	10.8427	2.21837	47.4076	40.9529	5.56705	1	1
AT2G37270	ribosomal protein 5B	15417000	3406800	18622000	602420000	345430000	274820000	10	2	2	34.3	11.1	11.1	22.99	0	323.31	136540000	34	39.075	101.394	14.7578	43.6282	88.4034	13.2267	48.4194	21.8335	5.59751	1	1
AT3G16470	Mannose-binding lectin superfamily protein	25301000	39432000	33121000	1023300000	2411400000	1805400000	7	7	7	29.9	29.9	29.9	48.496	0	43.668	273420000	21	40.445	61.1534	54.5092	45.1578	53.3182	48.854	49.11	2.35919	5.61795	1	1
AT1G67560	PLAT/LH2 domain-containing lipoxygenase family protein	903250	3406800	2301800	87485000	39738000	81401000	10	10	10	17.7	17.7	17.7	104.51	0	30.934	360620000	25	96.8558	11.6643	35.3641	108.142	10.1699	31.6951	50.0022	29.7264	5.64392	1	1
AT1G07810	ER-type Ca2+-ATPase 1	903250	3406800	2301800	41523000	211000000	115340000	12	12	2	13.9	13.9	2.5	116.36	0	35.398	638950000	28	45.9707	61.935	50.1086	51.3273	53.9997	44.9099	50.079	2.6972	5.64613	1	1
AT5G48000	cytochrome P450, family 708, subfamily A, polypeptide 2	903250	3406800	2301800	54581000	177930000	96287000	9	9	9	23.6	23.6	23.6	58.877	0	17.419	457500000	20	60.4273	52.2279	41.8312	67.4685	45.5363	37.4913	50.1654	8.95786	5.64862	1	1
AT1G14670	Endomembrane protein 70 protein family	903250	3406800	2301800	83623000	105890000	53809000	6	6	1	11	11	2.2	68.083	0	17.263	376800000	22	92.5801	31.082	23.3769	103.368	27.0997	20.9516	50.473	26.5069	5.65744	1	1
AT4G15390	HXXXD-type acyl-transferase family protein	903250	0	2301800	82355000	0	134450000	9	9	9	28	28	28	48.767	0	32.251	512230000	18	91.1763		58.4108	101.8	0	52.3508	51.3837	29.3912	5.68324	1	1
AT5G42580	cytochrome P450, family 705, subfamily A, polypeptide 12	903250	3406800	2301800	62270000	175930000	99401000	12	12	12	21.2	21.2	21.2	56.882	0	29.065	529060000	33	68.9399	51.6408	43.184	76.973	45.0245	38.7037	53.5671	11.8444	5.74327	1	1
AT1G24100	UDP-glucosyl transferase 74B1	903250	3406800	2301800	86903000	98063000	95641000	8	8	8	17.6	17.6	17.6	51.002	0	31.213	455420000	23	96.2115	28.7845	41.5505	107.422	25.0965	37.2397	56.5862	25.6586	5.82238	1	1
AT3G29250	NAD(P)-binding Rossmann-fold superfamily protein	903250	3406800	2301800	81790000	94674000	122960000	5	5	5	23.2	23.2	23.2	31.802	0	44.446	489670000	27	90.5508	27.7897	53.4191	101.102	24.2292	47.8769	57.7361	22.7322	5.8514	1	1
AT4G08870	Arginase/deacetylase superfamily protein	58427000	33423000	50116000	3938500000	1817400000	2907500000	5	5	3	20.6	20.6	16	37.98	0	14.798	472420000	20	67.4089	54.3757	58.0154	75.2636	47.409	51.9964	58.223	8.6226	5.86352	1	1
AT1G07750	RmlC-like cupins superfamily protein	903250	3406800	2301800	106660000	71358000	115260000	11	11	11	36.5	36.5	36.5	38.31	0	35.258	604680000	36	118.085	20.9458	50.0739	131.844	18.2621	44.8788	64.995	34.2964	6.02226	1	1
AT2G06050	oxophytodienoate-reductase 3	19629000	3406800	2301800	441930000	144330000	347950000	3	3	3	14.3	14.3	14.3	42.691	0	5.5165	70335000	5	22.5141	42.3653	151.164	25.1375	36.9373	135.481	65.852	34.9808	6.04116	1	1
AT3G12145	Leucine-rich repeat (LRR) family protein	903250	3406800	2301800	117760000	44007000	112040000	11	11	11	35.1	35.1	35.1	35.808	0	35.15	530200000	27	130.374	12.9174	48.675	145.565	11.2624	43.625	66.8175	40.467	6.06215	1	1
AT1G54020	GDSL-like Lipase/Acylhydrolase superfamily protein	903250	3406800	2301800	130310000	62567000	74244000	8	8	8	22.3	22.3	22.3	41.8	0	20.163	681850000	18	144.268	18.3653	32.2548	161.078	16.0123	28.9084	68.6664	46.3558	6.10153	1	1
AT1G35580	cytosolic invertase 1	903250	3406800	2301800	108680000	129980000	104510000	8	8	8	16	16	16	62.834	0	39.712	607520000	25	120.321	38.1531	45.4036	134.341	33.2648	40.693	69.433	32.5249	6.11755	1	1
AT1G77940	Ribosomal protein L7Ae/L30e/S12e/Gadd45 family protein	903250	3406800	2301800	121690000	33656000	129280000	3	3	1	41.1	41.1	17	12.29	0	12.615	623140000	25	134.725	9.87907	56.1647	150.423	8.61333	50.3377	69.7914	42.0767	6.12498	1	1
AT2G38760	annexin 3	903250	3406800	2301800	126200000	126150000	55887000	9	9	9	30.5	30.5	30.5	36.255	0	44.407	542800000	35	139.718	37.0289	24.2797	155.998	32.2846	21.7607	70.0144	43.099	6.12958	1	1
AT2G45960	plasma membrane intrinsic protein 1B	903250	68175000	0	169160000	214500000	0	4	2	2	16.9	9.3	9.3	32.454	0	11.126	840820000	11	187.279	3.14631		209.102	2.7432	0	70.6149	69.2478	6.1419	1	1
AT5G05590	phosphoribosylanthranilate isomerase 2;phosphoribosylanthranilate isomerase 1	903250	3406800	2301800	121520000	80660000	123010000	6	6	6	25.8	25.8	25.8	29.619	0	54.005	542090000	25	134.536	23.6762	53.4408	150.213	20.6427	47.8964	72.9174	39.4405	6.18819	1	1
AT2G20760	Clathrin light chain protein	903250	3406800	2301800	87592000	264930000	110080000	7	7	7	26.3	26.3	26.3	37.225	0	17.93	682190000	28	96.9743	77.7651	47.8234	108.274	67.8016	42.8618	72.9791	19.0595	6.18941	1	1
AT5G19780	tubulin alpha-5;tubulin alpha-3	903250	0	2301800	74235000	0	327600000	22	6	5	43.8	16.2	12.4	49.654	0	70.371	718160000	35	82.1865		142.323	91.7632	0	127.558	73.1069	37.9858	6.19194	1	1
AT4G37410	cytochrome P450, family 81, subfamily F, polypeptide 4	903250	3406800	2301800	105130000	120680000	152960000	10	10	10	25.5	25.5	25.5	57.168	0	37.394	668780000	27	116.391	35.4233	66.4523	129.953	30.8847	59.558	73.4652	29.4318	6.19899	1	1
AT1G66200	glutamine synthase clone F11	109960000	3406800	11602000	2112200000	642880000	608990000	10	5	2	31.8	21.9	12.9	40.39	0	28.989	560990000	19	19.2088	188.705	52.4901	21.4471	164.528	47.0443	77.673	44.0515	6.27934	1	1
AT4G31500	cytochrome P450, family 83, subfamily B, polypeptide 1	903250	3406800	4679600	166980000	56587000	135480000	1	1	1	4.2	4.2	4.2	56.846	0.02369	0.90785	40641000	1	184.866	16.61	28.9512	206.407	14.4819	25.9475	82.2788	62.1522	6.36245	1	1
AT4G30530	Class I glutamine amidotransferase-like superfamily protein	903250	3406800	4765500	122710000	170300000	325000000	3	3	2	15.2	15.2	11.6	28.385	0	7.4414	22152000	2	135.854	49.9883	68.1985	151.684	43.5836	61.123	85.4635	33.4951	6.41724	1	1
AT1G51760	peptidase M20/M25/M40 family protein	903250	3406800	2301800	118140000	185390000	186690000	7	7	7	12	12	12	48.263	0	34.691	810630000	32	130.794	54.4176	81.1061	146.035	47.4455	72.6915	88.7239	29.5677	6.47125	1	1
AT1G13280	allene oxide cyclase 4	903250	17909000	2301800	164020000	69261000	154490000	3	3	3	14.2	14.2	14.2	27.809	0	22.493	328350000	10	181.589	3.86739	67.117	202.748	3.37189	60.1537	88.7579	59.3053	6.4718	1	1
AT3G28270	Protein of unknown function (DUF677)	903250	0	2301800	189580000	0	155950000	7	7	7	23.5	23.5	23.5	41.612	0	48.487	565490000	21	209.887		67.7513	234.343	0	60.7222	98.3551	70.2171	6.61993	1	1
AT1G65890	acyl activating enzyme 12	903250	3406800	2301800	112250000	60844000	408220000	12	12	12	26.8	26.8	26.8	64.724	0	90.31	1084900000	45	124.273	17.8596	177.348	138.754	15.5714	158.949	104.425	44.8075	6.70632	1	1
AT4G21830	methionine sulfoxide reductase B7;methionine sulfoxide reductase B8	903250	3406800	2301800	128930000	206270000	272280000	7	7	6	41.7	41.7	41.7	15.456	0	199.32	862010000	45	142.74	60.5466	118.29	159.373	52.7892	106.018	106.06	30.768	6.72873	1	1
AT1G48600	S-adenosyl-L-methionine-dependent methyltransferases superfamily protein	54347000	3406800	107260000	779120000	1137400000	2007600000	11	11	7	26.9	26.9	18.5	56.045	0	46.433	555460000	26	14.336	333.862	18.7171	16.0065	291.086	16.7753	107.956	91.5655	6.7543	1	1
AT5G47990	cytochrome P450, family 705, subfamily A, polypeptide 5	903250	0	2301800	181500000	0	301430000	11	10	9	28.2	26.8	24.7	58.44	0	60.759	1297400000	47	200.941		130.954	224.355	0	117.368	113.908	64.7889	6.83172	1	1
AT4G32272	Nucleotide/sugar transporter family protein	903250	0	2301800	246300000	0	101710000	1	1	1	6.1	6.1	6.1	39.428	0.0084801	1.7221	653580000	6	272.682		44.1872	304.456	0	39.6028	114.686	95.571	6.84155	1	1
AT3G20940	cytochrome P450, family 705, subfamily A, polypeptide 30	903250	3406800	2301800	88121000	278920000	432380000	14	14	11	25.8	25.8	20.3	59.569	0	69.523	1374600000	49	97.5599	81.8716	187.844	108.928	71.3819	168.356	116.222	28.2305	6.86074	1	1
AT5G07460	peptidemethionine sulfoxide reductase 2	903250	3406800	2301800	209800000	167910000	321430000	7	7	7	37.6	37.6	37.6	24.434	0	70.653	1043300000	25	232.272	49.2867	139.643	259.337	42.972	125.155	142.488	63.0577	7.1547	1	1
AT3G28220	TRAF-like family protein	903250	3406800	2301800	318930000	179970000	141860000	9	9	9	19.7	19.7	19.7	42.886	0	26.01	937390000	39	353.092	52.8267	61.63	394.235	46.0584	55.236	165.176	114.56	7.36786	1	1
AT1G17745	D-3-phosphoglycerate dehydrogenase	903250	3406800	2301800	266780000	114720000	390200000	21	19	19	36.1	34.4	34.4	69.733	0	93.826	1418800000	59	295.356	33.6738	169.52	329.771	29.3594	151.932	170.354	87.2092	7.41239	1	1
AT4G18440	L-Aspartase-like family protein;L-Aspartase-like family protein	903250	3406800	2301800	262900000	385640000	280070000	18	18	18	28	28	28	59.757	0	73.284	1360200000	75	291.06	113.197	121.674	324.975	98.694	109.051	177.573	73.7615	7.47227	1	1
AT5G05730	anthranilate synthase alpha subunit 1	903250	3406800	2301800	329610000	168240000	236280000	17	17	17	30.3	30.3	30.3	69.674	0	57.631	1197500000	46	364.916	49.3836	102.65	407.437	43.0564	92.0003	180.831	114.18	7.4985	1	1
AT3G16410	nitrile specifier protein 4	903250	0	2301800	364720000	0	300620000	24	7	7	46.7	17.4	17.4	67.603	0	48.56	2002200000	34	403.786		130.602	450.837	0	117.052	189.296	135.065	7.5645	1	1
AT1G54690	gamma histone variant H2AX;Histone superfamily protein;Histone superfamily protein;histone H2A 2;histone H2A 13;histone H2A 10	903250	0	2301800	329040000	0	438370000	3	3	2	24.6	24.6	18.3	14.783	0	19.548	1245200000	27	364.285		190.447	406.732	0	170.688	192.473	117.918	7.58851	1	1
AT3G25760	allene oxide cyclase 1	903250	3406800	2301800	325000000	127520000	396860000	8	6	6	34.3	28	28	27.801	0	78.275	1443000000	47	359.812	37.431	172.413	401.738	32.6353	154.525	196.3	108.579	7.61691	1	1
AT2G27860	UDP-D-apiose/UDP-D-xylose synthase 1	903250	23875000	2301800	313490000	183000000	613670000	14	2	2	41.4	8.5	8.5	43.637	0	25.9	27264000	3	347.069	7.66492	266.604	387.51	6.68287	238.945	211.046	110.817	7.72141	1	1
AT4G08900	arginase	903250	0	2301800	501210000	0	205900000	9	2	2	23.7	11.4	11.4	37.344	0	52.419	964640000	14	554.896		89.4517	619.554	0	80.1712	233.242	194.538	7.86568	1	1
AT3G29360	UDP-glucose 6-dehydrogenase family protein	903250	3406800	26811000	442660000	582700000	436000000	14	2	2	27.3	5.6	5.6	53.172	0	56.781	204550000	12	490.075	171.04	16.262	547.18	149.126	14.5748	236.96	159.899	7.8885	1	1
AT3G09940	monodehydroascorbate reductase	903250	3406800	2301800	297220000	222570000	795540000	23	23	23	67.8	67.8	67.8	48.362	0	300.81	2506600000	123	329.056	65.3311	345.616	367.399	56.9607	309.759	244.706	95.336	7.93491	1	1
AT1G66270	Glycosyl hydrolase superfamily protein	903250	3406800	2301800	273830000	435300000	738770000	20	10	10	40.1	26.5	26.5	59.663	0	250.17	2528600000	75	303.161	127.774	320.953	338.486	111.403	287.655	245.848	68.8053	7.94162	1	1
AT1G02920	glutathione S-transferase 7	903250	0	2301800	562490000	0	148370000	9	8	3	37.8	34	20.1	23.598	0	54.373	1343900000	45	622.74		64.4583	695.303	0	57.7708	251.025	222.764	7.97169	1	1
AT1G66280	Glycosyl hydrolase superfamily protein	903250	3406800	2301800	371140000	730610000	792000000	23	19	14	38.2	33.2	26.5	59.78	0	232.1	3729100000	110	410.894	214.456	344.079	458.772	186.98	308.381	318.044	78.6085	8.31308	1	1
AT1G76790	O-methyltransferase family protein	903250	3406800	15916000	657370000	450780000	798190000	2	2	2	8.2	8.2	8.2	40.222	0	18.08	47507000	8	727.783	132.318	50.1502	812.586	115.365	44.9472	324.299	244.988	8.34118	1	1
AT5G13490	ADP/ATP carrier 2;ADP/ATP carrier 3	903250	15889000	2301800	791610000	5193600	47853000	9	3	3	19.7	9.4	9.4	41.745	0	6.0173	81414000	4	876.402	0.326868	20.7894	978.523	0.284988	18.6325	332.48	323.065	8.37712	1	1
AT3G25770	allene oxide cyclase 2	903250	3406800	2301800	505500000	431060000	707130000	9	9	7	35.6	35.6	29.2	27.635	0	157.85	3035200000	75	559.646	126.529	307.207	624.857	110.318	275.335	336.837	151.684	8.39591	1	1
AT5G35940	Mannose-binding lectin superfamily protein	903250	3406800	2301800	587050000	230120000	593830000	18	18	16	43.9	43.9	34.9	48.514	0	118.7	3612600000	108	649.931	67.5473	257.985	725.663	58.8929	231.219	338.592	199.827	8.4034	1	1
AT1G33120	Ribosomal protein L6 family;Ribosomal protein L6 family	903250	3406800	2301800	697410000	238190000	557650000	16	16	16	71.1	71.1	71.1	22.017	0	95.839	3703600000	111	772.112	69.9161	242.267	862.08	60.9582	217.132	380.057	245.192	8.57007	1	1
AT1G52040	myrosinase-binding protein 1	903250	3406800	2301800	771260000	292850000	670820000	18	18	15	43.3	43.3	39.4	50.166	0	153.67	2516500000	105	853.872	85.9604	291.433	953.368	74.947	261.197	429.837	267.23	8.74765	1	1
AT1G52000	Mannose-binding lectin superfamily protein	903250	3406800	2301800	847570000	322780000	501060000	19	19	19	33.8	33.8	33.8	73.938	0	265.59	3096500000	120	938.356	94.7458	217.682	1047.7	82.6067	195.098	441.8	304.683	8.78725	1	1
AT3G44320	nitrilase 3	903250	3406800	8498900	908850000	1013800000	943850000	4	2	2	22	11.3	11.3	38.022	0	21.108	84608000	5	1006.2	297.581	111.056	1123.45	259.454	99.5337	494.144	318.019	8.94879	1	1
AT5G42650	allene oxide synthase	40857000	3406800	2301800	3129100000	3109900000	2527800000	8	8	8	19.5	19.5	19.5	58.196	0	34.7	241150000	17	76.5866	912.851	1098.18	85.5107	795.894	984.249	621.885	273.643	9.2805	1	1
AT5G22880	histone B2;Histone superfamily protein;Histone superfamily protein;Histone superfamily protein;Histone superfamily protein	903250	3406800	2301800	848880000	1652400000	2024700000	8	8	1	50.3	50.3	8.3	15.732	0	146.69	7852000000	72	939.806	485.03	879.616	1049.32	422.887	788.357	753.52	181.671	9.5575	1	1
AT1G52410	TSK-associating protein 1	903250	3406800	2301800	2422500000	3870700000	2182500000	70	69	69	76.9	76.9	76.9	84.375	0	323.31	13697000000	444	2681.98	1136.17	948.171	2994.49	990.6	849.8	1611.63	692.625	10.6543	1	1
AT4G23600	Tyrosine transaminase family protein	903250	3406800	2301800	3154200000	1278900000	2478200000	32	32	32	70.6	70.6	70.6	47.038	0	323.31	15773000000	345	3492.06	375.396	1076.64	3898.96	327.299	964.936	1730.4	1099.79	10.7569	1	1
AT3G28300	Protein of unknown function (DUF677);Protein of unknown function (DUF677)	903250	3406800	2301800	3492200000	1708300000	4035600000	35	35	35	72.7	72.7	72.7	42.954	0	323.31	15566000000	332	3866.26	501.438	1753.24	4316.77	437.193	1571.34	2108.43	1151.68	11.042	1	1
AT2G07698	ATPase, F1 complex, alpha subunit protein;ATP synthase subunit 1	903250	3406800	2301800	3401800000	3006300000	3533400000	33	33	32	36.2	36.2	35.3	85.932	0	323.31	17967000000	358	3766.18	882.441	1535.06	4205.02	769.38	1375.8	2116.73	1058.72	11.0476	1	1
AT5G38410	Ribulose bisphosphate carboxylase (small chain) family protein;Ribulose bisphosphate carboxylase (small chain) family protein;Ribulose bisphosphate carboxylase (small chain) family protein	903250	3406800	2301800	2582200000	4649700000	6243300000	14	14	11	53.8	53.8	41.9	20.84	0	218.3	23747000000	166	2858.79	1364.83	2712.36	3191.9	1189.96	2430.95	2270.94	583.422	11.1491	1	1
AT1G52400	beta glucosidase 18	903250	3406800	2301800	4439800000	2354500000	5184700000	25	24	23	45.6	45.6	45.6	60.459	0	323.31	25166000000	341	4915.36	691.118	2252.45	5488.11	602.57	2018.77	2703.15	1451.25	11.4004	1	1
AT3G45140	lipoxygenase 2	8299800	3406800	2301800	35979000000	18995000000	27885000000	3	3	3	4.8	4.8	4.8	102.04	0	3.5151	47048000	4	4334.92	5575.61	12114.4	4840.04	4861.25	10857.6	6852.96	2002.32	12.7425	1	1
