# Supplementary material for: Chromatin enrichment for proteomics in plants (ChEP-P) implicates the histone reader ALFIN-LIKE 6 in jasmonate signalling
Source: BMC Genomics. 2021 Nov 22;22:845. doi: 10.1186/s12864-021-08160-6 (PMC8609783; doi:10.1186/s12864-021-08160-6)
Supplement: Supplementary file 6 — Additional file 6: Supplemental Dataset S3. [file 12864_2021_8160_MOESM6_ESM.xls]

## Sheet: Dataset S3
Dataset S3. Proteins that differentially accumulated between al6 and wild-type seedlings.

## Sheet: Col-0&Al6_ES (2-3) DE
Protein ID	Description	Col-0 ES_R1	Col-0 ES_R2	Col-0 ES_R3	al6 ES_R1	al6 ES_R2	al6 ES_R3	N: Peptides	N: Razor + unique peptides	N: Unique peptides	N: Sequence coverage [%]	N: Unique + razor sequence coverage [%]	N: Unique sequence coverage [%]	N: Mol. weight [kDa]	N: Q-value	N: Score	N: Intensity	N: MS/MS count	Abundance Ratio: (al6 ES_R1)/(Col-0 ES_R1)	Abundance Ratio: (al6 ES_R2)/(Col-0 ES_R2)	Abundance Ratio: (al6 ES_R3)/(Col-0 ES_R3)	NB1: al6 ES_R1/Col-0 ES_R1	NB2: al6 ES_R2/Col-0 ES_R2	NB3: al6 ES_R3/Col-0 ES_R3	Ratio	SE	Log2 Ratio	z-test	Repeat test			Average	SD	UL	LL
AT1G03880	cruciferin 2	19273000	34291000	21512000	1527100000	50502000	2281900000	24	23	23	64.2	64.2	64.2	50.558	0	323.31	8402800000	144	79.2352	1.47275	106.076	76.2335	1.83963	40.1355	39.4029	21.4788	5.30023	1	1			0.294616	1.06322	2.37853	-1.7893
AT1G15270	Translation machinery associated TMA7	1740300	313190000	3199500	176090000	262570000	129510000	3	3	3	26.6	26.6	26.6	6.978	0	9.2021	2057400000	7	101.184	0.838373	40.4782	97.3505	1.04723	15.3156	37.9044	30.0071	5.24429	1	1
AT4G24770	31-kDa RNA binding protein	470400000	394050000	3199500	834050000	571240000	713570000	12	12	12	35.9	35.9	35.9	35.787	0	249.73	5667700000	120	1.77307	1.44966	223.025	1.70589	1.8108	84.3854	29.3007	27.5424	4.87286	1	1
AT4G35100	plasma membrane intrinsic protein 3	75232000	3040900	3199500	66684000	66184000	77458000	2	1	1	11.1	6.8	6.8	29.742	0	105.26	604230000	22	0.886378	21.7646	24.2094	0.852799	27.1865	9.16004	12.3998	7.77257	3.63224	1	1
AT5G54740	seed storage albumin 5	19008000	0	3199500	598190000	0	24218000	5	5	5	26.7	26.7	26.7	18.871	0	67.856	1348400000	19	31.4704		7.56931	30.2782	0	2.86397	11.0474	9.65089	3.46563	1	1
AT4G02520	glutathione S-transferase PHI 2	1740300	33769000	3199500	32588000	49502000	94924000	11	10	10	53.3	49.5	49.5	24.128	0	111.6	376990000	25	18.7255	1.4659	29.6684	18.0161	1.83108	11.2255	10.3576	4.69233	3.37261	1	1
AT4G28520	cruciferin 3	404580000	1040700000	1354600000	10968000000	836640000	14219000000	31	31	31	72.7	72.7	72.7	58.235	0	323.31	60041000000	468	27.1096	0.80392	10.4968	26.0826	1.00419	3.97165	10.3528	7.9114	3.37195	1	1
AT3G13120	Ribosomal protein S10p/S20e family protein	68801000	42211000	3199500	78505000	59534000	230790000	3	3	3	15.2	15.2	15.2	20.837	0	12.899	1055900000	12	1.14104	1.41039	72.1331	1.09782	1.76174	27.2928	10.0508	8.62313	3.32924	1	1
AT1G48130	1-cysteine peroxiredoxin 1	28713000	10129000	3199500	86196000	106770000	110930000	7	7	7	48.6	48.6	48.6	24.081	0	27.495	640910000	24	3.00199	10.541	34.671	2.88826	13.167	13.1184	9.72453	3.41817	3.28163	1	1
AT3G62290	ADP-ribosylation factor A1E;Ras-related small GTP-binding family protein;Ras-related small GTP-binding family protein;ADP-ribosylation factor 1;ADP-ribosylation factor A1F;ADP-ribosylation factor A1B	142070000	197280000	3199500	148990000	189150000	224190000	10	10	10	61.3	61.3	61.3	20.607	0	83.564	1498100000	77	1.04871	0.95879	70.0703	1.00898	1.19764	26.5123	9.57297	8.46983	3.25897	1	1
AT1G20050	C-8,7 sterol isomerase	1740300	11679000	3199500	44645000	10430000	21024000	1	1	1	4.9	4.9	4.9	25.146	0	5.9083	222420000	5	25.6536	0.893056	6.57103	24.6818	1.11553	2.48626	9.42785	7.63721	3.23693	1	1
AT1G74560	NAP1-related protein 1	1740300	29392000	51171000	44817000	47394000	63323000	3	3	1	13.6	13.6	5.3	30.642	0	37.752	396190000	11	25.7525	1.61248	1.23748	24.7769	2.01418	0.468221	9.08642	7.8579	3.18371	1	1
AT4G18670	Leucine-rich repeat (LRR) family protein	1740300	3040900	26938000	30091000	21005000	62383000	7	4	4	7.2	4.1	4.1	90.835	0	20.042	225110000	16	17.2907	6.90749	2.3158	16.6357	8.62827	0.876222	8.71338	4.54956	3.12323	1	1
AT5G63680	Pyruvate kinase family protein	1740300	7570000	3199500	40247000	14348000	11141000	10	4	4	23.7	12.9	12.9	55.017	0	56.028	152290000	11	23.1265	1.89538	3.48211	22.2504	2.36755	1.31751	8.64514	6.80936	3.11189	1	1
AT3G55260	beta-hexosaminidase 1	1740300	20985000	3199500	40971000	4594500	20861000	3	3	3	8.5	8.5	8.5	61.229	0	8.8405	238190000	11	23.5425	0.218942	6.52008	22.6506	0.273484	2.46698	8.46369	7.12167	3.08129	1	1
AT3G22640	cupin family protein	13674000	0	19312000	196600000	0	498020000	10	10	10	27.6	27.6	27.6	55.062	0	323.31	1495900000	40	14.3777		25.7881	13.833	0	9.75737	7.86345	4.10398	2.97516	1	1
AT1G09270	importin alpha isoform 4	1740300	59335000	3199500	28259000	23451000	62795000	6	5	5	12.6	10.6	10.6	59.445	0	16.194	306550000	17	16.238	0.39523	19.6265	15.6228	0.493689	7.42602	7.84752	4.37249	2.97224	1	1
AT4G27150	seed storage albumin 2	183850000	88263000	552700000	4004900000	89695000	1826900000	5	3	0	26.5	15.3	0	19.361	0	105.16	14279000000	60	21.7835	1.01622	3.30541	20.9583	1.26938	1.25066	7.82611	6.56609	2.96829	1	1
AT4G13430	isopropyl malate isomerase large subunit 1	123810000	168430000	3199500	104790000	206800000	175650000	13	13	13	34.8	34.8	34.8	55.013	0	73.121	930580000	26	0.846378	1.22781	54.8992	0.814313	1.53368	20.772	7.70668	6.53598	2.94611	1	1
AT3G20630	ubiquitin-specific protease 14	47652000	3040900	3199500	44349000	41150000	43325000	8	8	8	11	11	11	88.373	0	12.191	360150000	20	0.930685	13.5322	13.5412	0.895427	16.9033	5.12353	7.64075	4.7894	2.93371	1	1
AT1G79340	metacaspase 4	107220000	36904000	3199500	77010000	62856000	164450000	11	11	11	43.3	43.3	43.3	45.483	0	50.936	710340000	43	0.718243	1.70323	51.3987	0.691033	2.12753	19.4475	7.42204	6.02704	2.89182	1	1
AT2G32120	heat-shock protein 70T-2	1740300	0	3199500	35376000	0	22178000	7	7	7	13.9	13.9	13.9	60.989	0	15.656	207630000	4	20.3275		6.93171	19.5574	0	2.62273	7.39339	6.12897	2.88624	1	1
AT1G60550	enoyl-CoA hydratase/isomerase D	10918000	3040900	3199500	21615000	43269000	19302000	5	5	5	24.3	24.3	24.3	37.056	0	19.018	195890000	9	1.97976	14.229	6.03282	1.90476	17.7737	2.28262	7.32036	5.22781	2.87191	1	1
AT1G23310	glutamate:glyoxylate aminotransferase	94990000	189750000	3199500	115880000	171110000	164170000	17	17	17	39.7	39.7	39.7	53.301	0	74.226	1316800000	50	1.21992	0.901765	51.3111	1.1737	1.12641	19.4144	7.23818	6.08814	2.85563	1	1
AT2G33070	nitrile specifier protein 2	1740300	21209000	3199500	20299000	4594500	84268000	7	5	5	18.4	14	14	51.412	0	11.71	233240000	13	11.6641	0.21663	26.3379	11.2222	0.270596	9.96537	7.15272	3.46014	2.83849	1	1
AT1G54870	NAD(P)-binding Rossmann-fold superfamily protein	28119000	37016000	3199500	59632000	22804000	155710000	11	11	11	43.9	43.9	43.9	36.764	0	118.36	572970000	18	2.1207	0.616058	48.667	2.04036	0.769529	18.414	7.07462	5.68153	2.82265	1	1
AT3G22110	20S proteasome alpha subunit C1	87670000	69764000	3199500	116580000	80288000	156310000	9	9	9	40.8	40.8	40.8	27.475	0	80.979	684600000	37	1.32976	1.15085	48.8545	1.27938	1.43755	18.4849	7.06729	5.709	2.82116	1	1
AT1G31180	isopropylmalate dehydrogenase 3	188550000	34437000	3199500	224270000	45168000	152960000	9	9	7	34.2	34.2	23.8	43.847	0	52	1313200000	43	1.18945	1.31161	47.8075	1.14438	1.63836	18.0888	6.95717	5.56762	2.7985	1	1
AT1G04690	potassium channel beta subunit 1	41527000	3040900	3199500	34256000	37406000	37478000	5	5	5	15.5	15.5	15.5	36.538	0	17.232	286320000	15	0.824909	12.301	11.7137	0.793658	15.3653	4.43208	6.86369	4.37866	2.77899	1	1
AT3G18820	RAB GTPase homolog G3F;RAB GTPase homolog G3C;RAB GTPase homolog G3D	1740300	3040900	3199500	16519000	20234000	25815000	3	3	3	17	17	17	23.102	0	13.952	135320000	11	9.49204	6.65395	8.06845	9.13245	8.31156	3.05283	6.83228	1.90452	2.77237	1	1
AT2G19480	nucleosome assembly protein 1;2	236690000	217570000	3199500	220730000	240560000	153580000	12	12	11	38.3	38.3	38.3	43.542	0	210.32	1803800000	76	0.93257	1.10567	48.0013	0.897241	1.38111	18.1621	6.81348	5.67602	2.76839	1	1
AT5G44120	RmlC-like cupins superfamily protein	180370000	254610000	681040000	2997600000	286020000	5278200000	29	29	28	53.4	53.4	53.4	52.594	0	323.31	19156000000	229	16.6192	1.12337	7.75021	15.9896	1.40321	2.93242	6.77507	4.62835	2.76024	1	1
AT4G17190	farnesyl diphosphate synthase 2	31045000	3040900	3199500	26102000	36841000	36941000	5	5	3	14.9	14.9	10.5	39.825	0	5.9142	271210000	8	0.84078	12.1152	11.5459	0.808928	15.1333	4.36857	6.77025	4.30591	2.75921	1	1
AT1G29880	glycyl-tRNA synthetase / glycine--tRNA ligase	168560000	264460000	3199500	180430000	269570000	150100000	23	23	23	38.8	38.8	38.8	81.943	0	110.32	1636500000	74	1.07042	1.01932	46.9136	1.02987	1.27325	17.7505	6.68455	5.53344	2.74083	1	1
AT5G07190	seed gene 3	1740300	0	3199500	24213000	0	56344000	3	3	3	24.9	24.9	24.9	23.083	0	81.957	156150000	7	13.9131		17.6103	13.386	0	6.66313	6.68306	3.86423	2.74051	1	1
AT1G14940	Polyketide cyclase/dehydrase and lipid transport superfamily protein	1740300	9677200	3199500	23735000	4594500	53357000	6	5	5	51.6	47.1	47.1	17.879	0	63.459	165200000	10	13.6385	0.474776	16.6767	13.1218	0.593051	6.3099	6.67491	3.62133	2.73875	1	1
AT1G03890	RmlC-like cupins superfamily protein	10968000	0	34530000	175120000	0	419300000	11	11	11	40.4	40.4	40.4	49.674	0	229.62	1223600000	30	15.9664		12.1431	15.3616	0	4.59453	6.65204	4.55227	2.7338	1	1
AT3G12390	Nascent polypeptide-associated complex (NAC), alpha subunit family protein	30934000	84133000	3199500	90886000	140350000	121400000	6	6	4	42.4	42.4	30	21.982	0	108.99	777490000	38	2.93806	1.66819	37.9434	2.82676	2.08377	14.3565	6.42235	3.97288	2.6831	1	1
AT5G42890	sterol carrier protein 2	159980000	106040000	3199500	160370000	271540000	127550000	12	12	12	73.2	73.2	73.2	13.568	0	38.898	1419000000	64	1.00244	2.56073	39.8656	0.964462	3.19865	15.0838	6.41565	4.38181	2.68159	1	1
AT3G58680	multiprotein bridging factor 1B;multiprotein bridging factor 1A	22800000	3040900	3199500	29331000	40652000	10148000	4	4	4	25.4	25.4	25.4	15.582	0	24.488	203210000	17	1.28645	13.3684	3.17175	1.23771	16.6987	1.20008	6.37884	5.15995	2.67329	1	1
AT1G56340	calreticulin 1a	166030000	38669000	3199500	167310000	108420000	122040000	11	11	9	26.4	26.4	20.5	48.527	0	91.189	1054100000	39	1.00771	2.8038	38.1435	0.969534	3.50227	14.4322	6.30134	4.13066	2.65566	1	1
AT1G27970	nuclear transport factor 2B	66989000	3040900	3199500	62130000	34123000	31220000	5	5	5	47	47	47	15.004	0	15.889	457620000	17	0.927466	11.2213	9.75777	0.89233	14.0168	3.69202	6.20038	3.99089	2.63236	1	1
AT5G03940	chloroplast signal recognition particle 54 kDa subunit	176720000	113240000	3199500	232840000	152840000	126990000	22	22	22	39.9	39.9	39.9	61.232	0	129.58	1423700000	60	1.31756	1.3497	39.6906	1.26765	1.68593	15.0176	5.99039	4.51522	2.58265	1	1
AT4G15530	pyruvate orthophosphate dikinase	153540000	119950000	3199500	176990000	148250000	128390000	20	20	20	31.6	31.6	31.6	105.14	0	87.916	1356100000	81	1.15273	1.23593	40.1281	1.10906	1.54382	15.1832	5.94535	4.62061	2.57176	1	1
AT5G13450	delta subunit of Mt ATP synthase	204110000	83704000	3199500	249540000	74467000	131110000	12	12	12	48.7	48.7	48.7	26.321	0	63.944	1528500000	47	1.22258	0.889647	40.9783	1.17626	1.11127	15.5048	5.93078	4.78705	2.56822	1	1
AT4G34110	poly(A) binding protein 2	105620000	42944000	3199500	159770000	123130000	107280000	17	16	15	37.7	36.6	32.4	68.672	0	175.61	1006600000	57	1.51269	2.86722	33.5302	1.45538	3.5815	12.6867	5.90787	3.44455	2.56264	1	1
AT4G27520	early nodulin-like protein 2	1740300	100540000	3199500	22716000	55235000	37829000	4	4	4	11.5	11.5	11.5	35.064	0	7.9782	271780000	8	13.0529	0.549383	11.8234	12.5584	0.686244	4.47359	5.90609	3.50125	2.5622	1	1
AT5G45690	Protein of unknown function (DUF1264)	166570000	255110000	3199500	360940000	111020000	118400000	13	13	13	47.8	47.8	47.8	27.846	0	123.98	2056300000	61	2.1669	0.435185	37.0058	2.08481	0.543597	14.0018	5.54339	4.25252	2.47077	1	1
AT1G70940	Auxin efflux carrier family protein	1740300	23135000	3199500	25420000	13832000	14651000	4	4	4	9.4	9.4	9.4	69.465	0	33.791	136350000	11	14.6067	0.597882	4.57915	14.0533	0.746825	1.7326	5.51091	4.28067	2.46229	1	1
AT2G35370	glycine decarboxylase complex H	140210000	87637000	3199500	118060000	114680000	118070000	5	5	2	30.3	30.3	22.4	17.947	0	53.781	975210000	28	0.842023	1.30858	36.9026	0.810124	1.63457	13.9627	5.46914	4.25346	2.45131	1	1
AT2G35490	Plastid-lipid associated protein PAP / fibrillin family protein	103550000	60835000	3199500	131220000	257050000	81155000	10	10	10	30.9	30.9	30.9	40.505	0	63.658	1075800000	44	1.26721	4.22536	25.3649	1.21921	5.27797	9.59724	5.36481	2.41892	2.42353	1	1
AT4G14030	selenium-binding protein 1	116110000	19108000	3199500	133440000	85203000	79591000	14	14	11	31.4	31.4	27.3	54.056	0	107.35	852930000	39	1.14926	4.45902	24.8761	1.10572	5.56984	9.41228	5.36261	2.40014	2.42294	1	1
AT3G58510	DEA(D/H)-box RNA helicase family protein	121880000	122240000	3199500	137070000	248820000	104380000	16	16	9	33.8	33.8	20.8	66.025	0	84.806	1321100000	44	1.12463	2.0355	32.6238	1.08203	2.54258	12.3438	5.3228	3.53572	2.41218	1	1
AT2G47710	Adenine nucleotide alpha hydrolases-like superfamily protein	62817000	13605000	0	28810000	4594500	0	1	1	1	9.3	9.3	9.3	17.301	0	7.5184	219660000	8	0.458634	0.337707		0.441259	0.421835	0	0.287698	0.143958	-1.79737	1	1
AT5G65360	Histone superfamily protein;Histone superfamily protein;Histone superfamily protein;Histone superfamily protein;Histone superfamily protein;Histone superfamily protein;histone 3 11;Histone superfamily protein;Histone superfamily protein;	1007500000	137890000	644660000	496990000	4594500	575570000	4	4	4	16.9	16.9	16.9	15.268	0	22.177	3898100000	37	0.49329	0.03332	0.892827	0.474603	0.0416206	0.337816	0.28468	0.127784	-1.81259	1	1
AT1G80300	nucleotide transporter 1	52373000	0	55065000	36071000	0	27033000	9	5	5	21.3	12.7	12.7	68.134	0	147.23	4026200000	15	0.688733		0.490929	0.662641	0	0.185751	0.282797	0.197346	-1.82216	1	1
AT3G63160	FUNCTIONS IN: molecular_function unknown;INVOLVED IN: biological_process unknown;LOCATED IN: chloroplast outer membrane, thylakoid, chloroplast thylakoid membrane, chloroplast, chloroplast envelope;EXPRESSED IN: 21 plant structures;EXPRESSED DURING: 1	221890000	0	135260000	143080000	0	79119000	3	3	3	53.6	53.6	53.6	7.2563	0	74.952	1067500000	80	0.644824		0.58494	0.620396	0	0.221322	0.280573	0.181527	-1.83355	1	1
AT4G28660	photosystem II reaction center PSB28 protein	173560000	0	31963000	25611000	0	58533000	2	2	2	11.6	11.6	11.6	21.943	0	9.8371	587220000	9	0.147563		1.83127	0.141973	0	0.692893	0.278289	0.211315	-1.84535	1	1
AT5G44070	phytochelatin synthase 1 (PCS1)	25170000	32908000	20488000	903250	4594500	33819000	5	5	5	11.5	11.5	11.5	54.474	0	64.093	152950000	10	0.035886	0.139617	1.65067	0.0345265	0.174397	0.62456	0.277828	0.178006	-1.84774	1	1
AT2G18710	SECY homolog 1	7808900	0	3199500	4467400	0	2301800	2	2	2	6.9	6.9	6.9	59.492	0	3.5581	39462000	4	0.572091		0.719425	0.550418	0	0.272207	0.274208	0.158895	-1.86666	1	1
AT1G11650	RNA-binding (RRM/RBD/RNP motifs) family protein	0	18166000	23331000	0	4594500	29558000	5	5	5	15.8	15.8	15.8	44.114	0	17.029	221800000	10		0.252918	1.2669	0	0.315924	0.479352	0.265092	0.140692	-1.91544	1	1
AT4G39690	FUNCTIONS IN: molecular_function unknown;INVOLVED IN: biological_process unknown;LOCATED IN: mitochondrion;EXPRESSED IN: 26 plant structures;EXPRESSED DURING: 14 growth stages;CONTAINS InterPro DOMAIN/s: Mitochondrial inner membrane protein Mitofilin	19948000	29908000	0	903250	17491000	0	4	4	4	7.2	7.2	7.2	70.552	0	8.5345	110280000	8	0.0452802	0.584827		0.0435648	0.730517	0	0.258027	0.236579	-1.9544	1	1
AT3G13235	ubiquitin family protein	18351000	48331000	0	903250	27611000	0	8	8	8	25.8	25.8	25.8	45.359	0	28.323	153240000	12	0.0492208	0.57129		0.0473561	0.713608	0	0.253655	0.230383	-1.97906	1	1
AT3G53890	Ribosomal protein S21e	34727000	0	30236000	19581000	0	16505000	3	2	2	37.8	19.5	19.5	9.0741	0	46.634	171990000	11	0.563855		0.545872	0.542494	0	0.20654	0.249678	0.158083	-2.00186	1	1
AT1G69670	cullin 3B;cullin 3	6490200	0	3199500	903250	0	4939000	1	1	1	2.5	2.5	2.5	85.609	0	3.4545	20994000	6	0.139171		1.54368	0.133899	0	0.584077	0.239325	0.176656	-2.06296	1	1
AT2G13540	ARM repeat superfamily protein	12510000	46011000	0	903250	23011000	0	4	4	4	5.4	5.4	5.4	96.547	0	18.111	135880000	11	0.0722022	0.50012		0.0694669	0.624708	0	0.231392	0.197678	-2.11159	1	1
AT3G02260	auxin transport protein (BIG)	12288000	9308900	0	903250	4594500	0	8	8	8	1.8	1.8	1.8	567.88	0	10.082	80642000	7	0.0735067	0.49356		0.070722	0.616514	0	0.229079	0.194791	-2.12608	1	1
ATCG01280	Chloroplast Ycf2;ATPase, AAA type, core;Chloroplast Ycf2;ATPase, AAA type, core	15577000	20193000	0	903250	9719400	0	3	3	3	1.6	1.6	1.6	269.56	0	8.698	146820000	8	0.0579861	0.481325		0.0557894	0.601232	0	0.219007	0.19179	-2.19095	1	1
AT1G74690	IQ-domain 31	20583000	26757000	16925000	903250	4594500	17797000	2	2	2	5.3	5.3	5.3	65.199	0	11.339	133250000	8	0.0438833	0.171712	1.05152	0.0422208	0.214489	0.397861	0.21819	0.102681	-2.19634	1	1
AT5G13560	unknown protein;BEST Arabidopsis thaliana protein match is: unknown protein (TAIR:AT2G37370.1);Has 12055 Blast hits to 8846 proteins in 811 species: Archae - 217;Bacteria - 1046;Metazoa - 6104;Fungi - 1115;Plants - 528;Viruses - 14;Other Eukaryote	12752000	42428000	0	903250	19255000	0	5	5	5	9.7	9.7	9.7	76.65	0	11.376	110300000	9	0.070832	0.453828		0.0681486	0.566884	0	0.211678	0.178689	-2.24006	1	1
AT1G19880	Regulator of chromosome condensation (RCC1) family protein	0	10113000	20327000	0	4594500	2301800	3	3	3	7.6	7.6	7.6	57.841	0	3.2627	56059000	4		0.454316	0.113239	0	0.567494	0.0428457	0.203447	0.182444	-2.29728	1	1
AT2G22450	riboflavin biosynthesis protein, putative	13922000	12273000	0	903250	4594500	0	2	2	2	4.8	4.8	4.8	52.199	0.036145	0.6476	49464000	2	0.0648793	0.374358		0.0624214	0.467617	0	0.17668	0.146581	-2.50079	1	1
AT3G18860	transducin family protein / WD-40 repeat family protein	24492000	73485000	0	903250	28783000	0	8	8	8	14.9	14.9	14.9	84.273	0	34.97	216070000	15	0.0368794	0.391685		0.0354823	0.489261	0	0.174914	0.157507	-2.51528	1	1
AT1G10290	dynamin-like protein 6	50823000	41599000	42807000	903250	4594500	38478000	22	10	10	30.7	15.3	15.3	99.165	0	70.781	240890000	20	0.0177725	0.110447	0.898872	0.0170992	0.137962	0.340103	0.165055	0.0942221	-2.59898	1	1
AT4G15550	indole-3-acetate beta-D-glucosyltransferase	10458000	14706000	0	903250	4594500	0	3	3	3	7.6	7.6	7.6	53.866	0	3.1863	52061000	4	0.0863693	0.312424		0.0830973	0.390254	0	0.157784	0.118684	-2.66398	1	1
AT2G05120	Nucleoporin, Nup133/Nup155-like	14788000	0	7403300	4529400	0	2301800	4	4	4	4.7	4.7	4.7	144.6	0	5.8648	41310000	6	0.306289		0.310915	0.294685	0	0.11764	0.137442	0.0856426	-2.86311	1	1
AT1G11360	Adenine nucleotide alpha hydrolases-like superfamily protein	6662200	20889000	0	903250	4594500	0	4	4	4	20.2	20.2	20.2	26.508	0	11.324	53674000	7	0.135578	0.219948		0.130442	0.274741	0	0.135061	0.0793446	-2.88832	1	1
AT3G06400	chromatin-remodeling protein 11	16961000	16269000	0	903250	4594500	0	6	6	1	6.7	6.7	1	122.61	0	15.832	74740000	6	0.0532545	0.282408		0.051237	0.352761	0	0.134666	0.110046	-2.89254	1	1
AT1G71220	UDP-glucose:glycoprotein glucosyltransferases;transferases, transferring hexosyl groups;transferases, transferring glycosyl groups	17644000	38491000	0	903250	4594500	0	5	5	5	4.6	4.6	4.6	181.93	0	16.04	152230000	6	0.051193	0.119366		0.0492537	0.149102	0	0.0661184	0.0438601	-3.9188	1	1
AT1G64970	gamma-tocopherol methyltransferase	31849000	0	12291000	903250	0	2301800	3	3	3	11.8	11.8	11.8	38.075	0	5.6936	71328000	4	0.0283604		0.187275	0.027286	0	0.0708587	0.0327149	0.0206345	-4.93391	1	1
AT2G20760	Clathrin light chain protein	62787000	70256000	0	903250	4594500	0	4	4	4	17.5	17.5	17.5	37.225	0	5.3966	296480000	12	0.0143859	0.0653965		0.0138409	0.081688	0	0.031843	0.0252407	-4.97288	1	1

## Sheet: Col-0&Al6_+JA (2-3) DE
Protein ID	Description	Col-0 +JA_R1	Col-0 +JA_R2	Col-0 +JA_R3	al6 +JA_R1	al6 +JA_R2	al6 +JA_R3	N: Peptides	N: Razor + unique peptides	N: Unique peptides	N: Sequence coverage [%]	N: Unique + razor sequence coverage [%]	N: Unique sequence coverage [%]	N: Mol. weight [kDa]	N: Q-value	N: Score	N: Intensity	N: MS/MS count	Abundance Ratio: (al6 +JA_R1)/(Col-0 +JA_R1)	Abundance Ratio: (al6 +JA_R2)/(Col-0 +JA_R2)	Abundance Ratio: (al6 +JA_R3)/(Col-0 +JA_R3)	NB1: al6 +JA_R1/Col-0 +JA_R1	NB2: al6 +JA_R2/Col-0 +JA_R2	NB3: al6 +JA_R3/Col-0 +JA_R3	Ratio	SE	Log2 Ratio	z-test	Repeat test			Average	SD	UL	LL
AT5G38420	Ribulose bisphosphate carboxylase (small chain) family protein;Ribulose bisphosphate carboxylase (small chain) family protein	1792200000	2860100000	39843000	2543700000	5624500000	6030100000	16	16	6	55	55	24	205	0	3231	27731000000	220	1.41932	1.96654	151.347	1.36197	2.78273	85.9215	30.0221	27.9527	4.90795	1	1			0.141223	1.15209	2.39931	-2.11686
AT1G52400	beta glucosidase 18	3808400000	1530200000	39843000	6243200000	1606200000	4113700000	29	28	27	55	55	55	6059	0	3231	28877000000	335	1.63932	1.04967	103.248	1.57309	1.48532	58.6152	20.5579	19.0287	4.36162	1	1
ATCG00120	ATP synthase subunit alpha	1428600000	2777700000	39843000	4181000000	2042200000	2990600000	31	30	30	54	52	52	5528	0	3231	20453000000	330	2.92664	0.735213	75.0596	2.80839	1.04035	42.6124	15.487	13.5723	3.95299	1	1
AT5G42650	allene oxide synthase	2130200000	1205300000	39843000	4128400000	1463300000	2672900000	45	45	45	72	72	72	5896	0	3231	18033000000	469	1.93803	1.21405	67.0858	1.85973	1.71793	38.0855	13.8877	12.099	3.79574	1	1
AT4G10320	tRNA synthetase class I (I, L, M and V) family protein	2831400	150140000	39843000	114360000	127570000	98235000	13	13	13	12	12	12	1358	0	4901	607870000	27	40.3899	0.849674	2.46555	38.758	1.20232	1.39973	13.7867	12.4858	3.7852	1	1
AT1G67090	ribulose bisphosphate carboxylase small chain 1A	637000000	401070000	39843000	946040000	426240000	2040600000	13	9	9	51	38	38	2016	0	3231	7585200000	117	1.48515	1.06276	51.216	1.42514	1.50384	29.076	10.6683	9.20388	3.41526	1	1
AT5G63310	nucleoside diphosphate kinase 2	2831400	2657700	39843000	58084000	19948000	70752000	3	3	3	14	14	14	255	0	1635	325370000	14	20.5142	7.50574	1.77577	19.6854	10.6209	1.00813	10.4381	5.39243	3.38379	1	1
AT1G27970	nuclear transport factor 2B	46641000	2657700	39843000	84407000	53157000	42144000	5	5	5	47	47	47	15.004	0	2604	396440000	15	1.80972	20.0011	1.05775	1.7366	28.3023	0.6005	10.2131	9.05054	3.35236	1	1
AT4G23670	Polyketide cyclase/dehydrase and lipid transport superfamily protein	1412800000	2409000000	39843000	3351600000	3009400000	1695600000	20	20	15	96	96	82	1718	0	3231	17496000000	280	2.37231	1.24923	42.557	2.27646	1.76771	24.1602	9.40146	7.38084	3.23288	1	1
AT3G18780	actin 2	1536400000	1186100000	39843000	1241200000	1282700000	1804100000	33	21	1	71	58	5	4176	0	3231	10775000000	231	0.807863	1.08144	45.2802	0.775221	1.53028	25.7062	9.33724	8.18739	3.223	1	1
AT5G62700	tubulin beta chain 3;tubulin beta chain 2	1925300000	1526200000	39843000	1630500000	1996900000	1755600000	29	29	4	59	59	12	5033	0	3231	15806000000	405	0.846881	1.30841	44.0629	0.812663	1.85145	25.0151	9.22642	7.90005	3.20577	1	1
AT5G65360	Histone superfamily protein;Histone superfamily protein;Histone superfamily protein;Histone superfamily protein;Histone superfamily protein;Histone superfamily protein;histone 3 11	1377200000	55857000	39843000	943130000	393920000	1084000000	6	6	1	24	24	6	1568	0	5228	5994000000	49	0.684817	7.05229	27.2068	0.657147	9.97926	15.4457	8.69402	4.31717	3.12002	1	1
AT1G54010	GDSL-like Lipase/Acylhydrolase superfamily protein	1352600000	1978000000	39843000	3548400000	1226300000	1362200000	20	20	20	54	54	54	4343	0	3231	15240000000	264	2.62339	0.61997	34.1892	2.51739	0.87728	19.4097	7.60145	5.92307	2.92627	1	1
AT2G30860	glutathione S-transferase PHI 9	1021100000	726010000	39843000	1078300000	760740000	1256200000	13	13	12	58	58	58	2446	0	7706	7323300000	111	1.05602	1.04784	31.5288	1.01335	1.48273	17.8993	6.79846	5.55208	2.76521	1	1
AT2G39310	jacalin-related lectin 22	734620000	856640000	39843000	764730000	1477900000	1129600000	37	37	35	74	74	71	5062	0	3231	6947500000	248	1.04099	1.72523	28.3513	0.998926	2.44126	16.0954	6.51187	4.80983	2.70307	1	1
AT5G14740	carbonic anhydrase 2	420900000	1112800000	39843000	1057300000	1137400000	1088300000	24	24	14	60	60	30	3615	0	3231	6788800000	194	2.512	1.02211	27.3147	2.4105	1.44632	15.5069	6.45459	4.53473	2.69032	1	1
AT1G21750	PDI-like 1-1	1026900000	1319000000	39843000	1019700000	1891300000	1118600000	41	41	36	63	63	61	5501	0	3231	8557600000	317	0.992989	1.43389	28.0752	0.952867	2.02901	15.9387	6.30685	4.82592	2.65692	1	1
AT3G08580	ADP/ATP carrier 1	1243700000	648600000	39843000	1399300000	1761100000	966270000	20	20	13	38	38	25	4175	0	1532	8820700000	198	1.12511	2.71523	24.2519	1.07965	3.84216	13.7682	6.22999	3.85253	2.63923	1	1
AT2G04030	Chaperone protein htpG family protein	1045000000	1064900000	39843000	995190000	1184000000	1011500000	43	42	38	63	62	59	8862	0	3231	8074900000	249	0.952335	1.11184	25.3871	0.913856	1.5733	14.4126	5.63326	4.39381	2.49397	1	1
AT1G54990	alpha/beta-Hydrolases superfamily protein	2831400	2657700	0	17223000	20147000	0	4	4	4	7	7	7	5219	0	736	73744000	6	6.08286	7.58061		5.83708	10.7269	0	5.52131	3.1006	2.46501	1	1
AT3G23990	heat shock protein 60	600880000	1391600000	39843000	527290000	1703300000	932650000	40	40	26	59	59	47	618	0	3231	7312800000	238	0.87753	1.22399	23.4081	0.842073	1.73199	13.2891	5.28772	4.00893	2.40265	1	1
AT5G13360	Auxin-responsive GH3 family protein	32773000	25515000	39843000	5489500	2919500	24923000	8	5	5	18	10	10	7572	0	1195	166940000	9	0.167501	0.114423	0.62553	0.160733	0.161913	0.355122	0.225923	0.0646007	-2.1461	1	1
AT5G63810	beta-galactosidase 10	28926000	136200000	0	19515000	2919500	0	3	3	3	6	6	6	8301	0.00032648	3439	235360000	5	0.674653	0.0214354		0.647393	0.0303319	0	0.225908	0.210924	-2.14619	1	1
AT1G79560	FTSH protease 12	15512000	27551000	39843000	5489500	2919500	12865000	6	6	6	7	7	7	115	0	1412	99947000	11	0.353887	0.105967	0.322892	0.339589	0.149947	0.18331	0.224282	0.0584521	-2.15661	1	1
AT2G36380	pleiotropic drug resistance 6;pleiotropic drug resistance 11	33123000	21215000	39843000	5489500	2919500	22379000	10	8	8	8	7	7	164	0	2387	124200000	7	0.165731	0.137615	0.56168	0.159034	0.19473	0.318873	0.224213	0.048439	-2.15706	1	1
AT3G32980	Peroxidase superfamily protein;peroxidase CB;peroxidase CA	8533000	81446000	0	5489500	2919500	0	4	4	4	10	10	10	3847	0	833	160230000	6	0.643326	0.0358458		0.617332	0.0507232	0	0.222685	0.197866	-2.16692	1	1
AT5G45510	Leucine-rich repeat (LRR) family protein	23388000	0	39843000	11162000	0	13436000	6	6	6	6	6	6	1372	0	1244	99860000	4	0.477253		0.337224	0.45797	0	0.191446	0.216472	0.132795	-2.20775	1	1
AT1G64710	GroES-like zinc-binding dehydrogenase family protein	23693000	30627000	39843000	5489500	2919500	19948000	3	3	3	8	8	8	4357	0	9564	143980000	12	0.231693	0.0953244	0.500665	0.222331	0.134888	0.284234	0.213818	0.0433224	-2.22555	1	1
AT2G25160	cytochrome P450, family 82, subfamily F, polypeptide 1	17883000	0	39843000	8743000	0	10709000	3	3	3	6	6	6	5953	0	8093	69890000	5	0.4889		0.26878	0.469146	0	0.15259	0.207245	0.13816	-2.27059	1	1
AT5G40760	glucose-6-phosphate dehydrogenase 6	22948000	0	39843000	10131000	0	13119000	6	6	5	13	13	11	5916	0	1188	83872000	7	0.441476		0.329267	0.423639	0	0.18693	0.203523	0.122575	-2.29674	1	1
AT1G23730	beta carbonic anhydrase 3	65063000	22740000	39843000	5489500	2919500	24102000	4	3	3	21	17	17	2829	0	1382	263810000	6	0.0843721	0.128386	0.604924	0.080963	0.181671	0.343424	0.202019	0.076446	-2.30743	1	1
AT1G64970	gamma-tocopherol methyltransferase	31311000	22252000	39843000	5489500	2919500	16260000	3	3	3	9	9	9	38.075	0	6.0798	155860000	4	0.175322	0.131202	0.408102	0.168238	0.185655	0.231685	0.195193	0.0189262	-2.35703	1	1
AT4G36690	U2 snRNP auxilliary factor, large subunit, splicing factor	45594000	0	39843000	17378000	0	14789000	6	6	5	13	13	12	6351	0	2338	138610000	8	0.381147		0.371182	0.365746	0	0.210725	0.192157	0.105989	-2.37964	1	1
AT1G71697	choline kinase 1	18268000	0	39843000	8116400	0	8734600	3	3	3	12	12	12	40.016	0	1019	62872000	2	0.444296		0.219225	0.426344	0	0.124457	0.183601	0.126578	-2.44536	1	1
AT5G47980	HXXXD-type acyl-transferase family protein	40432000	0	39843000	11081000	0	18585000	6	6	6	15	15	15	482	0	1355	187190000	12	0.274065		0.466456	0.262992	0	0.264813	0.175935	0.0879691	-2.50689	1	1
AT4G23430	NAD(P)-binding Rossmann-fold superfamily protein;NAD(P)-binding Rossmann-fold superfamily protein	54326000	29097000	39843000	5489500	2919500	17933000	4	4	4	18	18	18	3439	0	7207	223400000	8	0.101047	0.100337	0.450092	0.0969646	0.14198	0.255523	0.164823	0.0471753	-2.60101	1	1
AT2G18510	RNA-binding (RRM/RBD/RNP motifs) family protein	19610000	18703000	0	5489500	2919500	0	3	3	3	10	10	10	3988	0	5252	89140000	3	0.279934	0.156098		0.268623	0.220884	0	0.163169	0.0827403	-2.61556	1	1
AT2G05830	NagB/RpiA/CoA transferase-like superfamily protein	31446000	35219000	39843000	5489500	2919500	13834000	5	5	5	14	14	14	3912	0	9047	111360000	7	0.174569	0.0828956	0.347213	0.167516	0.1173	0.197117	0.160644	0.0232959	-2.63806	1	1
AT1G79830	golgin candidate 5	22938000	16393000	0	5489500	2919500	0	4	4	4	5	5	5	1102	0	1176	69756000	5	0.239319	0.178094		0.229649	0.25201	0	0.160553	0.0805357	-2.63888	1	1
AT3G54760	dentin sialophosphoprotein-related	16878000	26793000	0	5489500	2919500	0	5	5	5	9	9	9	8633	0	1405	80822000	8	0.325246	0.108965		0.312104	0.15419	0	0.155431	0.0900989	-2.68565	1	1
AT3G25660	Amidase family protein	0	34746000	39843000	0	2919500	24173000	8	8	8	20	20	20	5781	0	2534	177750000	12		0.0840241	0.606706	0	0.118897	0.344435	0.154444	0.101006	-2.69484	1	1
AT5G16710	dehydroascorbate reductase 1	16151000	51084000	0	5489500	2919500	0	5	5	5	19	19	19	2814	0	1057	181190000	10	0.339886	0.057151		0.326153	0.0808707	0	0.135675	0.0980587	-2.88178	1	1
AT1G65960	glutamate decarboxylase 2	16416000	50023000	0	5489500	2919500	0	5	4	4	14	13	13	564	0	1067	189870000	7	0.334399	0.0583632		0.320888	0.082586	0	0.134491	0.0961993	-2.89441	1	1
AT1G52730	Transducin/WD40 repeat-like superfamily protein	17376000	47452000	0	5489500	2919500	0	4	4	2	17	17	11	3754	0	1822	145490000	6	0.315924	0.0615253		0.303159	0.0870606	0	0.130073	0.0901184	-2.9426	1	1
AT4G31430	unknown protein;LOCATED IN: plasma membrane;EXPRESSED IN: 25 plant structures;EXPRESSED DURING: 15 growth stages;Has 35333 Blast hits to 34131 proteins in 2444 species: Archae - 798;Bacteria - 22429;Metazoa - 974;Fungi - 991;Plants - 531;Viruses	28808000	21234000	0	5489500	2919500	0	6	6	6	12	12	12	617	0	1343	104740000	8	0.190555	0.137492		0.182855	0.194556	0	0.125804	0.0629925	-2.99075	1	1
AT5G47950	HXXXD-type acyl-transferase family protein	37096000	17735000	0	5489500	2919500	0	4	4	4	9	9	9	4641	0	1182	100640000	9	0.147981	0.164618		0.142002	0.232941	0	0.124981	0.0677806	-3.00022	1	1
AT1G28130	Auxin-responsive GH3 family protein	33299000	23638000	0	5489500	2919500	0	2	2	2	6	6	6	6863	0	12.098	108530000	4	0.164855	0.123509		0.158194	0.174769	0	0.110988	0.0556998	-3.17153	1	1

## Sheet: Col-0&Al6_low Pi (2-3) DE
Protein ID	Description	Col-0 low Pi_R1	Col-0 low Pi_R2	Col-0 low Pi_R3	al6 low Pi_R1	al6 low Pi_R2	al6 low Pi_R3	N: Peptides	N: Razor + unique peptides	N: Unique peptides	N: Sequence coverage [%]	N: Unique + razor sequence coverage [%]	N: Unique sequence coverage [%]	N: Mol. weight [kDa]	N: Q-value	N: Score	N: Intensity	N: MS/MS count	Abundance Ratio: (al6 low Pi_R1)/(Col-0 low Pi_R1)	Abundance Ratio: (al6 low Pi_R2)/(Col-0 low Pi_R2)	Abundance Ratio: (al6 low Pi_R3)/(Col-0 low Pi_R3)	NB1: al6 low Pi_R1/Col-0 low Pi_R1	NB2: al6 low Pi_R2/Col-0 low pi_R2	NB3: al6 low Pi_R3/Col-0 low Pi_R3	Ratio	SE	Log2 Ratio	z-test	Repeat test			Average	SD	UL	LL
AT5G06290	2-cysteine peroxiredoxin B	6681300	0	1382900	400160000	0	241260000	11	3	3	35	13	13	298	0	1637	552820000	16	59.8925		174.459	57.8589	0	162.525	73.4613	47.5611	6.19891	1	1			0.391159	1.49233	3.31613	-2.53381
AT2G19940	oxidoreductases, acting on the aldehyde or oxo group of donors, NAD or NADP as acceptor;copper ion binding	144020000	109160000	1382900	164560000	192200000	212680000	16	16	16	41	41	41	4435	0	6626	575590000	57	1.14262	1.76072	153.793	1.10382	1.74548	143.272	48.7071	47.2829	5.60606	1	1
AT5G23740	ribosomal protein S11-beta	83945000	79818000	1382900	86840000	130850000	187710000	9	5	5	54	25	25	1749	0	1746	412570000	18	1.03449	1.63935	135.736	0.999362	1.62517	126.451	43.0252	41.7133	5.42711	1	1
AT1G51510	RNA-binding (RRM/RBD/RNP motifs) family protein	43659000	60762000	1382900	71161000	62684000	180500000	3	3	3	13	13	13	2238	0	2672	266910000	15	1.62993	1.03163	130.523	1.57458	1.0227	121.594	41.3971	40.0988	5.37146	1	1
AT2G33070	nitrile specifier protein 2	6681300	6451700	1382900	22212000	8750600	153690000	7	5	5	17	12	12	5112	0	1618	189750000	10	3.3245	1.35632	111.136	3.21162	1.34459	103.533	36.0299	33.7561	5.17112	1	1
AT3G52150	RNA-binding (RRM/RBD/RNP motifs) family protein	213910000	145020000	1382900	210280000	415170000	146070000	11	11	11	45	45	45	2748	0	972	589980000	28	0.98303	2.86285	105.626	0.949652	2.83807	98.4002	34.0627	32.1734	5.09012	1	1
AT4G30190	H(+)-ATPase 2	227570000	310120000	1382900	351920000	340600000	126100000	37	8	7	35	9	8	1081	0	3927	874860000	22	1.54643	1.09828	91.1852	1.49392	1.08878	84.9474	29.1767	27.8856	4.86675	1	1
AT1G16610	arginine/serine-rich 45	6681300	0	1382900	40075000	0	119150000	3	3	3	10	10	10	4697	0	1295	189080000	11	5.99808		86.1595	5.79442	0	80.2655	28.6867	25.8436	4.84231	1	1
AT2G35410	RNA-binding (RRM/RBD/RNP motifs) family protein	168920000	62571000	1382900	203800000	118890000	104200000	4	4	4	15	15	15	3385	0	3724	391560000	24	1.20649	1.90008	75.3489	1.16552	1.88364	70.1945	24.4145	22.8909	4.60967	1	1
AT1G02280	translocon at the outer envelope membrane of chloroplasts 33	6681300	0	1382900	85377000	0	82035000	3	3	3	14	14	14	3225	0	1865	166990000	12	12.7785		59.321	12.3446	0	55.263	22.5359	16.7471	4.49415	1	1
AT5G16660	unknown protein;FUNCTIONS IN: molecular_function unknown;INVOLVED IN: biological_process unknown;LOCATED IN: chloroplast thylakoid membrane, chloroplast, membrane, chloroplast envelope;EXPRESSED IN: 23 plant structures;EXPRESSED DURING: 14 growth sta	6681300	0	1382900	82410000	0	66679000	3	3	3	29	29	29	1877	0	35.059	330730000	6	12.3344		48.2168	11.9156	0	44.9184	18.9447	13.4347	4.24372	1	1
AT2G42560	late embryogenesis abundant domain-containing protein / LEA domain-containing protein	6681300	0	1382900	87152000	0	62636000	6	6	6	15	15	15	6795	0	3054	120010000	11	13.0442		45.2932	12.6013	0	42.1948	18.2654	12.5055	4.19104	1	1
AT1G20050	C-8,7 sterol isomerase	6681300	28900000	1382900	155060000	25150000	43319000	1	1	1	4	4	4	2546	0	6859	185860000	11	23.2081	0.870242	31.3248	22.42	0.862712	29.1819	17.4882	8.53886	4.12831	1	1
AT4G16160	Mitochondrial import inner membrane translocase subunit Tim17/Tim22/Tim23 family protein	38691000	0	1382900	95238000	0	74019000	4	4	4	32	32	32	1814	0	28.062	139710000	9	2.4615		53.5245	2.37792	0	49.863	17.4136	16.2392	4.12215	1	1
AT4G26500	chloroplast sulfur E	73844000	57980000	1382900	67981000	92406000	70584000	6	6	6	19	19	19	4033	0	4201	240100000	23	0.920603	1.59376	51.0406	0.889344	1.57997	47.549	16.6728	15.4394	4.05942	1	1
AT3G12080	GTP-binding family protein	74339000	77924000	1382900	101330000	80286000	66297000	9	9	9	15	15	15	7325	0	26.007	256300000	14	1.36308	1.03031	47.9406	1.3168	1.0214	44.6611	15.6664	14.4976	3.9696	1	1
AT5G63980	Inositol monophosphatase family protein	6681300	86910000	1382900	62712000	53810000	53354000	10	10	10	41	41	41	4309	0	1208	219100000	17	9.3862	0.619146	38.5812	9.06749	0.613789	35.942	15.2078	10.6505	3.92674	1	1
AT4G30010	unknown protein;FUNCTIONS IN: molecular_function unknown;INVOLVED IN: biological_process unknown;LOCATED IN: mitochondrion, plastid;EXPRESSED IN: 26 plant structures;EXPRESSED DURING: 15 growth stages;Has 39 Blast hits to 39 proteins in 18 species:	74906000	43103000	1382900	83220000	69915000	62921000	3	3	3	21	21	21	1039	0	8811	232150000	13	1.11099	1.62204	45.4993	1.07327	1.60801	42.3868	15.0227	13.6829	3.90907	1	1
AT5G63890	histidinol dehydrogenase	73270000	60560000	1382900	57498000	135310000	62453000	4	4	4	8	8	8	5022	0	1494	229100000	18	0.784741	2.23431	45.1609	0.758096	2.21498	42.0715	15.0149	13.5349	3.90832	1	1
AT4G16130	arabinose kinase	6681300	51821000	1382900	54377000	49395000	51378000	8	8	8	8	8	8	1146	0	332	182210000	23	8.13869	0.953185	37.1524	7.86234	0.944937	34.6109	14.4727	10.2652	3.85526	1	1
AT5G43970	translocase of outer membrane 22-V	6681300	0	1382900	60186000	0	50978000	2	2	2	22	22	22	1078	0	10.055	124380000	8	9.00813		36.8631	8.70226	0	34.3414	14.3479	10.3076	3.84277	1	1
AT3G18130	receptor for activated C kinase 1C	6681300	0	1382900	20048000	0	59554000	7	3	2	21	14	10	3527	0	37.03	108560000	9	3.00061		43.0646	2.89873	0	40.1186	14.3391	12.9169	3.84188	1	1
AT5G58250	unknown protein;FUNCTIONS IN: molecular_function unknown;INVOLVED IN: biological_process unknown;LOCATED IN: thylakoid, chloroplast;EXPRESSED IN: 22 plant structures;EXPRESSED DURING: 14 growth stages;CONTAINS InterPro DOMAIN/s: Protein of unknown f	77342000	40630000	1382900	64994000	111970000	55827000	5	5	5	34	34	34	2404	0	4678	230130000	29	0.840345	2.75585	40.3695	0.811812	2.732	37.6079	13.7172	11.9582	3.77792	1	1
AT5G07190	seed gene 3	6681300	0	1382900	31914000	0	46305000	3	3	3	24	24	24	23.083	0	6966	76394000	6	4.77662		33.484	4.61443	0	31.1934	11.9359	9.72044	3.57724	1	1
AT1G13190	RNA-binding (RRM/RBD/RNP motifs) family protein	6681300	0	1382900	22335000	0	47330000	4	4	4	8	8	8	6199	0	7145	90629000	3	3.34291		34.2252	3.22941	0	31.8839	11.7044	10.1327	3.54898	1	1
AT4G18440	L-Aspartase-like family protein;L-Aspartase-like family protein	6681300	234130000	1382900	44143000	75747000	41282000	8	8	8	16	16	16	5957	0	3495	318410000	25	6.60695	0.323525	29.8518	6.38261	0.320726	27.8097	11.5043	8.33836	3.52411	1	1
AT3G12260	LYR family of Fe/S cluster biogenesis protein	6681300	0	1382900	64652000	0	37096000	3	3	3	12	12	12	15.082	0	6.0082	87671000	9	9.67656		26.8248	9.348	0	24.9898	11.4459	7.28979	3.51676	1	1
ATCG01130	Ycf1 protein	121170000	61326000	1382900	122720000	111570000	45924000	16	16	16	9	9	9	2139	0	4975	296640000	29	1.01279	1.81929	33.2085	0.978403	1.80355	30.9368	11.2396	9.85147	3.49051	1	1
AT5G02530	RNA-binding (RRM/RBD/RNP motifs) family protein	6681300	0	1382900	33229000	0	42614000	3	3	3	8	8	8	308	0	935	84560000	7	4.97343		30.815	4.80456	0	28.707	11.1705	8.87725	3.48162	1	1
AT4G27520	early nodulin-like protein 2	0	89571000	1382900	0	322280000	44009000	4	4	4	11	11	11	35.064	0	158	288330000	7		3.59804	31.8237	0	3.5669	29.6467	11.0712	9.34466	3.46874	1	1
AT2G44040	Dihydrodipicolinate reductase, bacterial/plant;Dihydrodipicolinate reductase, bacterial/plant	6681300	62798000	1382900	39425000	71228000	37752000	5	5	5	15	15	15	375	0	1951	166370000	20	5.9008	1.13424	27.2992	5.70044	1.12442	25.4317	10.7522	7.45767	3.42656	1	1
AT4G19210	RNAse l inhibitor protein 2	48427000	36262000	1382900	42535000	60142000	43403000	7	7	7	12	12	12	6889	0	28.004	161500000	26	0.878332	1.65854	31.3855	0.848509	1.64419	29.2385	10.5771	9.33354	3.40287	1	1
AT1G79930	heat shock protein 91	6681300	0	1382900	41338000	0	37488000	35	4	4	45	9	9	9149	0	2429	72233000	7	6.18712		27.1083	5.97704	0	25.2538	10.4103	7.6197	3.37994	1	1
AT1G03880	cruciferin 2	100450000	94054000	202280000	2219600000	86899000	1929800000	17	16	16	50	50	50	5058	0	3231	3290200000	114	22.0966	0.923927	9.54024	21.3463	0.915932	8.88761	10.3833	5.94496	3.37619	1	1
AT5G16620	hydroxyproline-rich glycoprotein family protein	33054000	108140000	1382900	56390000	189830000	40345000	9	9	9	26	26	26	4803	0	4179	285380000	27	1.706	1.75541	29.1742	1.64807	1.74022	27.1785	10.1889	8.49481	3.34893	1	1
AT3G04340	FtsH extracellular protease family	6681300	0	1382900	32856000	0	37843000	3	3	3	2	2	2	1526	0	9825	97469000	9	4.91761		27.365	4.75063	0	25.493	10.0812	7.82697	3.3336	1	1
AT2G24060	Translation initiation factor 3 protein;Translation initiation factor 3 protein	6681300	0	1382900	25424000	0	39307000	4	4	4	15	15	15	3541	0	1474	82413000	8	3.80525		28.4236	3.67604	0	26.4792	10.0518	8.282	3.32937	1	1
AT4G31160	DDB1-CUL4 associated factor 1	0	11824000	22752000	0	4972100	2096400	5	5	5	4	4	4	2055	0	1332	114920000	3		0.420509	0.0921414	0	0.41687	0.0858382	0.167569	0.12709	-2.57717	1	1
AT3G46060	RAB GTPase homolog 8A	77815000	0	14297000	25546000	0	2096400	7	7	2	40	40	13	2335	0	2706	145450000	24	0.328291		0.146632	0.317145	0	0.136601	0.151249	0.0918442	-2.72501	1	1
AT1G62390	Octicosapeptide/Phox/Bem1p (PB1) domain-containing protein / tetratricopeptide repeat (TPR)-containing protein	78033000	0	45159000	1574700	0	16946000	8	8	8	13	13	13	8207	0	3362	181150000	18	0.0201799		0.375252	0.0194947	0	0.349582	0.123025	0.113418	-3.02297	1	1
AT1G35580	cytosolic invertase 1	39954000	78528000	0	1574700	26208000	0	6	6	6	11	11	11	6234	0	207	130830000	5	0.0394128	0.333741		0.0380746	0.330853	0	0.122976	0.104518	-3.02355	1	1
AT1G59870	ABC-2 and Plant PDR ABC-type transporter family protein	16055000	220150000	21995000	1574700	41132000	2096400	13	13	6	9	9	3	165.08	0	3467	254260000	24	0.0980816	0.186836	0.0953126	0.0947513	0.185219	0.0887925	0.122921	0.0311967	-3.0242	1	1
AT1G02930	glutathione S-transferase 6;glutathione S-transferase 7	425370000	0	275790000	95596000	0	41676000	9	9	8	40	40	36	2386	0	2571	490140000	27	0.224736		0.151115	0.217105	0	0.140778	0.119294	0.0635868	-3.0674	1	1
AT5G17170	rubredoxin family protein	0	18142000	23245000	0	4972100	2096400	3	3	3	19	19	19	2858	0	1277	67427000	12		0.274066	0.0901871	0	0.271694	0.0840176	0.118571	0.0803116	-3.07618	1	1
AT5G49650	xylulose kinase-2	32385000	220330000	0	1574700	65528000	0	6	6	6	14	14	14	6194	0	1424	279450000	8	0.0486244	0.297408		0.0469734	0.294835	0	0.113936	0.0914602	-3.1337	1	1
AT5G16730	Plant protein of unknown function (DUF827)	61462000	0	0	20785000	0	0	6	6	6	8	8	8	9607	0	1952	66036000	11	0.338176			0.326694	0	0	0.108898	0.108898	-3.19895	1	1
AT3G13460	evolutionarily conserved C-terminal region 2	38704000	24358000	0	1574700	4972100	0	4	4	4	8	8	8	7274	0	1877	63064000	11	0.0406857	0.204126		0.0393043	0.20236	0	0.0805546	0.0619504	-3.63389	1	1
AT3G28300	Protein of unknown function (DUF677);Protein of unknown function (DUF677)	0	1003200000	9532300	0	22894000	2096400	12	12	12	33	33	33	4254	0	6526	1117100000	36		0.022821	0.219926	0	0.0226235	0.204881	0.0758349	0.0648529	-3.72099	1	1
AT2G06050	oxophytodienoate-reductase 3	17138000	156700000	0	1574700	7808800	0	5	5	5	14	14	14	4291	0	419	188400000	13	0.0918835	0.0498328		0.0887637	0.0494016	0	0.0460551	0.0256784	-4.4405	1	1
AT2G34460	NAD(P)-binding Rossmann-fold superfamily protein	48226000	0	26059000	1574700	0	2096400	4	4	4	16	16	16	3071	0	1151	91718000	10	0.0326525		0.0804482	0.0315438	0	0.0749449	0.0354962	0.0217248	-4.81619	1	1
AT3G27380	succinate dehydrogenase 2-1;succinate dehydrogenase 2-2	0	112190000	32951000	0	4972100	2096400	7	7	7	24	24	24	3171	0	2017	245920000	18		0.0443186	0.0636217	0	0.0439351	0.0592695	0.0344015	0.0177612	-4.86138	1	1
AT2G31660	ARM repeat superfamily protein	29127000	0	43066000	1574700	0	2096400	4	4	4	4	4	4	1195	0	1323	178290000	8	0.0540632		0.0486788	0.0522276	0	0.0453488	0.0325254	0.0163835	-4.94229	1	1
AT4G11820	hydroxymethylglutaryl-CoA synthase / HMG-CoA synthase / 3-hydroxy-3-methylglutaryl coenzyme A synthase	0	94234000	46347000	0	4972100	2096400	5	5	5	9	9	9	51.094	0	1239	164400000	13		0.0527633	0.0452327	0	0.0523068	0.0421384	0.0314817	0.0160122	-4.98934	1	1
AT2G40300	ferritin 4	32990000	0	49770000	1574700	0	2096400	7	6	6	35	32	32	29.029	0	2476	199510000	12	0.0477326		0.0421218	0.0461119	0	0.0392403	0.0284507	0.014363	-5.13539	1	1
AT5G36700	2-phosphoglycolate phosphatase 1;Haloacid dehalogenase-like hydrolase (HAD) superfamily protein	68510000	0	35706000	1574700	0	2096400	4	4	4	10	10	10	3961	0	1033	97223000	11	0.022985		0.0587128	0.0222045	0	0.0546964	0.0256336	0.0158823	-5.28582	1	1

## Sheet: Col-0&Al6_low Pi+JA (2-3) DE
Protein ID	Description	Col-0 low Pi+JA_R1	Col-0 low Pi+JA_R2	Col-0 low Pi+JA_R3	al6 low Pi+JA_R1	al6 low Pi+JA_R2	al6 low Pi+JA_R3	N: Peptides	N: Razor + unique peptides	N: Unique peptides	N: Sequence coverage [%]	N: Unique + razor sequence coverage [%]	N: Unique sequence coverage [%]	N: Mol. weight [kDa]	N: Q-value	N: Score	N: Intensity	N: MS/MS count	Abundance Ratio: (al6 low Pi+JA_R1)/(Col-0 low Pi+JA_R1)	Abundance Ratio: (al6 low Pi+JA_R2)/(Col-0 low Pi+JA_R2)	Abundance Ratio: (al6 low Pi+JA_R3)/(Col-0 low Pi+JA_R3)	NB1: al6 low Pi+JA_R1/Col-0 low Pi+JA_R1	NB2: al6 low Pi+JA_R2/Col-0 low Pi+JA_R2	NB3: al6 low Pi+JA_R3/Col-0 low Pi+JA_R3	Ratio	SE	Log2 Ratio	z-test	Repeat test			Average	SD	UL	LL
AT4G15000	Ribosomal L27e protein family;Ribosomal L27e protein family	7959700	561300000	8860600	114290000	132510000	169990000	4	4	4	20	20	20	15.607	0	965	1123100000	17	14.3586	0.236077	19.1849	15.058	0.199905	6.55858	7.27215	4.30396	2.86238	1	1			0.0632666	0.890375	1.8084	-1.68187
AT1G03880	cruciferin 2	824750000	7802300	111330000	5930300000	27382000	3622900000	23	22	22	60	60	60	5058	0	3231	9466500000	192	7.19042	3.50948	32.542	7.54065	2.97175	11.1248	7.21241	2.35931	2.85048	1	1
AT1G11910	aspartic proteinase A1	92985000	144330000	8860600	206990000	42450000	424530000	7	7	6	20.9	20.9	18.6	54.613	0	144.06	986380000	38	2.22606	0.294118	47.9121	2.33448	0.249052	16.3793	6.32094	5.06508	2.66014	1	1
AT4G28520	cruciferin 3	6061700000	115510000	3259600000	54836000000	800320000	27857000000	28	28	28	72	72	72	5835	0	3231	77809000000	603	9.04631	6.92858	8.54614	9.48693	5.86696	2.92159	6.09183	1.89858	2.60688	1	1
AT4G11600	glutathione peroxidase 6	7959700	7802300	8860600	63432000	67841000	63646000	5	5	5	22	22	22	2584	0	10.615	187880000	12	7.96914	8.695	7.18304	8.35731	7.36273	2.4556	6.05854	1.82421	2.59897	1	1
AT2G34040	Apoptosis inhibitory protein 5 (API5)	80747000	7802300	8860600	114840000	106450000	131960000	12	12	12	29.7	29.7	29.7	61.644	0	43.004	476840000	25	1.42222	13.6434	14.8929	1.49149	11.5529	5.0913	6.04524	2.94339	2.5958	1	1
AT1G35160	GF14 protein phi chain	202670000	283570000	8860600	190130000	628400000	392600000	19	11	10	49	31	27.8	3356	0	71.604	1685300000	50	0.938126	2.21603	44.3085	0.98382	1.87648	15.1474	6.00255	4.57966	2.58558	1	1
AT5G48000	cytochrome P450, family 708, subfamily A, polypeptide 2	103130000	11423000	8860600	54581000	177930000	96287000	9	9	9	23.6	23.6	23.6	58.877	0	1719	457500000	20	0.529245	15.5765	10.8669	0.555023	13.1898	3.71496	5.81993	3.79616	2.541	1	1
AT1G79280	nuclear pore anchor	86150000	7802300	49240000	109870000	119480000	148090000	15	15	15	8.9	8.9	8.9	2391	0	5932	544300000	22	1.27533	15.3134	3.00751	1.33745	12.9671	1.02815	5.11089	3.9291	2.35357	1	1
AT1G65980	thioredoxin-dependent peroxidase 1	153610000	220570000	8860600	251180000	196420000	333350000	10	10	10	77	77	77	1728	0	159.8	1199600000	47	1.63518	0.890511	37.6216	1.71483	0.754064	12.8614	5.11008	3.88555	2.35335	1	1
AT5G07460	peptidemethionine sulfoxide reductase 2	202650000	78381000	8860600	209800000	167910000	321430000	7	7	7	37.6	37.6	37.6	2434	0	70.653	1043300000	25	1.03528	2.14223	36.2763	1.08571	1.81399	12.4015	5.10039	3.65659	2.35061	1	1
AT5G11880	Pyridoxal-dependent decarboxylase family protein;Pyridoxal-dependent decarboxylase family protein	207980000	230090000	8860600	279350000	271960000	312270000	11	11	11	24	24	24	5463	0	3772	1251400000	48	1.34316	1.18197	35.2425	1.40858	1.00087	12.0481	4.81917	3.61636	2.26878	1	1
AT1G03890	RmlC-like cupins superfamily protein	104940000	16628000	95631000	959060000	24953000	875380000	15	15	15	39	39	39	49.674	0	1583	1835300000	55	9.13913	1.50066	9.15373	9.58428	1.27073	3.1293	4.66143	2.51922	2.22077	1	1
AT3G17520	Late embryogenesis abundant protein (LEA) family protein	34753000	179300000	8860600	68184000	222220000	281790000	8	8	8	32.6	32.6	32.6	3259	0	40.723	714470000	28	1.96196	1.23938	31.8026	2.05752	1.04947	10.8721	4.65969	3.11979	2.22023	1	1
AT2G33340	MOS4-associated complex 3B	89001000	7802300	8860600	122210000	45749000	195570000	12	12	11	27.8	27.8	25.9	56.727	0	25.931	494480000	21	1.37313	5.86353	22.0719	1.44001	4.9651	7.54551	4.65021	1.76952	2.2173	1	1
AT2G38040	acetyl Co-enzyme a carboxylase carboxyltransferase alpha subunit	275730000	114210000	8860600	316900000	152190000	294150000	24	24	24	34.6	34.6	34.6	8505	0	158.63	1177000000	52	1.14931	1.33255	33.1975	1.20529	1.12837	11.3489	4.56087	3.39411	2.18931	1	1
AT1G09340	chloroplast RNA binding	7959700	131220000	8860600	85949000	104620000	43386000	10	10	10	30	30	30	42.619	0	2827	382490000	30	10.798	0.797287	4.89651	11.324	0.675124	1.67393	4.55767	3.39541	2.1883	1	1
AT3G09440	Heat shock protein 70 (Hsp 70) family protein	171980000	110550000	8860600	127780000	287270000	275870000	35	13	12	44.8	16	12	7147	0	60.731	1004700000	39	0.742993	2.59855	31.1345	0.779183	2.20039	10.6437	4.54108	3.07875	2.18304	1	1
AT5G44120	RmlC-like cupins superfamily protein	2072800000	59552000	2267800000	18297000000	185440000	8693500000	30	30	29	56	56	56	5294	0	3231	26020000000	316	8.82719	3.11392	3.83345	9.25714	2.63679	1.31051	4.40148	2.45783	2.13799	1	1
AT5G19820	ARM repeat superfamily protein	289990000	99890000	8860600	226930000	189330000	262220000	15	15	15	15	15	15	123.82	0	4641	1037300000	61	0.782544	1.89538	29.5939	0.82066	1.60497	10.117	4.18088	2.97669	2.06381	1	1
AT1G79340	metacaspase 4	117030000	104350000	8860600	70243000	263680000	250780000	12	12	12	43.8	43.8	43.8	4583	0	58.066	817930000	43	0.600214	2.52688	28.3028	0.629449	2.1397	9.67563	4.14826	2.79786	2.05251	1	1
AT4G35450	ankyrin repeat-containing protein 2	124730000	73818000	8860600	81466000	188360000	223210000	8	8	6	28.9	28.9	21.7	38.056	0	3996	630530000	23	0.653139	2.55168	25.1913	0.684952	2.1607	8.61192	3.81919	2.43394	1.93327	1	1
AT4G32285	ENTH/ANTH/VHS superfamily protein;epsin N-terminal homology (ENTH) domain-containing protein / clathrin assembly protein-related	17772000	7802300	8860600	37920000	67826000	41395000	5	5	5	6.9	6.9	6.9	7054	0	12.725	169250000	9	2.13369	8.69308	4.67181	2.23762	7.3611	1.59711	3.73194	1.82397	1.89993	1	1
AT5G21274	calmodulin 6;calmodulin 3;calmodulin 7;calmodulin 5;calmodulin 2	82420000	370070000	8860600	130670000	473890000	217870000	9	9	3	57	57	20	16.833	0	186.72	1332400000	50	1.58542	1.28054	24.5886	1.66264	1.08433	8.4059	3.71762	2.35007	1.89438	1	1
AT3G48870	Clp ATPase	249160000	113140000	8860600	115530000	356220000	204720000	46	16	16	55	23	23	105.74	0	634	1052000000	39	0.463678	3.14849	23.1045	0.486263	2.66607	7.89854	3.68362	2.1994	1.88113	1	1
AT5G09650	pyrophosphorylase 6	357840000	394830000	8860600	333270000	652700000	224600000	13	13	13	52	52	52	338	0	5623	1778100000	54	0.931338	1.65312	25.3482	0.976702	1.39982	8.66555	3.68069	2.49542	1.87998	1	1
AT3G62530	ARM repeat superfamily protein	87060000	70946000	8860600	96689000	97562000	216980000	14	14	14	57	57	57	2403	0	7402	612120000	34	1.1106	1.37516	24.4882	1.1647	1.16445	8.37156	3.5669	2.40233	1.83467	1	1
AT5G09900	26S proteasome regulatory subunit, putative (RPN5)	70892000	100330000	8860600	73405000	205370000	204070000	13	13	7	33	33	20.6	52.667	0	3849	645400000	35	1.03545	2.04695	23.0312	1.08588	1.73331	7.87346	3.56422	2.16271	1.83359	1	1
AT1G72150	PATELLIN 1	293830000	469860000	8860600	174030000	1120800000	207900000	24	24	22	46	46	42.6	64.046	0	723	1999900000	101	0.592281	2.38539	23.4634	0.62113	2.01989	8.02123	3.55409	2.26978	1.82948	1	1
AT1G79210	N-terminal nucleophile aminohydrolases (Ntn hydrolases) superfamily protein;proteasome subunit PAB1	42301000	0	0	37092000	0	0	4	4	4	28	28	28	25.733	0	7055	91567000	6	0.876859			0.919569	0	0	0.306523	0.306523	-1.70593	1	1
AT1G01080	RNA-binding (RRM/RBD/RNP motifs) family protein	56082000	55728000	0	4171900	55179000	0	5	5	5	19	19	19	32.674	0	14.669	143960000	10	0.0743893	0.990149		0.0780126	0.838435	0	0.305483	0.267426	-1.71084	1	1
AT1G65440	global transcription factor group B1	11207000	0	8860600	4171900	0	13518000	2	2	2	1.7	1.7	1.7	185.03	0	5075	43898000	3	0.372258		1.52563	0.39039	0	0.521554	0.303981	0.156636	-1.71795	1	1
AT1G69670	cullin 3B;cullin 3	17010000	0	8860600	10205000	0	5960700	1	1	1	2	2	2	85.609	0	4.8587	36989000	7	0.599941		0.67272	0.629163	0	0.229977	0.28638	0.1838	-1.804	1	1
AT4G25100	Fe superoxide dismutase 1	43169000	0	0	34785000	0	0	2	2	2	17	17	17	23.791	0	1485	106490000	10	0.805787			0.845035	0	0	0.281678	0.281678	-1.82788	1	1
AT2G22400	S-adenosyl-L-methionine-dependent methyltransferases superfamily protein	7959700	0	8860600	4171900	0	7147000	1	1	1	2.7	2.7	2.7	89.811	0	3.8071	14840000	3	0.524128		0.806605	0.549657	0	0.275747	0.275135	0.158673	-1.86179	1	1
AT4G39200	Ribosomal protein S25 family protein	143910000	162880000	106470000	4171900	82018000	111370000	5	5	2	40.7	40.7	31	12.053	0	1773	751810000	28	0.0289896	0.503549	1.04602	0.0304017	0.426393	0.357594	0.271463	0.122156	-1.88117	1	1
AT5G46860	Syntaxin/t-SNARE family protein;syntaxin of plants 23	42742000	0	0	32092000	0	0	4	4	4	20	20	20	2981	0	8.0302	102100000	6	0.750831			0.787402	0	0	0.262467	0.262467	-1.92979	1	1
AT5G40370	Glutaredoxin family protein	42800000	0	0	31387000	0	0	3	3	3	36	36	36	14.908	0	9.7254	137520000	12	0.733341			0.769061	0	0	0.256354	0.256354	-1.96379	1	1
AT3G49720	unknown protein;FUNCTIONS IN: molecular_function unknown;INVOLVED IN: biological_process unknown;LOCATED IN: chloroplast thylakoid membrane, Golgi apparatus, plasma membrane, membrane;EXPRESSED IN: 25 plant structures;EXPRESSED DURING: 15 growth stag	125380000	0	81124000	61780000	0	51864000	6	6	5	30.7	30.7	26	2832	0	43.79	362610000	18	0.492742		0.639318	0.516743	0	0.218558	0.2451	0.14976	-2.02856	1	1
AT1G66670	CLP protease proteolytic subunit 3	30503000	0	0	20488000	0	0	2	2	2	7	7	7	33.925	0	313	119910000	8	0.671672			0.704387	0	0	0.234796	0.234796	-2.09052	1	1
AT4G01050	thylakoid rhodanese-like	51233000	471170000	75790000	4171900	76453000	100360000	5	5	5	10.7	10.7	10.7	4987	0	30.652	734720000	19	0.0814299	0.162262	1.32419	0.0853962	0.1374	0.452687	0.225161	0.114749	-2.15097	1	1
AT3G27380	succinate dehydrogenase 2-1;succinate dehydrogenase 2-2	33836000	0	59719000	4171900	0	86312000	6	6	6	20	20	20	3171	0	15.077	250890000	19	0.123298		1.4453	0.129303	0	0.494093	0.207799	0.147934	-2.26674	1	1
AT1G73030	SNF7 family protein	28734000	0	0	16583000	0	0	4	4	4	19.7	19.7	19.7	22.691	0	4.8678	69650000	5	0.577121			0.605232	0	0	0.201744	0.201744	-2.3094	1	1
AT1G14120	2-oxoglutarate (2OG) and Fe(II)-dependent oxygenase superfamily protein	23858000	0	0	13362000	0	0	3	3	3	17.9	17.9	17.9	3519	0	5.0471	40792000	3	0.560064			0.587343	0	0	0.195781	0.195781	-2.35269	1	1
AT4G12420	Cupredoxin superfamily protein	17316000	69537000	0	4171900	24480000	0	3	3	3	5	5	5	65.637	0	7702	123810000	12	0.240927	0.352043		0.252663	0.298102	0	0.183588	0.0927265	-2.44546	1	1
AT5G42600	marneral synthase	34517000	0	37213000	4171900	0	43952000	6	6	6	10	10	10	8706	0	5193	136830000	9	0.120865		1.18109	0.126752	0	0.40377	0.176841	0.119218	-2.49948	1	1
AT1G76090	sterol methyltransferase 3	28705000	0	30460000	4171900	0	32623000	6	4	4	17.8	13.6	13.6	4024	0	26.704	125070000	11	0.145337		1.07101	0.152416	0	0.366137	0.172851	0.106187	-2.5324	1	1
AT4G01310	Ribosomal L5P family protein	21719000	326460000	88823000	4171900	43541000	29900000	10	10	10	39	39	39	2843	0	3434	486660000	29	0.192085	0.133373	0.336625	0.201441	0.112937	0.115079	0.143153	0.029151	-2.80438	1	1
AT2G40890	cytochrome P450, family 98, subfamily A, polypeptide 3	38110000	0	34253000	4171900	0	29986000	2	2	2	4	4	4	57.926	0	7.0001	123650000	4	0.10947		0.875427	0.114802	0	0.299274	0.138025	0.0871699	-2.85699	1	1
AT4G23630	VIRB2-interacting protein 1;VIRB2-interacting protein 3	58212000	0	58551000	4171900	0	57657000	3	3	3	11	11	11	3028	0	8.9657	423740000	14	0.0716674		0.984731	0.0751581	0	0.336641	0.137266	0.102021	-2.86495	1	1
AT4G24340	Phosphorylase superfamily protein	16485000	62586000	0	4171900	10558000	0	3	3	3	11	11	11	36.893	0	8507	109760000	8	0.253072	0.168696		0.265399	0.142848	0	0.136082	0.0766888	-2.87745	1	1
AT2G45470	FASCICLIN-like arabinogalactan protein 8	48374000	169160000	0	4171900	51314000	0	4	4	4	11	11	11	43.074	0	8815	269620000	10	0.0862426	0.303346		0.0904433	0.256866	0	0.11577	0.0752245	-3.11067	1	1
AT5G16970	alkenal reductase;Zinc-binding dehydrogenase family protein	75996000	0	0	24944000	0	0	6	6	6	22	22	22	3833	0	25.769	289740000	11	0.328228			0.344215	0	0	0.114738	0.114738	-3.12358	1	1
AT2G16430	purple acid phosphatase 10	40625000	37265000	0	0	10558000	0	3	3	3	9.6	9.6	9.6	5418	0	7.007	119550000	5	0	0.283322		0	0.239911	0	0.0799702	0.0799702	-3.64439	1	1
AT1G80480	plastid transcriptionally active 17	64544000	0	189800000	4171900	0	87663000	7	7	7	21.8	21.8	21.8	4987	0	3369	346140000	15	0.0646365		0.46187	0.0677848	0	0.157896	0.0752268	0.0457321	-3.73261	1	1
AT5G35620	Eukaryotic initiation factor 4E protein	46767000	0	90155000	4171900	0	2154500	3	3	3	20.7	20.7	20.7	2214	0	1959	180660000	7	0.0892061		0.0238977	0.0935511	0	0.00816971	0.0339069	0.0299152	-4.88228	1	1
AT1G54860	Glycoprotein membrane precursor GPI-anchored	0	107960000	0	0	10558000	0	2	2	2	11	11	11	2169	0	5678	109880000	3		0.0977955		0	0.082811	0	0.0276037	0.0276037	-5.179	1	1
